# Supplementary material for: Distinct prophage gene profiles of Staphylococcus aureus strains from atopic dermatitis patients and healthy individuals
Source: Microbiol Spectr. 2024 Jul 16;12(8):e00915-24. doi: 10.1128/spectrum.00915-24 (PMC11302291; doi:10.1128/spectrum.00915-24)
Supplement: Table S1 — Information on human-derived Staphylococcus aureus strains. [file spectrum.00915-24-s0002.xlsx]

## Sheet: Public strains
Table S1. Information on human-derived Staphylococcus aureus strains
Assembly	Health status	BioSample	Completeness	Contamination	Strain heterogeneity	Genome size (bp)	# ambiguous bases	# scaffolds	# contigs	N50 (scaffolds)	N50 (contigs)	Mean scaffold length (bp)	Mean contig length (bp)	Longest scaffold (bp)	Longest contig (bp)	GC	Coding density	# predicted genes
GCA_003112635.1	AD	SAMD00105921	99.51	0.08	0	2719131	364	21	25	238277	192221	129482	108750	488984	397758	32.7	83.87	2479
GCA_003113915.1	AD	SAMD00105922	99.51	0.08	0	2710485	548	56	63	80924	71601	48401	43014	245435	245435	32.7	83.88	2478
GCA_003113935.1	AD	SAMD00105923	99.32	0.08	0	2739227	277	23	26	208543	207228	119096	105344	565691	340663	32.7	84.07	2513
GCA_003113955.1	AD	SAMD00105924	98.53	0.82	50	2668542	408	225	232	20829	20738	11860	11500	92976	92976	32.9	84.82	2498
GCA_003113975.1	AD	SAMD00105925	99.51	0.11	0	2879122	803	21	27	273736	249733	137101	106604	731396	464227	32.6	83.87	2694
GCA_003113995.1	AD	SAMD00105926	98.01	0.13	33.33	2826326	1310	172	183	28894	28894	16432	15437	134659	134659	32.7	84.3	2689
GCA_003114015.1	AD	SAMD00105927	99.51	0.08	0	2786638	184	23	25	200061	174589	121158	111458	850683	606218	32.7	83.95	2576
GCA_003114035.1	AD	SAMD00105928	99.34	0.08	0	2661369	197	33	35	227363	180294	80647	76033	371517	319952	32.7	83.79	2436
GCA_003114055.1	AD	SAMD00105929	99.51	0.08	0	2758253	254	26	29	178073	178069	106086	95103	357119	276052	32.8	84.01	2579
GCA_003114075.1	AD	SAMD00105930	99.51	0.08	0	2746442	438	48	53	107121	107121	57217	51811	237608	237608	32.7	83.89	2571
GCA_003114095.1	AD	SAMD00105931	99.23	0.08	0	2755584	819	80	89	70498	70496	34444	30952	242145	242145	32.7	84.04	2566
GCA_003114115.1	AD	SAMD00105932	99.44	0.11	0	2669492	767	96	105	49530	47949	27807	25416	155988	155988	32.7	84.04	2461
GCA_003116115.1	AD	SAMD00105933	99.41	0.11	0	2701085	1103	54	65	83780	79415	50020	41538	327035	250004	32.7	83.72	2485
GCA_003114335.1	AD	SAMD00105934	99.51	0.08	0	2698604	324	40	43	114766	114766	67465	62750	355132	355132	32.7	84.05	2492
GCA_003116185.1	AD	SAMD00105935	99.51	0.11	0	2710866	0	102	102	45866	45866	26577	26577	108687	108687	32.6	84	2536
GCA_003114595.1	AD	SAMD00105936	98.84	0.08	0	2770385	503	74	79	83545	83543	37437	35061	320907	315049	32.7	83.89	2599
GCA_003114615.1	AD	SAMD00105937	99.51	0.08	0	2791276	556	29	35	153316	141359	96250	79734	580661	337310	32.7	83.75	2602
GCA_003114635.1	AD	SAMD00105938	99.51	0.64	50	2795806	2	34	34	147777	147777	82229	82229	528218	528218	32.7	84.32	2607
GCA_003114655.1	AD	SAMD00105939	99.51	0.11	0	2825769	80	50	52	121256	121256	56515	54340	210479	210479	32.7	84.3	2644
GCA_003114675.1	AD	SAMD00105940	99.51	0.08	0	2707117	306	26	31	204006	177080	104119	87316	391946	391940	32.7	84.24	2523
GCA_002925605.1	AD	SAMN08456629	99.51	0.13	0	2718298	175	15	17	674576	674576	181219	159889	1350013	967212	32.7	84.14	2510
GCA_003017835.1	AD	SAMN08456633	99.51	0.13	50	2666594	164	86	88	124869	124869	31006	30300	249739	249739	32.7	83.81	2450
GCA_002925615.1	AD	SAMN08456648	99.51	0.08	0	2742926	136	64	66	187578	145147	42858	41557	317884	317884	32.7	83.91	2544
GCA_003017755.1	AD	SAMN08456651	99.51	0.08	0	2754974	54	59	60	114549	114549	46694	45915	330595	330593	32.7	83.99	2566
GCA_003017735.1	AD	SAMN08456662	99.51	0.18	0	2713020	1998	176	177	51999	51999	15414	15316	171744	171744	32.7	83.91	2544
GCA_015714625.1	AD	SAMN10689345	99.51	2.33	95.45	2801767	525	19	23	342008	313971	147461	121793	662204	355092	32.9	82.94	2558
GCA_015714615.1	AD	SAMN10689346	99.51	0.25	0	2880750	746	36	40	152386	152386	80020	72000	324611	324611	32.9	82.88	2689
GCA_015714605.1	AD	SAMN10689347	99.51	0.08	0	2800401	110	19	21	916832	916832	147389	133347	1198293	1198293	32.9	82.8	2548
GCA_015714575.1	AD	SAMN10689349	99.51	0.64	0	2943889	601	46	58	202345	150035	63997	50746	354358	288550	32.8	83.52	2772
GCA_015714565.1	AD	SAMN10689350	99.51	0.08	0	2766366	167	21	25	650910	650910	131731	110647	747645	747645	32.9	83.21	2539
GCA_015714545.1	AD	SAMN10689351	99.51	0.64	0	2955838	760	46	60	159209	159209	64257	49251	382339	373490	32.8	83.34	2776
GCA_015714515.1	AD	SAMN10689354	99.51	0.08	0	2807311	0	27	27	454157	454157	103974	103974	633813	633813	32.9	82.98	2545
GCA_015714505.1	AD	SAMN10689355	99.51	0.08	0	2748058	161	21	24	454147	454147	130859	114495	632461	632461	32.9	83.14	2481
GCA_015714445.1	AD	SAMN10689356	99.51	0.08	0	2744233	160	22	24	375520	375520	124737	114336	570485	570485	32.9	83.31	2474
GCA_015714455.1	AD	SAMN10689357	99.51	0.08	0	2787218	300	11	14	971708	650191	253383	199065	1341435	1341435	33	83.07	2556
GCA_012274715.1	AD	SAMN10689358	99.51	0.08	0	2756502	20	12	13	865560	865560	229708	212037	1296930	1296930	32.9	82.97	2491
GCA_015714475.1	AD	SAMN10689359	99.51	0.08	0	2941236	292	36	39	185113	168301	81701	75408	514850	514850	32.9	83.24	2725
GCA_015714405.1	AD	SAMN10689360	99.51	0.08	0	2837863	164	21	23	541458	343271	135136	123378	966145	652371	32.9	82.89	2602
GCA_015714415.1	AD	SAMN10689361	99.51	0.64	0	2961729	723	39	53	320885	317882	75941	55868	594907	594907	32.8	83.29	2781
GCA_012274685.1	AD	SAMN10689363	99.51	0.22	0	2910141	827	59	71	131488	115518	49324	40976	290753	290753	32.8	83.45	2746
GCA_015714365.1	AD	SAMN10689366	99.51	0.08	0	2829081	201	23	28	870954	870954	123003	101031	992495	992486	32.9	82.93	2599
GCA_016107245.1	AD	SAMN10689367	99.37	0.08	0	2898379	418	43	51	304416	201942	67404	56822	509627	509627	32.8	83.56	2731
GCA_012274665.1	AD	SAMN10689370	99.51	0.08	0	2793877	110	26	28	454010	454010	107456	99777	633897	633897	32.9	82.99	2532
GCA_015714355.1	AD	SAMN10689371	99.51	0.08	0	2795620	786	25	28	454010	454010	111824	99815	633897	633897	32.9	82.76	2530
GCA_015714345.1	AD	SAMN10689372	99.51	0.08	0	2773401	106	19	21	446464	446464	145968	132061	763080	611692	32.8	83.29	2517
GCA_015714315.1	AD	SAMN10689374	99.51	0.13	0	2738309	229	14	19	606771	480468	195593	144109	1101688	1101688	33	83.22	2497
GCA_015714305.1	AD	SAMN10689375	99.51	0.08	0	2805890	459	21	23	688039	688039	133613	121975	820585	820585	33	82.94	2565
GCA_015714285.1	AD	SAMN10689376	99.51	0.22	0	2790674	759	30	35	176722	171947	93022	79711	363345	308175	33	82.52	2531
GCA_015714255.1	AD	SAMN10689377	99.51	0.08	0	2759119	55	19	20	633232	633232	145216	137953	858694	858694	33	82.82	2493
GCA_015714245.1	AD	SAMN10689378	99.51	0.08	0	2755934	110	19	21	633232	633232	145049	131229	858694	858694	33	82.9	2490
GCA_015714225.1	AD	SAMN10689379	99.51	0.08	0	2747182	76	22	24	446525	446525	124871	114462	760980	760980	32.8	83.01	2474
GCA_012274605.1	AD	SAMN10689380	99.51	1.79	80	2829911	236	15	19	685041	596654	188660	148930	964546	964546	33	82.92	2613
GCA_015714205.1	AD	SAMN10689382	99.51	0.22	0	2879514	1101	41	48	174680	146504	70232	59966	392829	331065	33	82.43	2663
GCA_012274765.1	AD	SAMN10689383	99.51	0.64	0	2776899	638	45	57	187598	187598	61708	48706	586611	586611	32.7	83.24	2552
GCA_015714165.1	AD	SAMN10689384	99.51	0.08	0	2803368	2	11	11	982742	982742	254851	254851	1357496	1357496	32.9	83.13	2548
GCA_012274615.1	AD	SAMN10689385	99.51	0.08	0	2871584	251	22	26	437593	254001	130526	110435	561066	561066	32.9	82.94	2653
GCA_015714175.1	AD	SAMN10689386	99.51	0.22	0	2955660	111	49	51	139846	139846	60319	57951	324207	324207	32.9	83.63	2826
GCA_015714145.1	AD	SAMN10689387	99.51	0.08	0	2897362	105	31	33	180596	180596	93463	87795	394792	394792	33	83.5	2692
GCA_015714115.1	AD	SAMN10689388	99.51	0.11	0	2946423	1886	28	37	237225	237225	105229	79582	597275	597275	32.8	83.01	2716
GCA_012274575.1	AD	SAMN10689389	99.51	0.11	0	2935170	161	48	51	187776	187776	61149	57549	386701	386700	32.8	83.25	2732
GCA_015714065.1	AD	SAMN10689391	99.51	0.22	0	2892686	496	40	46	170371	170371	72317	62873	331518	331518	32.9	83.28	2715
GCA_015714075.1	AD	SAMN10689392	99.51	0.22	0	2746492	755	31	37	230406	230406	88596	74209	343620	343616	33	82.44	2464
GCA_015714045.1	AD	SAMN10689393	99.51	0.22	0	2748869	930	31	42	230406	152833	88673	65427	343397	308183	33	82.39	2463
GCA_015714025.1	AD	SAMN10689394	99.51	0.1	0	2757680	1227	13	21	490174	468231	212129	131259	1358069	596477	33	81.57	2504
GCA_015713965.1	AD	SAMN10689395	99.41	0.08	0	2760944	0	12	12	543458	543458	230078	230078	1313386	1313386	32.9	82.87	2478
GCA_015713945.1	AD	SAMN10689396	99.51	0.64	0	2951775	557	36	49	202345	202345	81993	60228	512390	512390	32.8	83.3	2775
GCA_015713975.1	AD	SAMN10689398	99.51	0.08	0	2747152	702	27	34	275025	215100	101746	80777	538888	538888	32.9	83.24	2494
GCA_015713955.1	AD	SAMN10689399	99.51	0.08	0	2760082	169	34	39	170235	153157	81178	70767	550590	550590	32.8	83.67	2559
GCA_015713915.1	AD	SAMN10689400	99.51	0.1	0	2822363	423	38	46	241832	169906	74272	61346	550274	327038	32.7	83.75	2631
GCA_015713905.1	AD	SAMN10689401	99.51	0.64	0	2959449	475	42	51	345890	224895	70463	58019	454582	347231	32.7	83.51	2791
GCA_016107265.1	AD	SAMN10689403	99.51	0.08	0	2813979	60	17	18	598493	598493	165528	156328	1170101	1170101	32.8	83.23	2564
GCA_015713855.1	AD	SAMN10689404	99.51	0.64	0	2815953	591	39	51	287165	175236	72203	55203	517078	296272	32.7	83.21	2586
GCA_015713865.1	AD	SAMN10689405	99.51	0.64	0	2865121	349	34	43	346006	299035	84268	66622	834970	834970	32.7	83.36	2651
GCA_015713845.1	AD	SAMN10689406	99.51	0.64	0	2856737	636	35	48	305124	252580	81621	59502	582172	375113	32.6	83.57	2650
GCA_012274705.1	AD	SAMN10689408	99.51	0.1	0	2759367	361	16	18	509508	402360	172460	153278	660879	591210	33	82.64	2479
GCA_016107225.1	AD	SAMN10689409	99.23	0.08	0	2775911	118	19	22	566023	566023	146100	126172	883770	883770	32.9	83.04	2534
GCA_015713805.1	AD	SAMN10689411	99.51	0.64	0	2869160	1007	27	48	610731	221220	106265	59753	860022	454948	32.7	83.24	2672
GCA_015713765.1	AD	SAMN10689413	99.51	0.64	0	2905691	932	41	60	176253	148078	70870	48412	804317	582890	32.7	83.32	2712
GCA_015713745.1	AD	SAMN10689416	99.51	0.08	0	2842001	269	21	24	597517	597517	135333	118405	1184049	1184049	32.9	82.93	2592
GCA_015713715.1	AD	SAMN10689417	99.51	0.08	0	2738725	337	18	23	439504	253404	152151	119060	613190	525405	33	82.88	2491
GCA_015713705.1	AD	SAMN10689418	99.51	0.08	0	2912916	164	36	38	331721	331721	80914	76651	958026	958025	33	82.98	2724
GCA_015713665.1	AD	SAMN10689419	99.51	0.22	0	2861852	557	32	38	267374	171886	89432	75297	363402	319857	33	82.84	2633
GCA_015713655.1	AD	SAMN10689421	99.51	0.08	0	2796422	50	26	27	632315	632315	107554	103569	858691	858691	32.9	83.39	2568
GCA_015713645.1	AD	SAMN10689423	99.4	0.13	0	2752643	59	16	17	869623	545319	172040	161916	874496	869615	33	83.46	2528
GCA_015713605.1	AD	SAMN10689425	99.51	0.08	0	2793112	82	20	22	338213	338213	139655	126955	763436	763436	32.9	83.07	2540
GCA_015713555.1	AD	SAMN10689426	99.49	0.22	0	2778790	4109	34	38	176624	151812	81729	73017	307700	307700	32.9	82.85	2538
GCA_015713575.1	AD	SAMN10689427	99.51	0.08	0	2782144	582	13	19	971474	649862	214011	146398	1337347	1337347	33	83.06	2556
GCA_015713545.1	AD	SAMN10689428	99.51	0.64	0	2881184	349	36	45	213968	202204	80032	64018	582538	582538	32.8	83.32	2675
GCA_015713515.1	AD	SAMN10689430	99.51	0.64	0	2926032	342	35	44	346005	298108	83600	66492	898262	384536	32.7	83.32	2731
GCA_015713505.1	AD	SAMN10689432	99.51	0.64	0	2925858	1241	38	59	194939	178550	76996	49569	807882	534780	32.7	83	2729
GCA_015713485.1	AD	SAMN10689434	99.51	0.64	0	2898634	1305	240	249	33573	32988	12077	11635	138004	138004	32.7	83.71	2758
GCA_015713455.1	AD	SAMN10689435	99.51	0.64	0	2924183	885	43	58	346538	159328	68004	50401	808266	346538	32.7	83.24	2735
GCA_015713445.1	AD	SAMN10689436	99.37	0.08	0	2820480	651	124	137	49481	49028	22745	20582	138019	123491	32.8	83.65	2642
GCA_015713395.1	AD	SAMN10689437	99.51	0.64	0	2909857	660	46	59	160734	160449	63257	49308	551300	534726	32.7	83.3	2733
GCA_015713385.1	AD	SAMN10689438	99.51	0.08	0	2821461	55	20	21	331263	331263	141073	134352	702916	702916	32.9	83.19	2602
GCA_015713425.1	AD	SAMN10689439	99.51	0.64	0	2965478	482	45	57	220277	217274	65899	52017	537350	491232	32.8	83.23	2788
GCA_015713365.1	AD	SAMN10689443	99.51	0.11	0	2818164	290	24	31	316964	251637	117423	90899	999797	418140	32.7	83.45	2582
GCA_015713325.1	AD	SAMN10689445	99.43	0.11	0	2814983	308	27	34	255218	255218	104258	82784	491584	491584	32.7	83.55	2582
GCA_015713335.1	AD	SAMN10689446	99.51	0.11	0	2819575	327	21	27	320633	316964	134265	104416	1314845	571753	32.7	83.3	2578
GCA_015713295.1	AD	SAMN10689447	99.51	0.22	0	2861921	790	31	43	194463	180876	92320	66537	409780	406851	32.9	82.67	2619
GCA_015713275.1	AD	SAMN10689448	99.51	0.08	0	2856012	973	26	34	252414	252414	109846	83971	519030	519030	32.9	82.73	2615
GCA_015713265.1	AD	SAMN10689449	99.51	0.22	0	2931419	1167	39	45	172893	171363	75164	65116	394310	394310	32.9	83.59	2785
GCA_015713245.1	AD	SAMN10689450	99.51	0.08	0	2762510	307	19	22	438770	332362	145395	125554	654415	654415	33	82.7	2514
GCA_015713195.1	AD	SAMN10689451	99.51	0.13	0	2761598	241	16	19	302547	302547	172599	145334	984245	800469	32.9	83.46	2523
GCA_015713185.1	AD	SAMN10689452	99.41	0.08	0	2767418	1281	17	24	497670	497640	162789	115255	573359	573359	32.9	82.69	2523
GCA_015713205.1	AD	SAMN10689453	99.51	0.64	0	2948029	539	45	56	180818	180559	65511	52633	453704	354348	32.8	83.27	2788
GCA_015713105.1	AD	SAMN10689455	99.51	0.08	0	2894889	205	38	40	124931	124931	76181	72367	304770	304770	32.9	83.36	2678
GCA_015713165.1	AD	SAMN10689456	99.51	0.08	0	2758347	0	21	21	411416	411416	131349	131349	716606	716606	32.9	83.1	2498
GCA_015713145.1	AD	SAMN10689457	98.95	0.1	0	2798417	114	10	12	1027069	1027069	279841	233191	1200029	1200029	32.9	83.05	2573
GCA_015713115.1	AD	SAMN10689458	99.41	0.08	0	2755153	980	32	42	204978	204978	86098	65575	494745	494740	32.7	82.85	2503
GCA_015713085.1	AD	SAMN10689459	99.41	0.08	0	2737591	592	30	38	270487	264307	91253	72026	494824	353669	32.8	82.85	2481
GCA_015713055.1	AD	SAMN10689460	99.41	0.08	0	2734350	434	29	35	205191	205191	94287	78111	494745	494740	32.8	82.96	2484
GCA_015713045.1	AD	SAMN10689461	99.41	0.08	0	2740742	665	36	47	205109	205109	76131	58299	495143	353067	32.8	82.81	2488
GCA_015713015.1	AD	SAMN10689462	99.51	0.64	0	2904481	677	47	61	202205	159051	61797	47603	582040	582040	32.7	83.18	2714
GCA_015712965.1	AD	SAMN10689463	99.51	0.08	0	2793680	303	26	29	336942	336942	107449	96323	633896	633896	32.9	83.02	2534
GCA_015713005.1	AD	SAMN10689464	99.51	0.08	0	2777978	338	21	25	381390	310850	132284	111105	627565	627565	32.9	82.99	2506
GCA_015712985.1	AD	SAMN10689465	99.51	0.1	0	2832208	181	13	14	1037039	961421	217862	202287	1057715	1057712	32.9	82.91	2612
GCA_015712925.1	AD	SAMN10689466	99.51	0.08	0	2827843	427	28	33	275134	275134	100994	85679	542340	542340	32.9	83.61	2619
GCA_015712905.1	AD	SAMN10689467	99.51	0.08	0	2781684	810	24	30	276624	276624	115903	92695	763412	750626	32.8	83.13	2515
GCA_015712945.1	AD	SAMN10689468	99.51	0.08	0	2695781	1054	21	31	409495	248961	128370	86926	612892	525113	32.9	82.67	2432
GCA_015712885.1	AD	SAMN10689469	99.51	0.36	0	2831456	174	41	44	152807	152807	69059	64347	331532	331532	32.9	83.34	2623
GCA_015712815.1	AD	SAMN10689470	99.51	0.08	0	2806879	383	21	27	713014	246849	133660	103944	813137	713014	32.9	83.09	2558
GCA_015712865.1	AD	SAMN10689471	99.4	0.08	0	2780537	438	23	28	673783	426289	120892	99289	743278	673783	32.9	82.89	2553
GCA_015712805.1	AD	SAMN10689472	99.4	0.08	0	2778553	67	23	25	426289	426289	120806	111139	743211	743211	32.9	83.1	2560
GCA_015712835.1	AD	SAMN10689473	99.51	0.08	0	2811985	105	23	25	272234	272234	122260	112475	592853	592853	32.8	83.06	2545
GCA_015712775.1	AD	SAMN10689474	99.41	0.08	0	2886229	419	16	24	694071	376997	180389	120242	1340388	838210	32.7	83.15	2647
GCA_015712715.1	AD	SAMN10689475	99.51	0.08	0	2823461	538	16	20	929288	573400	176466	141146	1171194	1170664	32.9	83.03	2593
GCA_015712705.1	AD	SAMN10689476	99.51	0.13	0	2783847	154	14	18	677005	677005	198846	154649	1306291	983982	33	82.86	2536
GCA_011319695.1	AD	SAMN10875734	99.51	0.08	0	2799774	2854	53	94	148454	73815	52825	29754	530975	198863	32.7	83.7	2625
GCA_011319675.1	AD	SAMN10875735	99.51	0.08	0	2715043	2769	49	103	120737	50792	55409	26332	278830	144024	32.7	83.4	2491
GCA_011319685.1	AD	SAMN10875736	99.51	0.22	0	2831910	3385	57	108	115199	56687	49682	26190	297043	225060	32.7	83.98	2689
GCA_011319615.1	AD	SAMN10875737	99.51	0.22	0	2697599	1601	416	448	12677	11604	6484	6017	48857	48857	32.8	84.56	2563
GCA_011319595.1	AD	SAMN10875738	99.51	0.08	0	2782338	2174	61	105	103463	55271	45612	26477	199360	192270	32.7	83.36	2574
GCA_011319655.1	AD	SAMN10875739	99.51	0.08	0	2798418	1842	56	87	105785	55578	49971	32144	274302	207875	32.7	84.24	2653
GCA_011319625.1	AD	SAMN10875740	99.51	0.1	0	2765828	8854	73	128	115385	51794	37888	21538	321639	177895	32.7	82.6	2599
GCA_011319565.1	AD	SAMN10875741	99.51	0.11	0	2885565	4918	71	134	85007	42891	40641	21497	249138	197902	32.6	83.7	2710
GCA_011319535.1	AD	SAMN10875742	99.51	0.64	0	2739705	2971	71	119	87016	54961	38587	22997	217158	186938	32.6	83.55	2522
GCA_011319515.1	AD	SAMN10875743	99.51	0.1	0	2723095	2250	67	112	78032	47624	40643	24293	182226	151278	32.7	82.34	2509
GCA_005774645.1	AD	SAMN11585614	99.51	0.16	0	2821661	0	341	341	56036	56036	8274	8274	220849	220849	32.9	84.23	2856
GCA_020907025.1	AD	SAMN17729798	98.95	0.08	0	2745773	0	58	58	112807	112807	47340	47340	247713	247713	32.7	83.92	2557
GCA_020906965.1	AD	SAMN17729799	98.95	0.19	50	2703168	0	24	24	231214	231214	112632	112632	463220	463220	32.8	84.07	2486
GCA_020907005.1	AD	SAMN17729800	98.83	0.08	0	2721982	0	70	70	90716	90716	38885	38885	277570	277570	32.7	84.06	2515
GCA_020906975.1	AD	SAMN17729804	98.95	0.08	0	2739068	0	78	78	78642	78642	35116	35116	158694	158694	32.7	83.94	2542
GCA_020907065.1	AD	SAMN17729810	98.95	0.08	0	2744177	0	18	18	363737	363737	152454	152454	764272	764272	32.7	83.93	2531
GCA_020907085.1	AD	SAMN17729811	98.95	0.08	0	2747473	0	58	58	103296	103296	47370	47370	209078	209078	32.7	83.93	2564
GCA_020907125.1	AD	SAMN17729812	98.87	0.19	66.67	2748284	0	79	79	91325	91325	34788	34788	185177	185177	32.7	83.92	2576
GCA_020907035.1	AD	SAMN17729813	98.95	0.64	0	2746351	0	68	68	77910	77910	40387	40387	185727	185727	32.7	83.95	2570
GCA_020907145.1	AD	SAMN17729826	99.51	0.25	0	2832934	0	48	48	150429	150429	59019	59019	419457	419457	32.8	84.12	2698
GCA_020906905.1	AD	SAMN17729830	99.51	0.64	0	2917496	0	26	26	631715	631715	112211	112211	1241310	1241310	32.6	83.86	2735
GCA_020906865.1	AD	SAMN17729831	99.51	0.68	0	2915150	0	34	34	336411	336411	85739	85739	466183	466183	32.6	83.86	2736
ERS1638080	HE	SAMEA103948912	98.95	0.13	0	2705401	0	53	53	196370	196370	51045	51045	498328	498328	32.8	84.21	2504
ERS1638081	HE	SAMEA103948913	98.95	0.13	0	2705785	0	42	42	393918	393918	64423	64423	1280983	1280983	32.8	84.19	2501
ERS1638082	HE	SAMEA103948914	98.95	0.13	0	2706989	0	49	49	260435	260435	55244	55244	857234	857234	32.8	84.16	2506
ERS1638083	HE	SAMEA103948915	98.95	0.13	0	2705509	0	42	42	260320	260320	64416	64416	1280899	1280899	32.8	84.19	2502
ERS1638084	HE	SAMEA103948916	98.95	0.13	0	2705524	0	40	40	393917	393917	67638	67638	1280983	1280983	32.8	84.2	2501
ERS1638095	HE	SAMEA103948927	99.51	0.08	0	2700950	394	50	54	315349	251873	54019	50010	657199	657199	32.8	83.8	2492
ERS1638096	HE	SAMEA103948928	99.51	0.08	0	2702813	391	54	58	315349	251897	50052	46593	570525	485836	32.8	83.8	2498
ERS1638097	HE	SAMEA103948929	99.51	0.08	0	2700057	384	49	53	438752	318486	55103	50937	657172	657172	32.7	83.77	2490
ERS1638098	HE	SAMEA103948930	99.51	0.08	0	2700734	388	48	52	437254	318484	56265	51929	657126	657126	32.7	83.79	2495
ERS1638100	HE	SAMEA103948932	99.41	0.08	0	2686409	296	65	68	252291	252291	41329	39501	520809	458433	32.7	83.55	2474
ERS1638103	HE	SAMEA103948935	99.41	0.08	0	2686618	193	60	62	252269	252269	44776	43329	520930	458555	32.7	83.49	2470
ERS1638112	HE	SAMEA103948944	99.51	0.22	0	2814292	195	82	84	174964	174964	34320	33501	393496	372401	32.7	82.71	2675
ERS1638115	HE	SAMEA103948947	99.51	0.08	0	2772372	294	62	65	274240	214990	44715	42647	489369	489369	32.7	83.74	2579
ERS1638116	HE	SAMEA103948948	99.51	0.27	0	2767260	194	38	40	427443	325222	72822	69176	769642	769642	32.7	83.8	2562
ERS1638117	HE	SAMEA103948949	99.51	0.08	0	2763997	193	35	37	427674	325223	78971	74697	769642	769642	32.7	83.81	2560
ERS1638118	HE	SAMEA103948950	99.51	0.26	0	2769783	0	42	42	428370	428370	65947	65947	769642	769642	32.8	83.9	2569
ERS1638120	HE	SAMEA103948952	99.51	0.22	0	2811502	99	71	72	174964	174964	39598	39047	417908	417908	32.7	82.74	2659
ERS1638121	HE	SAMEA103948953	99.51	0.22	0	2812999	99	78	79	174965	174965	36064	35606	417908	417908	32.7	82.74	2667
ERS1638122	HE	SAMEA103948954	99.51	0.22	0	2812502	197	76	78	174965	174965	37006	36055	417908	417908	32.7	82.76	2666
ERS1638123	HE	SAMEA103948955	99.51	0.22	0	2813899	197	78	80	209117	209117	36075	35171	417908	417908	32.7	82.67	2668
ERS1638124	HE	SAMEA103948956	99.51	0.22	0	2812732	199	74	76	174965	170717	38009	37007	417908	417908	32.7	82.66	2663
ERS1638125	HE	SAMEA103948957	98.95	0.22	0	2778681	196	65	67	174831	174831	42748	41469	352261	352261	32.8	83.89	2592
ERS1638126	HE	SAMEA103948958	98.95	0.22	0	2773234	199	62	64	174829	174829	44729	43328	352261	352261	32.8	83.93	2587
ERS1638127	HE	SAMEA103948959	98.95	0.22	0	2773269	199	60	62	174829	174829	46221	44726	352261	352261	32.8	83.95	2590
ERS1638128	HE	SAMEA103948960	98.95	0.22	0	2775440	198	60	62	175059	175059	46257	44761	352261	352261	32.8	83.94	2590
ERS1638129	HE	SAMEA103948961	98.95	0.22	0	2775564	199	65	67	174828	174828	42700	41423	352262	352262	32.8	83.96	2598
ERS1638130	HE	SAMEA103948962	99.43	0.22	0	2780875	198	63	65	196536	191419	44140	42779	447372	329360	32.7	83.64	2563
ERS1638131	HE	SAMEA103948963	99.43	0.22	0	2779194	292	59	62	176734	173936	47104	44821	326295	326295	32.7	83.57	2562
ERS1638132	HE	SAMEA103948964	99.43	0.22	0	2780819	199	68	70	176740	173935	40894	39723	447372	328976	32.7	83.64	2567
ERS1638133	HE	SAMEA103948965	99.43	0.22	0	2783037	195	73	75	216624	191419	38123	37104	447371	329363	32.7	83.61	2567
ERS1638134	HE	SAMEA103948966	99.43	0.22	0	2781966	396	78	82	191342	176002	35666	33921	326295	326295	32.7	83.53	2572
ERS1638149	HE	SAMEA103948981	99.41	0.08	0	2685433	391	67	71	243859	231781	40081	37817	506078	386784	32.7	83.59	2481
ERS1638150	HE	SAMEA103948982	99.51	0.22	0	2815533	296	85	88	174985	150474	33123	31991	426871	426871	32.7	83.41	2673
ERS1638152	HE	SAMEA103948984	99.51	0.22	0	2815574	195	79	81	174987	174987	35640	34757	426871	426871	32.7	83.52	2670
ERS1638153	HE	SAMEA103948985	99.51	0.22	0	2815158	196	82	84	175446	175446	34331	33511	424672	424672	32.7	83.52	2673
ERS1638154	HE	SAMEA103948986	99.51	0.22	0	2815474	197	84	86	175446	175446	33517	32735	424859	424859	32.7	83.5	2674
ERS1638160	HE	SAMEA103948992	99.48	0.22	0	2851463	195	61	63	208292	208292	46745	45258	756063	756063	32.7	82.72	2700
ERS1638161	HE	SAMEA103948993	99.48	0.22	0	2851444	198	65	67	208759	208759	43868	42555	489289	478255	32.7	82.72	2702
ERS1638162	HE	SAMEA103948994	99.51	0.08	0	2716237	89	40	41	448187	448187	67905	66247	1021166	1021166	32.7	83.78	2486
ERS1638163	HE	SAMEA103948995	99.48	0.22	0	2852877	199	72	74	171343	171343	39623	38549	434486	423397	32.7	82.66	2701
ERS1638164	HE	SAMEA103948996	99.48	0.22	0	2852516	198	69	71	208759	208759	41340	40173	755262	755262	32.7	82.74	2708
ERS1638165	HE	SAMEA103948997	99.51	0.08	0	2811090	291	40	43	617779	328737	70277	65367	918038	918038	32.7	83.79	2596
ERS1638167	HE	SAMEA103948999	99.51	0.08	0	2808117	394	29	33	790264	686820	96831	85082	1002062	790264	32.7	83.72	2583
ERS1638168	HE	SAMEA103949000	99.51	0.08	0	2808469	291	34	37	702652	387413	82602	75896	757385	757385	32.7	83.77	2584
ERS1638169	HE	SAMEA103949001	99.51	0.08	0	2807754	93	30	31	1002603	1002603	93591	90569	1339124	1339124	32.7	83.87	2588
ERS1034193	HE	SAMEA3727044	99.51	0.15	0	2748275	1	85	85	252819	252819	32332	32332	652776	652776	32.7	83.75	2567
ERS1034196	HE	SAMEA3727047	99.51	0.22	0	2812202	0	63	63	170887	170887	44638	44638	300428	300428	32.8	84.02	2641
ERS1034197	HE	SAMEA3727048	99.51	0.13	0	2830241	194	46	48	989952	544265	61526	58959	1025681	933144	32.8	83.98	2679
ERS1034199	HE	SAMEA3727050	99.23	0.08	0	2737386	291	36	39	243933	243933	76038	70181	594599	594599	32.7	83.77	2513
ERS1034201	HE	SAMEA3727052	99.51	0.08	0	2822925	196	53	55	320759	320759	53262	51322	503327	503327	32.7	84.02	2653
ERS1034203	HE	SAMEA3727054	99.23	0.08	0	2789306	100	80	81	244050	244050	34866	34434	594232	594232	32.8	83.88	2614
ERS5272144	HE	SAMEA7515657	99.51	0.08	0	2848331	288	41	44	317625	317625	69471	64728	651926	651926	32.7	83.98	2682
ERS5272146	HE	SAMEA7515659	99.51	0.08	0	2848633	387	42	46	583613	561122	67824	61918	1189910	1189910	32.7	84.06	2684
ERS5272149	HE	SAMEA7515662	99.51	0.08	0	2802792	190	43	45	272618	272618	65181	62280	651705	651705	32.7	83.96	2610
ERS5272150	HE	SAMEA7515663	99.51	0.08	0	2849139	289	51	54	1465870	561125	55865	52756	1465870	1192936	32.7	84.08	2693
ERS5272151	HE	SAMEA7515664	99.51	0.08	0	2849009	292	44	47	570533	561120	64750	60611	1189902	1189902	32.7	84.09	2683
ERS5272152	HE	SAMEA7515665	99.51	0.08	0	2845558	392	35	39	1465312	561121	81301	72952	1465312	1192378	32.7	84.04	2678
ERS5272154	HE	SAMEA7515667	99.51	0.08	0	2849203	386	41	45	279728	278317	69492	63307	991850	991850	32.7	84.05	2686
ERS5272155	HE	SAMEA7515668	99.51	0.08	0	2813454	0	39	39	583201	583201	72139	72139	1189908	1189908	32.8	84.28	2636
ERS5272156	HE	SAMEA7515669	99.51	0.08	0	2848150	285	40	43	583614	561122	71203	66229	1189847	1189847	32.7	84.06	2683
ERS5272157	HE	SAMEA7515670	99.51	0.08	0	2848375	192	45	47	583613	561121	63297	60599	1192934	1192934	32.7	84.05	2681
ERS5272159	HE	SAMEA7515672	99.51	0.08	0	2849494	389	47	51	583714	345455	60627	55864	844657	844657	32.7	84.1	2694
ERS5272160	HE	SAMEA7515673	99.51	0.11	0	2884004	384	42	46	583613	561121	68666	62687	1129000	1129000	32.7	84.08	2728
ERS5272161	HE	SAMEA7515674	99.51	0.11	0	2883230	289	50	53	584885	562390	57664	54395	1189892	1189892	32.7	84.15	2727
ERS5272163	HE	SAMEA7515676	99.51	0.08	0	2848596	287	41	44	584492	562000	69477	64734	1189910	1189910	32.7	84.11	2684
ERS5272164	HE	SAMEA7515677	99.51	0.08	0	2847749	194	38	40	583554	561061	74940	71188	1189911	1189911	32.7	84.13	2683
ERS5272165	HE	SAMEA7515678	99.51	0.08	0	2850594	284	38	41	583615	561123	75015	69519	1189851	1189851	32.7	84.07	2689
ERS5272166	HE	SAMEA7515679	99.51	0.08	0	2848147	387	39	43	583613	561117	73029	66226	1189797	1189797	32.7	84.04	2684
ERS5272167	HE	SAMEA7515680	99.51	0.08	0	2848044	289	43	46	583615	561123	66233	61907	1189907	1189907	32.7	84.12	2684
ERS5272168	HE	SAMEA7515681	99.51	0.08	0	2849069	287	50	53	583732	561240	56981	53750	904195	904195	32.7	84.11	2691
ERS5272169	HE	SAMEA7515682	99.51	0.08	0	2848054	284	45	48	279728	278317	63290	59328	1084448	1084448	32.7	84.07	2686
ERS5272170	HE	SAMEA7515683	99.51	0.08	0	2849450	195	49	51	583620	561125	58152	55867	1189922	1189922	32.7	84.13	2696
ERS5272171	HE	SAMEA7515684	99.51	0.11	0	2884157	189	42	44	584904	562412	68670	65544	1189909	1189909	32.7	84.13	2729
ERS5272172	HE	SAMEA7515685	99.51	0.08	0	2762065	387	40	44	317625	317625	69051	62765	626351	608394	32.7	83.78	2553
ERS5272173	HE	SAMEA7515686	99.51	0.08	0	2849114	388	44	48	583613	561122	64752	59348	1189911	1189911	32.7	84.05	2686
ERS5272174	HE	SAMEA7515687	99.51	0.08	0	2848668	390	43	47	583614	561118	66248	60601	1189844	1189844	32.7	84.09	2685
ERS5272175	HE	SAMEA7515688	99.51	0.08	0	2876648	387	38	42	583615	561123	75701	68482	1189634	1189634	32.7	84.14	2713
ERS5272176	HE	SAMEA7515689	99.51	0.08	0	2848387	385	41	45	583615	561123	69472	63288	1189908	1189908	32.7	84.13	2685
ERS5312759	HE	SAMEA7556117	99.51	0.08	0	2777697	285	50	53	244109	191063	55553	52404	708330	536700	32.7	83.92	2581
ERS5312760	HE	SAMEA7556118	99.51	0.08	0	2717570	24	39	39	244095	244095	69681	69680	639691	639691	32.7	83.87	2500
ERS5312763	HE	SAMEA7556121	99.51	0.08	0	2739697	120	54	60	230399	230399	50735	45659	350862	350862	32.8	84.05	2577
ERS5312764	HE	SAMEA7556122	99.51	0.13	0	2795860	221	44	48	327509	304013	63542	58242	1208296	971027	32.7	84.11	2624
ERS5312766	HE	SAMEA7556124	99.51	0.08	0	2771873	31	60	62	183356	183351	46197	44707	550768	367437	32.7	84.04	2622
ERS5312767	HE	SAMEA7556125	99.51	0.08	0	2774395	137	47	51	183425	183421	59029	54397	413942	413935	32.7	83.96	2615
ERS5312769	HE	SAMEA7556127	99.51	0.08	0	2760082	57	43	45	180174	180168	64187	61333	616242	616236	32.6	83.66	2541
ERS5312774	HE	SAMEA7556132	99.51	0.08	0	2810113	162	55	59	243722	243722	51092	47626	641997	641983	32.7	84.21	2627
ERS5312775	HE	SAMEA7556133	99.51	0.08	0	2788290	197	35	41	374913	255013	79665	68002	703128	448105	32.7	84.27	2590
ERS5312777	HE	SAMEA7556135	99.51	0.22	0	2844917	384	56	60	305557	305557	50802	47408	621939	621939	32.7	83.94	2698
ERS5312778	HE	SAMEA7556136	99.51	0.08	0	2848688	290	42	45	318041	318041	67825	63297	871978	871978	32.7	84.03	2689
ERS5312781	HE	SAMEA7556139	99.51	0.13	0	2832595	58	32	34	353579	353579	88518	83309	822925	782313	32.7	84.31	2675
ERS5312782	HE	SAMEA7556140	99.51	0.13	0	2837308	20	34	35	318972	237332	83450	81065	460509	460509	32.7	84.35	2681
ERS5312785	HE	SAMEA7556143	99.32	0.08	0	2855835	17	38	39	425438	425431	75153	73226	552442	552442	32.6	83.78	2658
ERS5312787	HE	SAMEA7556145	99.51	0.08	0	2738500	98	38	39	669111	287141	72065	70215	797612	797612	32.7	83.97	2547
ERS5312789	HE	SAMEA7556147	99.51	0.22	0	2777516	40	48	48	202385	202385	57864	57864	350397	350397	32.7	84.04	2581
ERS5312790	HE	SAMEA7556148	99.51	0.08	0	2752162	132	38	41	208454	208445	72425	67122	626118	626118	32.7	84.08	2546
ERS5312791	HE	SAMEA7556149	99.51	0.08	0	2811418	289	49	52	220059	214800	57375	54060	855403	695362	32.7	83.98	2625
ERS5312796	HE	SAMEA7556154	99.51	0.08	0	2775683	233	55	57	243724	243724	50466	48692	419423	419423	32.7	83.98	2589
ERS5312797	HE	SAMEA7556155	99.51	0.08	0	2744831	126	63	66	183846	180657	43568	41586	274945	274945	32.7	83.83	2561
ERS5312801	HE	SAMEA7556159	99.51	0.08	0	2718970	99	39	40	430072	295451	69717	67971	797385	797385	32.7	84.03	2531
ERS5312804	HE	SAMEA7556162	99.51	0.08	0	2780671	384	28	32	1074519	759792	99309	86883	1351692	1216704	32.7	83.53	2537
ERS5312805	HE	SAMEA7556163	99.42	0.08	0	2770986	62	46	51	243732	243732	60238	54331	730784	534767	32.7	83.99	2573
ERS5312807	HE	SAMEA7556165	99.51	0.08	0	2776254	78	57	59	221842	161629	48706	47053	341828	341828	32.7	84.01	2586
ERS5312810	HE	SAMEA7556168	99.51	0.08	0	2789517	85	63	65	232120	220092	44278	42914	475479	341828	32.7	83.96	2613
ERS5312811	HE	SAMEA7556169	99.51	0.08	0	2749438	285	36	39	764296	695706	76373	70491	855028	764296	32.8	84.12	2544
ERS5312812	HE	SAMEA7556170	99.51	0.08	0	2729628	289	43	46	469681	469681	63479	59333	960313	960313	32.7	83.56	2520
ERS5312813	HE	SAMEA7556171	99.51	0.1	0	2733678	291	51	54	975648	659360	53601	50618	1299926	1175655	32.7	83.59	2537
ERS5312815	HE	SAMEA7556173	99.51	0.08	0	2729157	196	36	38	975467	660819	75809	71814	1299926	1175655	32.7	83.6	2519
ERS5312817	HE	SAMEA7556175	99.51	0.08	0	2728658	288	36	39	638877	498683	75796	69958	975548	661051	32.7	83.62	2525
ERS5312818	HE	SAMEA7556176	99.51	0.08	0	2722051	100	30	34	313861	289790	90735	80057	596758	346550	32.7	83.77	2524
ERS5312820	HE	SAMEA7556178	99.51	0.08	0	2728721	293	41	44	1023815	544261	66554	62009	1348561	886608	32.7	83.5	2516
ERS5312827	HE	SAMEA7556185	99.51	0.08	0	2732014	40	35	35	215329	215329	78057	78056	430603	430594	32.8	84.17	2530
ERS5312830	HE	SAMEA7556188	99.51	0.11	0	2784501	182	53	60	222767	222767	52537	46405	320642	320642	32.7	83.92	2603
ERS5312832	HE	SAMEA7556190	99.51	0.22	0	2849891	45	45	47	191563	191563	63330	60635	379960	378577	32.7	84.18	2697
ERS5312836	HE	SAMEA7556194	99.51	0.22	0	2810634	297	67	70	644835	644835	41949	40147	820846	820846	32.7	83.73	2621
ERS5312837	HE	SAMEA7556195	99.51	0.08	0	2774763	121	31	37	290124	231433	89508	74990	545786	315723	32.7	84.27	2626
ERS5312842	HE	SAMEA7556200	99.51	0.36	0	2769711	295	54	57	619583	350483	51290	48586	1270293	1270293	32.3	83.76	2575
ERS5312844	HE	SAMEA7556202	99.51	0.08	0	2786099	296	41	44	604449	420546	67953	63313	1292048	1216696	32.7	83.46	2551
ERS5312847	HE	SAMEA7556205	99.65	0.36	0	2744542	10	24	25	1812559	1719296	114355	109781	1812559	1719296	32.2	84.06	2539
ERS5312849	HE	SAMEA7556207	99.51	0.22	0	2809489	294	76	79	644816	644816	36966	35559	820729	820729	32.7	83.77	2628
ERS5312854	HE	SAMEA7556212	99.51	0.08	0	2717842	110	46	50	216851	216849	59083	54354	325839	325817	32.7	83.92	2520
ERS5312858	HE	SAMEA7556216	99.32	0.08	0	2767030	41	23	25	617984	306234	120305	110679	985787	679543	32.7	83.66	2542
ERS5312862	HE	SAMEA7556220	99.51	0.08	0	2720386	24	40	41	233442	233442	68009	66350	609698	609698	32.7	83.92	2508
ERS5312863	HE	SAMEA7556221	99.51	0.08	0	2730783	191	56	60	211241	211241	48763	45509	337220	337220	32.7	83.86	2531
ERS5312865	HE	SAMEA7556223	99.51	0.08	0	2721282	36	43	45	210930	210930	63285	60472	401234	401234	32.7	83.88	2511
ERS5312874	HE	SAMEA7556232	99.51	0.08	0	2753460	32	34	36	272800	272800	80984	76484	540864	540860	32.7	83.74	2530
ERS5312875	HE	SAMEA7556233	99.51	0.08	0	2728282	84	28	30	328744	254850	97438	90939	618475	614976	32.7	83.7	2495
ERS5312876	HE	SAMEA7556234	99.32	0.08	0	2767690	37	41	43	255225	255225	67504	64364	617208	424169	32.7	83.77	2552
ERS5312878	HE	SAMEA7556236	99.51	0.08	0	2808235	18	32	33	184852	184852	87757	85097	711594	711594	32.7	84.13	2619
ERS5312880	HE	SAMEA7556238	99.51	0.08	0	2738747	24	43	44	214772	214772	63691	62243	342203	342203	32.7	83.95	2533
ERS5312884	HE	SAMEA7556242	99.51	0.11	0	2773920	36	44	45	205945	175257	63043	61641	559020	559020	32.6	84.08	2564
ERS5312886	HE	SAMEA7556244	99.51	0.11	0	2828016	127	36	38	238839	206552	78556	74418	344833	344833	32.7	84.1	2661
ERS5312887	HE	SAMEA7556245	99.51	0.13	0	2711899	194	30	32	998531	543637	90396	84740	1023462	998531	32.8	84.18	2511
ERS5312889	HE	SAMEA7556247	99.51	0.22	0	2850978	109	52	54	262042	262042	54826	52793	479790	479790	32.7	84.15	2699
ERS5312890	HE	SAMEA7556248	99.51	0.08	0	2692800	388	38	42	702135	244106	70863	64105	885263	702135	32.8	83.91	2465
GCA_000149015.1	HE	SAMN00001489	99.51	0.08	0	2818925	6500	5	18	2786578	509850	563785	156245	2786578	1049360	32.7	83.58	2590
GCA_000159555.1	HE	SAMN00001490	99.41	0.35	0	2779997	15690	248	282	418208	87473	11209	9802	690422	187334	33	82.26	2615
GCA_000153665.1	HE	SAMN00001491	98.58	0.32	0	2845480	15463	174	256	1018247	54777	16353	11054	1398786	165450	32.9	80.48	2691
GCA_000159535.2	HE	SAMN00002240	99.51	0.25	0	2827166	0	2	2	2802675	2802675	1413583	1413583	2802675	2802675	32.8	83.22	2614
GCA_000187165.1	HE	SAMN00189157	99.51	0.08	0	2826042	419	47	66	143482	118193	60128	42812	312871	295151	32.6	84.04	2645
GCA_003017355.1	HE	SAMN06835230	99.51	0.69	33.33	2747755	0	3	3	2700728	2700728	915918	915918	2700728	2700728	32.8	82.84	2552
GCA_003017535.1	HE	SAMN06835231	99.51	0.25	0	2943092	0	2	2	2927335	2927335	1471546	1471546	2927335	2927335	32.8	83.59	2780
GCA_003017495.1	HE	SAMN06835232	99.51	0.1	0	2830166	0	2	2	2800572	2800572	1415083	1415083	2800572	2800572	32.8	83.32	2627
GCA_003017305.1	HE	SAMN06835234	99.13	1.04	57.14	2979281	0	2	2	2965341	2965341	1489640	1489640	2965341	2965341	32.8	83.44	2828
GCA_004012035.1	HE	SAMN10394659	99.51	0.19	0	2827757	41	74	75	121200	121200	38212	37702	331117	331117	32.8	83.71	2647
GCA_003989655.1	HE	SAMN10639319	99.51	0.22	0	3107513	0	114	114	152788	152788	27258	27258	586667	586667	32.8	83.91	3021
GCA_003989815.1	HE	SAMN10639402	99.51	0.08	0	3035495	0	131	131	142911	142911	23171	23171	567060	567060	32.7	84.27	2989
GCA_004026165.1	HE	SAMN10659762	99.13	0.1	0	2815599	0	2	2	2796411	2796411	1407799	1407799	2796411	2796411	32.9	83.54	2586
GCA_014436675.1	HE	SAMN15660211	99.51	0.13	0	2694498	0	25	25	607734	607734	107779	107779	980109	980109	32.8	84.42	2496
GCA_022226975.1	HE	SAMN25144898	99.51	0.13	0	2700946	0	1	1	2700946	2700946	2700946	2700946	2700946	2700946	32.9	83.67	2479
GCA_022226995.1	HE	SAMN25144899	99.51	0.64	0	2833317	0	3	3	2817030	2817030	944439	944439	2817030	2817030	32.8	83.34	2615

## Sheet: Augsburg strains
Table S1. Information on human-derived Staphylococcus aureus strains
Assembly accession	BioSample accession	Strain number	Patient ID	Health status	Location	Completeness	Contamination	Genome size (bp)	Length of total reads	Number of reads	Average reads length	Genome coverage	# scaffolds	N50 (scaffolds)	Mean scaffold length (bp)	Longest scaffold (bp)	GC	Coding density	# predicted genes	# copies of 16S rRNA gene
CP077932	SAMN19550019	194	9030	AD	Skin	99.51	0.13	2754399	897775788	181642	4942.56	325.943	1	2754399	2754399	2754399	33	83.8	2549	6
CP077931	SAMN19550020	195	9030	AD	Skin	99.51	0.13	2754414	1837592538	376249	4883.98	667.145	1	2754414	2754414	2754414	33	83.72	2553	6
CP077928,CP077929,CP077930	SAMN19550021	196	9030	AD	Skin	99.51	0.97	2828046	1321983812	255990	5164.2	467.455	3	2754404	942682	2754404	33	83.89	2660	6
CP077926,CP077927	SAMN19550022	197	9030	AD	Nose	99.51	0.13	2788328	805919061	162334	4964.57	289.033	2	2754402	1394164	2754402	33	83.66	2596	6
CP077925	SAMN19550023	198	9030	AD	Nose	99.51	0.13	2754401	1218702038	262746	4638.33	442.456	1	2754401	2754401	2754401	33	83.8	2549	6
CP077939,CP077940	SAMN19550024	199	9030	AD	Nose	98.9	1.54	2793031	757008875	148462	5099.01	271.035	2	2764397	1396515	2764397	33	83.7	2583	6
CP077924	SAMN19550025	276	119	AD	Skin	99.51	0.08	2730804	1317860532	255248	5163.06	482.591	1	2730804	2730804	2730804	32.9	83.23	2473	6
CP077923	SAMN19550026	277	119	AD	Skin	98.95	0.11	2749120	711966923	147767	4818.17	258.98	1	2749120	2749120	2749120	32.9	83.22	2482	6
CP077922	SAMN19550027	278	119	AD	Skin	99.51	1.77	2785715	564491216	107262	5262.73	202.638	2	2732781	1392857	2732781	32.8	83.1	2543	6
CP077921	SAMN19550028	280	119	AD	Nose	98.81	0.11	2748827	689926927	125745	5486.71	250.99	1	2748827	2748827	2748827	32.9	83.23	2481	6
CP077920	SAMN19550029	281	119	AD	Nose	98.95	0.11	2748821	527124233	102215	5157.01	191.764	1	2748821	2748821	2748821	32.9	83.23	2481	6
CP077918,CP077919	SAMN19550030	282	119	AD	Nose	99.51	0.08	2732780	1078668811	229953	4690.82	394.715	1	2732780	2732780	2732780	32.9	83.24	2477	6
CP077917	SAMN19550031	355	031	AD	Nose	99.51	0.17	2912691	907558525	196190	4625.92	311.588	3	2855354	970897	2855354	32.7	83.36	2712	6
CP077916	SAMN19550032	356	031	AD	Nose	99.51	0.16	2930327	1043290830	281434	3707.05	356.032	5	2855358	586065	2855358	32.7	83.24	2730	6
CP077915	SAMN19550033	357	031	AD	Nose	99.51	0.12	2898286	898298893	181163	4958.51	309.941	3	2855353	966095	2855353	32.7	83.33	2694	6
CP077913,CP077914	SAMN19550034	358	031	AD	Skin	99.51	0.16	2926152	831328538	178032	4669.55	284.103	5	2855863	585230	2855863	32.7	83.07	2733	6
CP077911,CP077912	SAMN19550035	359	031	AD	Skin	99.4	0.12	2884333	417113997	95473	4368.92	144.614	3	2599728	961444	2599728	32.7	83.43	2682	6
CP077936,CP077937,CP077938	SAMN19550036	360	031	AD	Skin	99.51	0.08	2902129	983865710	200607	4904.44	339.015	2	2855872	1451064	2855872	32.8	82.96	2703	6
CP077908 CP077909 CP077910	SAMN19550037	365	150	AD	Nose	99.51	0.22	2757494	650480040	152840	4255.95	235.895	1	2757494	2757494	2757494	32.9	83.23	2505	6
CP077906 CP077907	SAMN19550038	366	150	AD	Nose	99.51	0.22	2757281	1074162284	232973	4610.67	389.573	1	2757281	2757281	2757281	32.9	83.24	2506	6
CP077899 CP077900 CP077901 CP077902 CP077903 CP077904 CP077905	SAMN19550039	367	150	AD	Nose	99.51	0.78	2786390	1128568691	209420	5389.02	405.029	1	2786390	2786390	2786390	32.9	83.04	2544	6
CP077898	SAMN19550040	370	150	AD	Skin	99.51	4.05	2838117	1320986041	259002	5100.29	465.445	2	2756732	1419058	2756732	32.9	83.18	2603	6
CP077897	SAMN19550041	371	150	AD	Skin	99.51	0.22	2793848	1624710877	316777	5128.88	581.532	2	2757339	1396924	2757339	32.9	82.97	2548	6
CP077894 CP077895 CP077896	SAMN19550042	372	150	AD	Skin	99.51	1.91	2798879	2568597174	497238	5165.73	917.724	2	2757024	1399439	2757024	32.9	83.16	2558	6
CP077893	SAMN19550043	AC4	291	AD	Skin, control, AC	99.51	0.08	2766976	1766656365	342044	5165	638.479	1	2766976	2766976	2766976	32.9	83.55	2528	6
CP077889 CP077890 CP077891 CP077892	SAMN19550044	AC5	291	AD	Skin, control, AC	99.51	0.08	2766976	864386935	169770	5091.52	312.394	1	2766976	2766976	2766976	32.9	83.55	2529	6
CP077888	SAMN19550045	AC6	291	AD	Skin, control, AC	99.51	0.08	2766990	1140842958	243189	4691.18	412.305	1	2766990	2766990	2766990	32.9	83.55	2532	6
CP077885 CP077886 CP077887	SAMN19550046	L4	291	AD	Skin, lesional, hand	99.51	0.08	2766975	769293933	158893	4841.58	278.027	1	2766975	2766975	2766975	32.9	83.55	2529	6
CP077880 CP077881 CP077882 CP077883 CP077884	SAMN19550047	L5	291	AD	Skin, lesional, hand	99.51	0.08	2766975	612348878	126671	4834.17	221.306	1	2766975	2766975	2766975	32.9	83.55	2531	6
CP077877 CP077878 CP077879	SAMN19550048	L6	291	AD	Skin, lesional, hand	99.51	0.08	2766978	987354083	195715	5044.86	356.835	1	2766978	2766978	2766978	32.9	83.55	2531	6
CP077872 CP077873 CP077874 CP077875 CP077876	SAMN19550049	N4	291	AD	Nose	99.51	0.08	2766976	763499896	156913	4865.75	275.933	1	2766976	2766976	2766976	32.9	83.54	2529	6
CP077933 CP077934 CP077935	SAMN19550050	N5	291	AD	Nose	99.51	0.08	2766976	754544310	147539	5114.2	272.696	1	2766976	2766976	2766976	32.9	83.55	2530	6
CP077870, CP077871	SAMN19550051	N6	291	AD	Nose	99.51	0.08	2766978	846870809	169612	4992.99	306.063	1	2766978	2766978	2766978	32.9	83.55	2528	6
CP077869	SAMN19550052	200	080	HE	Nose	99.51	0.08	2719166	1430259906	310476	4606.67	525.992	1	2719166	2719166	2719166	33	83.32	2474	6
CP077868	SAMN19550053	201	080	HE	Nose	99.51	0.08	2719235	1175497523	229809	5115.11	432.29	1	2719235	2719235	2719235	33	83.31	2475	6
CP077867	SAMN19550054	202	080	HE	Nose	99.51	0.08	2719233	1428738077	272528	5242.54	525.42	1	2719233	2719233	2719233	33	83.32	2473	6
CP077865 CP077866	SAMN19550055	317	9008	HE	Nose	99.51	0.25	2955403	648005568	127720	5073.64	219.261	2	2911834	1477701	2911834	32.8	83.79	2811	5
CP077863 CP077864	SAMN19550056	318	9008	HE	Nose	99.51	2.5	2952667	970499922	189207	5129.3	328.686	2	2919985	1476333	2919985	32.8	83.67	2781	5
CP077861 CP077862	SAMN19550057	319	9008	HE	Nose	99.48	0.62	2952363	745685041	129340	5765.31	252.572	3	2890321	984121	2890321	32.8	83.73	2818	5
CP077860	SAMN19550058	322	9014	HE	Nose	99.51	0.13	2831656	894135001	186695	4789.28	315.764	3	2764234	943885	2764234	32.8	83.48	2654	6
CP077859	SAMN19550059	323	9014	HE	Nose	99.23	3.25	2873158	619455311	120834	5126.5	215.601	2	2828011	1436579	2828011	32.9	83.09	2665	6
CP077858	SAMN19550060	324	9014	HE	Nose	99.23	4.15	3123465	606399764	120639	5026.56	194.143	7	2816989	446209	2816989	32.8	81.98	2930	6
CP077857	SAMN19550061	327	9024	HE	Nose	99.51	0.13	2764236	506565715	98907	5121.64	183.257	1	2764236	2764236	2764236	33	83.85	2570	6
CP077856	SAMN19550062	328	9024	HE	Nose	99.51	0.13	2764234	701413939	135207	5187.7	253.746	1	2764234	2764234	2764234	33	83.87	2573	6
CP077855	SAMN19550063	329	9024	HE	Nose	99.23	0.78	2877025	722913030	138422	5222.53	251.271	3	2795787	959008	2795787	32.9	83.17	2653	6
CP077854	SAMN19550064	332	9055	HE	Nose	99.51	0.08	2745575	959021973	179644	5338.46	349.297	1	2745575	2745575	2745575	32.8	83.22	2496	6
CP077853	SAMN19550065	333	9055	HE	Nose	99.51	3.45	2840121	846232122	169836	4982.64	297.956	4	2745576	710030	2745576	32.8	82.8	2610	6
CP077852	SAMN19550066	334	9055	HE	Nose	99.51	0.08	2745573	1083443769	206880	5237.06	394.615	1	2745573	2745573	2745573	32.8	83.2	2497	6

## Sheet: STs of all strains
Table S1. Information on human-derived Staphylococcus aureus strains												Summary of STs in AD and HE groups
filename	Health status	ST	STs present in both AD and HE	allele ID1	allele ID2	allele ID3	allele ID4	allele ID5	allele ID6	allele ID7		STs	# AD strains	# HE strains	Matched
GCA_002925605.1_ASM292560v1_genomic.fna	AD	1	yes	arcC(3)	aroE(1)	glpF(14)	gmk(15)	pta(11)	tpi(19)	yqiL(3)		1	8	10	yes
GCA_002925615.1_ASM292561v1_genomic.fna	AD	1	yes	arcC(3)	aroE(3)	glpF(1)	gmk(1)	pta(4)	tpi(4)	yqiL(3)		5	28	43	yes
GCA_003017735.1_ASM301773v1_genomic.fna	AD	1	yes	arcC(5)	aroE(4)	glpF(1)	gmk(4)	pta(4)	tpi(6)	yqiL(3)		8	45	8	yes
GCA_003017755.1_ASM301775v1_genomic.fna	AD	1	yes	arcC(1)	aroE(1)	glpF(1)	gmk(1)	pta(1)	tpi(1)	yqiL(1)		15	13	7	yes
GCA_003017835.1_ASM301783v1_genomic.fna	AD	1	yes	arcC(13)	aroE(13)	glpF(1)	gmk(1)	pta(12)	tpi(11)	yqiL(13)		22	2	5	yes
GCA_003112635.1_ASM311263v1_genomic.fna	AD	1	yes	arcC(1)	aroE(1)	glpF(1)	gmk(9)	pta(1)	tpi(1)	yqiL(1)		30	7	7	yes
GCA_003113915.1_ASM311391v1_genomic.fna	AD	1	yes	arcC(1)	aroE(1)	glpF(1)	gmk(9)	pta(1)	tpi(1)	yqiL(1)		45	8	11	yes
GCA_003113935.1_ASM311393v1_genomic.fna	AD	1	yes	arcC(1)	aroE(-)	glpF(1)	gmk(9)	pta(1)	tpi(1)	yqiL(1)		72	4	4	yes
GCA_003113955.1_ASM311395v1_genomic.fna	AD	5	yes	arcC(1)	aroE(1)	glpF(1)	gmk(9)	pta(1)	tpi(1)	yqiL(1)		97	8	1	yes
GCA_003113975.1_ASM311397v1_genomic.fna	AD	5	yes	arcC(4)	aroE(9)	glpF(~469)	gmk(8)	pta(1)	tpi(10)	yqiL(8)		101	3	3	yes
GCA_003113995.1_ASM311399v1_genomic.fna	AD	5	yes	arcC(4)	aroE(9)	glpF(~469)	gmk(8)	pta(1)	tpi(10)	yqiL(8)		188	4	1	yes
GCA_003114015.1_ASM311401v1_genomic.fna	AD	5	yes	arcC(3)	aroE(3)	glpF(1)	gmk(1)	pta(4)	tpi(4)	yqiL(3)		398	2	4	yes
GCA_003114035.1_ASM311403v1_genomic.fna	AD	5	yes	arcC(13)	aroE(13)	glpF(1)	gmk(1)	pta(12)	tpi(11)	yqiL(13)		582	5	3	yes
GCA_003114055.1_ASM311405v1_genomic.fna	AD	5	yes	arcC(13)	aroE(13)	glpF(1)	gmk(1)	pta(12)	tpi(11)	yqiL(13)		-	20	7	yes
GCA_003114075.1_ASM311407v1_genomic.fna	AD	5	yes	arcC(3)	aroE(1)	glpF(1)	gmk(1)	pta(1)	tpi(5)	yqiL(3)		6	2	0	no
GCA_003114095.1_ASM311409v1_genomic.fna	AD	5	yes	arcC(3)	aroE(3)	glpF(1)	gmk(1)	pta(4)	tpi(4)	yqiL(3)		7	4	0	no
GCA_003114115.1_ASM311411v1_genomic.fna	AD	5	yes	arcC(13)	aroE(13)	glpF(1)	gmk(1)	pta(12)	tpi(11)	yqiL(13)		59	9	0	no
GCA_003114335.1_ASM311433v1_genomic.fna	AD	5	yes	arcC(3)	aroE(1)	glpF(1)	gmk(1)	pta(29)	tpi(5)	yqiL(3)		81	5	0	no
GCA_003114595.1_ASM311459v1_genomic.fna	AD	5	yes	arcC(~4)	aroE(9)	glpF(1)	gmk(8)	pta(1)	tpi(10)	yqiL(8)		87	1	0	no
GCA_003114615.1_ASM311461v1_genomic.fna	AD	5	yes	arcC(~4)	aroE(9)	glpF(1)	gmk(8)	pta(1)	tpi(10)	yqiL(8)		109	1	0	no
GCA_003114635.1_ASM311463v1_genomic.fna	AD	5	yes	arcC(3)	aroE(3)	glpF(1)	gmk(1)	pta(4)	tpi(4)	yqiL(3)		464	1	0	no
GCA_003114655.1_ASM311465v1_genomic.fna	AD	5	yes	arcC(3)	aroE(3)	glpF(1)	gmk(1)	pta(4)	tpi(4)	yqiL(3)		672	2	0	no
GCA_003114675.1_ASM311467v1_genomic.fna	AD	5	yes	arcC(3)	aroE(1)	glpF(1)	gmk(1)	pta(1)	tpi(5)	yqiL(3)		2276	1	0	no
GCA_003116115.1_ASM311611v1_genomic.fna	AD	5	yes	arcC(13)	aroE(13)	glpF(1)	gmk(1)	pta(12)	tpi(11)	yqiL(13)		12	0	6	no
GCA_003116185.1_ASM311618v1_genomic.fna	AD	5	yes	arcC(13)	aroE(13)	glpF(1)	gmk(1)	pta(12)	tpi(11)	yqiL(13)		34	0	1	no
GCA_005774645.1_ASM577464v1_genomic.fna	AD	5	yes	arcC(3)	aroE(1)	glpF(1)	gmk(1)	pta(1)	tpi(5)	yqiL(3)		39	0	5	no
GCA_011319515.1_ASM1131951v1_genomic.fna	AD	5	yes	arcC(12)	aroE(4)	glpF(1)	gmk(4)	pta(12)	tpi(1)	yqiL(3)		88	0	3	no
GCA_011319535.1_ASM1131953v1_genomic.fna	AD	5	yes	arcC(3)	aroE(3)	glpF(1)	gmk(1)	pta(4)	tpi(4)	yqiL(3)		93	0	5	no
GCA_011319565.1_ASM1131956v1_genomic.fna	AD	5	yes	arcC(1)	aroE(4)	glpF(1)	gmk(4)	pta(12)	tpi(1)	yqiL(10)		182	0	1	no
GCA_011319595.1_ASM1131959v1_genomic.fna	AD	5	yes	arcC(1)	aroE(1)	glpF(1)	gmk(9)	pta(1)	tpi(1)	yqiL(1)		239	0	2	no
GCA_011319615.1_ASM1131961v1_genomic.fna	AD	5	yes	arcC(1)	aroE(4)	glpF(1)	gmk(4)	pta(12)	tpi(1)	yqiL(10)		508	0	1	no
GCA_011319625.1_ASM1131962v1_genomic.fna	AD	5	yes	arcC(3)	aroE(1)	glpF(1)	gmk(8)	pta(1)	tpi(1)	yqiL(1)		730	0	2	no
GCA_011319655.1_ASM1131965v1_genomic.fna	AD	5	yes	arcC(3)	aroE(27)	glpF(1)	gmk(1)	pta(1)	tpi(1)	yqiL(10)		762	0	3	no
GCA_011319675.1_ASM1131967v1_genomic.fna	AD	5	yes	arcC(1)	aroE(1)	glpF(1)	gmk(1)	pta(1)	tpi(1)	yqiL(1)		789	0	1	no
GCA_011319685.1_ASM1131968v1_genomic.fna	AD	5	yes	arcC(7)	aroE(6)	glpF(1)	gmk(5)	pta(8)	tpi(8)	yqiL(6)		953	0	2	no
GCA_011319695.1_ASM1131969v1_genomic.fna	AD	5	yes	arcC(3)	aroE(3)	glpF(1)	gmk(1)	pta(4)	tpi(4)	yqiL(3)		1159	0	1	no
GCA_012274665.1_ASM1227466v1_genomic.fna	AD	8	yes	arcC(1)	aroE(4)	glpF(1)	gmk(4)	pta(12)	tpi(1)	yqiL(10)		1223	0	1	no
GCA_012274685.1_ASM1227468v1_genomic.fna	AD	8	yes	arcC(7)	aroE(6)	glpF(1)	gmk(5)	pta(8)	tpi(8)	yqiL(6)		1850	0	1	no
GCA_012274705.1_ASM1227470v1_genomic.fna	AD	8	yes	arcC(12)	aroE(4)	glpF(1)	gmk(4)	pta(12)	tpi(1)	yqiL(3)		2889	0	4	no
GCA_012274715.1_ASM1227471v1_genomic.fna	AD	8	yes	arcC(1)	aroE(1)	glpF(1)	gmk(1)	pta(1)	tpi(1)	yqiL(1)		3474	0	1	no
GCA_012274765.1_ASM1227476v1_genomic.fna	AD	8	yes	arcC(3)	aroE(3)	glpF(1)	gmk(1)	pta(4)	tpi(4)	yqiL(3)		4618	0	1	no
GCA_015712705.1_ASM1571270v1_genomic.fna	AD	8	yes	arcC(3)	aroE(1)	glpF(14)	gmk(15)	pta(11)	tpi(19)	yqiL(3)		5110	0	1	no
GCA_015712715.1_ASM1571271v1_genomic.fna	AD	8	yes	arcC(3)	aroE(3)	glpF(1)	gmk(1)	pta(4)	tpi(4)	yqiL(3)		5189	0	4	no
GCA_015712775.1_ASM1571277v1_genomic.fna	AD	8	yes	arcC(1)	aroE(1)	glpF(1)	gmk(1)	pta(1)	tpi(1)	yqiL(1)		1708	0	3	no
GCA_015712805.1_ASM1571280v1_genomic.fna	AD	8	yes	arcC(3)	aroE(1)	glpF(1)	gmk(1)	pta(1)	tpi(5)	yqiL(3)		426	0	2	no
GCA_015712815.1_ASM1571281v1_genomic.fna	AD	8	yes	arcC(1)	aroE(4)	glpF(1)	gmk(4)	pta(12)	tpi(1)	yqiL(10)
GCA_015712835.1_ASM1571283v1_genomic.fna	AD	8	yes	arcC(1)	aroE(4)	glpF(1)	gmk(4)	pta(~12)	tpi(1)	yqiL(10)
GCA_015712865.1_ASM1571286v1_genomic.fna	AD	8	yes	arcC(3)	aroE(1)	glpF(1)	gmk(1)	pta(1)	tpi(5)	yqiL(3)
GCA_015712885.1_ASM1571288v1_genomic.fna	AD	8	yes	arcC(2)	aroE(2)	glpF(2)	gmk(2)	pta(6)	tpi(3)	yqiL(2)
GCA_015712905.1_ASM1571290v1_genomic.fna	AD	8	yes	arcC(1)	aroE(4)	glpF(1)	gmk(8)	pta(4)	tpi(4)	yqiL(3)
GCA_015712925.1_ASM1571292v1_genomic.fna	AD	8	yes	arcC(3)	aroE(35)	glpF(19)	gmk(2)	pta(20)	tpi(26)	yqiL(39)
GCA_015712945.1_ASM1571294v1_genomic.fna	AD	8	yes	arcC(13)	aroE(~13)	glpF(1)	gmk(1)	pta(12)	tpi(11)	yqiL(13)
GCA_015712965.1_ASM1571296v1_genomic.fna	AD	8	yes	arcC(1)	aroE(4)	glpF(1)	gmk(4)	pta(12)	tpi(1)	yqiL(10)
GCA_015712985.1_ASM1571298v1_genomic.fna	AD	8	yes	arcC(3)	aroE(1)	glpF(1)	gmk(8)	pta(1)	tpi(1)	yqiL(1)
GCA_015713005.1_ASM1571300v1_genomic.fna	AD	8	yes	arcC(1)	aroE(4)	glpF(1)	gmk(4)	pta(12)	tpi(1)	yqiL(10)
GCA_015713015.1_ASM1571301v1_genomic.fna	AD	8	yes	arcC(3)	aroE(3)	glpF(1)	gmk(1)	pta(4)	tpi(4)	yqiL(3)
GCA_015713045.1_ASM1571304v1_genomic.fna	AD	8	yes	arcC(13)	aroE(13)	glpF(1)	gmk(1)	pta(12)	tpi(10)	yqiL(13)
GCA_015713055.1_ASM1571305v1_genomic.fna	AD	8	yes	arcC(13)	aroE(13)	glpF(1)	gmk(1)	pta(12)	tpi(10)	yqiL(13)
GCA_015713085.1_ASM1571308v1_genomic.fna	AD	8	yes	arcC(13)	aroE(13)	glpF(1)	gmk(1)	pta(12)	tpi(10)	yqiL(13)
GCA_015713105.1_ASM1571310v1_genomic.fna	AD	8	yes	arcC(6)	aroE(5)	glpF(6)	gmk(2)	pta(7)	tpi(251)	yqiL(19)
GCA_015713115.1_ASM1571311v1_genomic.fna	AD	8	yes	arcC(13)	aroE(13)	glpF(1)	gmk(1)	pta(12)	tpi(10)	yqiL(13)
GCA_015713145.1_ASM1571314v1_genomic.fna	AD	8	yes	arcC(~4)	aroE(1)	glpF(~4)	gmk(1)	pta(5)	tpi(5)	yqiL(4)
GCA_015713165.1_ASM1571316v1_genomic.fna	AD	8	yes	arcC(1)	aroE(4)	glpF(1)	gmk(4)	pta(12)	tpi(1)	yqiL(10)
GCA_015713185.1_ASM1571318v1_genomic.fna	AD	8	yes	arcC(13)	aroE(13)	glpF(1)	gmk(1)	pta(12)	tpi(10)	yqiL(13)
GCA_015713195.1_ASM1571319v1_genomic.fna	AD	8	yes	arcC(3)	aroE(1)	glpF(14)	gmk(15)	pta(11)	tpi(19)	yqiL(3)
GCA_015713205.1_ASM1571320v1_genomic.fna	AD	8	yes	arcC(3)	aroE(3)	glpF(1)	gmk(1)	pta(4)	tpi(4)	yqiL(3)
GCA_015713245.1_ASM1571324v1_genomic.fna	AD	8	yes	arcC(13)	aroE(13)	glpF(1)	gmk(1)	pta(12)	tpi(11)	yqiL(13)
GCA_015713265.1_ASM1571326v1_genomic.fna	AD	8	yes	arcC(2)	aroE(2)	glpF(2)	gmk(2)	pta(6)	tpi(3)	yqiL(2)
GCA_015713275.1_ASM1571327v1_genomic.fna	AD	8	yes	arcC(1)	aroE(4)	glpF(1)	gmk(4)	pta(12)	tpi(1)	yqiL(10)
GCA_015713295.1_ASM1571329v1_genomic.fna	AD	8	yes	arcC(549?)	aroE(6)	glpF(1)	gmk(5)	pta(8)	tpi(8)	yqiL(6)
GCA_015713325.1_ASM1571332v1_genomic.fna	AD	8	yes	arcC(1)	aroE(1)	glpF(1)	gmk(1)	pta(1)	tpi(1)	yqiL(1)
GCA_015713335.1_ASM1571333v1_genomic.fna	AD	8	yes	arcC(1)	aroE(1)	glpF(1)	gmk(1)	pta(1)	tpi(1)	yqiL(1)
GCA_015713365.1_ASM1571336v1_genomic.fna	AD	8	yes	arcC(1)	aroE(1)	glpF(1)	gmk(1)	pta(1)	tpi(1)	yqiL(1)
GCA_015713385.1_ASM1571338v1_genomic.fna	AD	8	yes	arcC(1)	aroE(4)	glpF(1)	gmk(4)	pta(12)	tpi(1)	yqiL(10)
GCA_015713395.1_ASM1571339v1_genomic.fna	AD	8	yes	arcC(3)	aroE(3)	glpF(1)	gmk(1)	pta(4)	tpi(4)	yqiL(3)
GCA_015713425.1_ASM1571342v1_genomic.fna	AD	15	yes	arcC(3)	aroE(3)	glpF(1)	gmk(1)	pta(4)	tpi(4)	yqiL(3)
GCA_015713445.1_ASM1571344v1_genomic.fna	AD	15	yes	arcC(3)	aroE(3)	glpF(1)	gmk(1)	pta(4)	tpi(4)	yqiL(3)
GCA_015713455.1_ASM1571345v1_genomic.fna	AD	15	yes	arcC(3)	aroE(3)	glpF(1)	gmk(1)	pta(4)	tpi(4)	yqiL(3)
GCA_015713485.1_ASM1571348v1_genomic.fna	AD	15	yes	arcC(3)	aroE(3)	glpF(1)	gmk(1)	pta(4)	tpi(4)	yqiL(3)
GCA_015713505.1_ASM1571350v1_genomic.fna	AD	15	yes	arcC(3)	aroE(3)	glpF(1)	gmk(1)	pta(4)	tpi(4)	yqiL(3)
GCA_015713515.1_ASM1571351v1_genomic.fna	AD	15	yes	arcC(3)	aroE(3)	glpF(1)	gmk(1)	pta(4)	tpi(4)	yqiL(3)
GCA_015713545.1_ASM1571354v1_genomic.fna	AD	15	yes	arcC(3)	aroE(3)	glpF(1)	gmk(1)	pta(4)	tpi(4)	yqiL(3)
GCA_015713555.1_ASM1571355v1_genomic.fna	AD	15	yes	arcC(19)	aroE(23)	glpF(15)	gmk(2)	pta(41)	tpi(20)	yqiL(15)
GCA_015713575.1_ASM1571357v1_genomic.fna	AD	15	yes	arcC(4)	aroE(3)	glpF(1)	gmk(1)	pta(11)	tpi(72)	yqiL(11)
GCA_015713605.1_ASM1571360v1_genomic.fna	AD	15	yes	arcC(1)	aroE(4)	glpF(1)	gmk(8)	pta(4)	tpi(4)	yqiL(3)
GCA_015713645.1_ASM1571364v1_genomic.fna	AD	22	yes	arcC(10)	aroE(14)	glpF(8)	gmk(6)	pta(10)	tpi(3)	yqiL(2)
GCA_015713655.1_ASM1571365v1_genomic.fna	AD	22	yes	arcC(1)	aroE(4)	glpF(~1)	gmk(4)	pta(12)	tpi(1)	yqiL(10)
GCA_015713665.1_ASM1571366v1_genomic.fna	AD	30	yes	arcC(19)	aroE(23)	glpF(15)	gmk(2)	pta(19)	tpi(20)	yqiL(15)
GCA_015713705.1_ASM1571370v1_genomic.fna	AD	30	yes	arcC(3)	aroE(3)	glpF(1)	gmk(1)	pta(4)	tpi(4)	yqiL(3)
GCA_015713715.1_ASM1571371v1_genomic.fna	AD	30	yes	arcC(13)	aroE(13)	glpF(1)	gmk(1)	pta(12)	tpi(11)	yqiL(13)
GCA_015713745.1_ASM1571374v1_genomic.fna	AD	30	yes	arcC(3)	aroE(3)	glpF(1)	gmk(1)	pta(4)	tpi(4)	yqiL(3)
GCA_015713765.1_ASM1571376v1_genomic.fna	AD	30	yes	arcC(3)	aroE(3)	glpF(1)	gmk(1)	pta(4)	tpi(4)	yqiL(3)
GCA_015713805.1_ASM1571380v1_genomic.fna	AD	30	yes	arcC(3)	aroE(3)	glpF(1)	gmk(1)	pta(4)	tpi(4)	yqiL(3)
GCA_015713845.1_ASM1571384v1_genomic.fna	AD	30	yes	arcC(3)	aroE(3)	glpF(1)	gmk(1)	pta(4)	tpi(4)	yqiL(3)
GCA_015713855.1_ASM1571385v1_genomic.fna	AD	45	yes	arcC(3)	aroE(3)	glpF(1)	gmk(1)	pta(4)	tpi(4)	yqiL(3)
GCA_015713865.1_ASM1571386v1_genomic.fna	AD	45	yes	arcC(3)	aroE(3)	glpF(1)	gmk(1)	pta(4)	tpi(4)	yqiL(3)
GCA_015713955.1_ASM1571395v1_genomic.fna	AD	72	yes	arcC(3)	aroE(1)	glpF(1)	gmk(1)	pta(1)	tpi(5)	yqiL(3)
GCA_015713965.1_ASM1571396v1_genomic.fna	AD	72	yes	arcC(1)	aroE(1)	glpF(1)	gmk(1)	pta(1)	tpi(1)	yqiL(1)
GCA_015713975.1_ASM1571397v1_genomic.fna	AD	72	yes	arcC(3)	aroE(35)	glpF(19)	gmk(2)	pta(20)	tpi(26)	yqiL(39)
GCA_015714025.1_ASM1571402v1_genomic.fna	AD	72	yes	arcC(3)	aroE(1)	glpF(1)	gmk(8)	pta(1)	tpi(1)	yqiL(1)
GCA_015714175.1_ASM1571417v1_genomic.fna	AD	97	yes	arcC(2)	aroE(2)	glpF(2)	gmk(2)	pta(6)	tpi(3)	yqiL(2)
GCA_015714205.1_ASM1571420v1_genomic.fna	AD	97	yes	arcC(2)	aroE(2)	glpF(2)	gmk(2)	pta(6)	tpi(3)	yqiL(2)
GCA_015714225.1_ASM1571422v1_genomic.fna	AD	97	yes	arcC(1)	aroE(4)	glpF(1)	gmk(8)	pta(4)	tpi(4)	yqiL(3)
GCA_015714245.1_ASM1571424v1_genomic.fna	AD	97	yes	arcC(1)	aroE(4)	glpF(1)	gmk(4)	pta(12)	tpi(1)	yqiL(10)
GCA_015714255.1_ASM1571425v1_genomic.fna	AD	97	yes	arcC(1)	aroE(4)	glpF(1)	gmk(4)	pta(12)	tpi(1)	yqiL(10)
GCA_015714285.1_ASM1571428v1_genomic.fna	AD	97	yes	arcC(19)	aroE(~23)	glpF(15)	gmk(2)	pta(19)	tpi(20)	yqiL(15)
GCA_015714305.1_ASM1571430v1_genomic.fna	AD	97	yes	arcC(1)	aroE(4)	glpF(1)	gmk(4)	pta(12)	tpi(1)	yqiL(10)
GCA_015714315.1_ASM1571431v1_genomic.fna	AD	97	yes	arcC(10)	aroE(14)	glpF(8)	gmk(6)	pta(10)	tpi(3)	yqiL(2)
GCA_015714345.1_ASM1571434v1_genomic.fna	AD	101	yes	arcC(1)	aroE(4)	glpF(1)	gmk(8)	pta(4)	tpi(4)	yqiL(3)
GCA_015714355.1_ASM1571435v1_genomic.fna	AD	101	yes	arcC(1)	aroE(4)	glpF(1)	gmk(4)	pta(12)	tpi(1)	yqiL(10)
GCA_015714365.1_ASM1571436v1_genomic.fna	AD	101	yes	arcC(3)	aroE(3)	glpF(1)	gmk(1)	pta(4)	tpi(4)	yqiL(3)
GCA_015714415.1_ASM1571441v1_genomic.fna	AD	188	yes	arcC(3)	aroE(3)	glpF(1)	gmk(1)	pta(4)	tpi(4)	yqiL(3)
GCA_015714445.1_ASM1571444v1_genomic.fna	AD	188	yes	arcC(1)	aroE(4)	glpF(1)	gmk(4)	pta(12)	tpi(1)	yqiL(10)
GCA_015714455.1_ASM1571445v1_genomic.fna	AD	188	yes	arcC(4)	aroE(3)	glpF(1)	gmk(1)	pta(11)	tpi(72)	yqiL(11)
GCA_015714475.1_ASM1571447v1_genomic.fna	AD	188	yes	arcC(1)	aroE(4)	glpF(1)	gmk(4)	pta(12)	tpi(1)	yqiL(10)
GCA_015714505.1_ASM1571450v1_genomic.fna	AD	398	yes	arcC(1)	aroE(4)	glpF(1)	gmk(4)	pta(12)	tpi(1)	yqiL(10)
GCA_015714515.1_ASM1571451v1_genomic.fna	AD	398	yes	arcC(1)	aroE(4)	glpF(1)	gmk(4)	pta(12)	tpi(1)	yqiL(10)
GCA_015714565.1_ASM1571456v1_genomic.fna	AD	582	yes	arcC(3)	aroE(1)	glpF(1)	gmk(1)	pta(1)	tpi(5)	yqiL(3)
GCA_015714575.1_ASM1571457v1_genomic.fna	AD	582	yes	arcC(3)	aroE(3)	glpF(1)	gmk(1)	pta(4)	tpi(4)	yqiL(3)
GCA_015714605.1_ASM1571460v1_genomic.fna	AD	582	yes	arcC(3)	aroE(3)	glpF(1)	gmk(1)	pta(4)	tpi(4)	yqiL(3)
GCA_015714615.1_ASM1571461v1_genomic.fna	AD	582	yes	arcC(2)	aroE(2)	glpF(2)	gmk(2)	pta(6)	tpi(3)	yqiL(2)
GCA_015714625.1_ASM1571462v1_genomic.fna	AD	582	yes	arcC(13)	aroE(13)	glpF(1)	gmk(1)	pta(12)	tpi(11)	yqiL(13)
GCA_020906865.1_ASM2090686v1_genomic.fna	AD	-	yes	arcC(3)	aroE(3)	glpF(1)	gmk(1)	pta(4)	tpi(4)	yqiL(3)
GCA_020906905.1_ASM2090690v1_genomic.fna	AD	-	yes	arcC(3)	aroE(3)	glpF(1)	gmk(1)	pta(4)	tpi(4)	yqiL(3)
GCA_020906965.1_ASM2090696v1_genomic.fna	AD	-	yes	arcC(1)	aroE(4)	glpF(1)	gmk(4)	pta(12)	tpi(1)	yqiL(10)
GCA_020906975.1_ASM2090697v1_genomic.fna	AD	-	yes	arcC(1)	aroE(4)	glpF(1)	gmk(4)	pta(12)	tpi(1)	yqiL(10)
GCA_020907005.1_ASM2090700v1_genomic.fna	AD	-	yes	arcC(1)	aroE(4)	glpF(1)	gmk(4)	pta(12)	tpi(1)	yqiL(10)
GCA_020907025.1_ASM2090702v1_genomic.fna	AD	-	yes	arcC(1)	aroE(4)	glpF(1)	gmk(4)	pta(12)	tpi(1)	yqiL(10)
GCA_020907035.1_ASM2090703v1_genomic.fna	AD	-	yes	arcC(1)	aroE(4)	glpF(1)	gmk(4)	pta(12)	tpi(1)	yqiL(10)
GCA_020907065.1_ASM2090706v1_genomic.fna	AD	-	yes	arcC(1)	aroE(4)	glpF(1)	gmk(4)	pta(12)	tpi(1)	yqiL(10)
GCA_020907085.1_ASM2090708v1_genomic.fna	AD	-	yes	arcC(1)	aroE(4)	glpF(1)	gmk(4)	pta(12)	tpi(1)	yqiL(10)
GCA_020907125.1_ASM2090712v1_genomic.fna	AD	-	yes	arcC(1)	aroE(4)	glpF(1)	gmk(4)	pta(12)	tpi(1)	yqiL(10)
GCA_020907145.1_ASM2090714v1_genomic.fna	AD	-	yes	arcC(2)	aroE(2)	glpF(2)	gmk(2)	pta(6)	tpi(3)	yqiL(2)
194.fasta	AD	45	yes	arcC(10)	aroE(14)	glpF(8)	gmk(6)	pta(10)	tpi(3)	yqiL(2)
195.fasta	AD	45	yes	arcC(10)	aroE(14)	glpF(8)	gmk(6)	pta(10)	tpi(3)	yqiL(2)
196.fasta	AD	45	yes	arcC(10)	aroE(14)	glpF(8)	gmk(6)	pta(10)	tpi(3)	yqiL(2)
197.fasta	AD	45	yes	arcC(10)	aroE(14)	glpF(8)	gmk(6)	pta(10)	tpi(3)	yqiL(2)
198.fasta	AD	45	yes	arcC(10)	aroE(14)	glpF(8)	gmk(6)	pta(10)	tpi(3)	yqiL(2)
199.fasta	AD	45	yes	arcC(10)	aroE(14)	glpF(8)	gmk(6)	pta(10)	tpi(3)	yqiL(2)
276.fasta	AD	15	yes	arcC(13)	aroE(13)	glpF(1)	gmk(1)	pta(12)	tpi(11)	yqiL(13)
278.fasta	AD	15	yes	arcC(13)	aroE(13)	glpF(1)	gmk(1)	pta(12)	tpi(11)	yqiL(13)
282.fasta	AD	15	yes	arcC(13)	aroE(13)	glpF(1)	gmk(1)	pta(12)	tpi(11)	yqiL(13)
355.fasta	AD	8	yes	arcC(3)	aroE(3)	glpF(1)	gmk(1)	pta(4)	tpi(4)	yqiL(3)
356.fasta	AD	8	yes	arcC(3)	aroE(3)	glpF(1)	gmk(1)	pta(4)	tpi(4)	yqiL(3)
357.fasta	AD	8	yes	arcC(3)	aroE(3)	glpF(1)	gmk(1)	pta(4)	tpi(4)	yqiL(3)
358.fasta	AD	8	yes	arcC(3)	aroE(3)	glpF(1)	gmk(1)	pta(4)	tpi(4)	yqiL(3)
359.fasta	AD	8	yes	arcC(3)	aroE(3)	glpF(1)	gmk(1)	pta(4)	tpi(4)	yqiL(3)
360.fasta	AD	8	yes	arcC(3)	aroE(3)	glpF(1)	gmk(1)	pta(4)	tpi(4)	yqiL(3)
AC4.fasta	AD	-	yes	arcC(1)	aroE(~4)	glpF(1)	gmk(4)	pta(12)	tpi(1)	yqiL(10)
AC5.fasta	AD	-	yes	arcC(1)	aroE(~4)	glpF(1)	gmk(4)	pta(12)	tpi(1)	yqiL(10)
AC6.fasta	AD	-	yes	arcC(1)	aroE(~4)	glpF(1)	gmk(4)	pta(12)	tpi(1)	yqiL(10)
L4.fasta	AD	-	yes	arcC(1)	aroE(~4)	glpF(1)	gmk(4)	pta(12)	tpi(1)	yqiL(10)
L5.fasta	AD	-	yes	arcC(1)	aroE(~4)	glpF(1)	gmk(4)	pta(12)	tpi(1)	yqiL(10)
L6.fasta	AD	-	yes	arcC(1)	aroE(~4)	glpF(1)	gmk(4)	pta(12)	tpi(1)	yqiL(10)
N4.fasta	AD	-	yes	arcC(1)	aroE(~4)	glpF(1)	gmk(4)	pta(12)	tpi(1)	yqiL(10)
N5.fasta	AD	-	yes	arcC(1)	aroE(~4)	glpF(1)	gmk(4)	pta(12)	tpi(1)	yqiL(10)
N6.fasta	AD	-	yes	arcC(1)	aroE(~4)	glpF(1)	gmk(4)	pta(12)	tpi(1)	yqiL(10)
GCA_012274575.1_ASM1227457v1_genomic.fna	AD	6	no	arcC(1)	aroE(4)	glpF(1)	gmk(4)	pta(12)	tpi(1)	yqiL(10)
GCA_012274605.1_ASM1227460v1_genomic.fna	AD	6	no	arcC(3)	aroE(1)	glpF(1)	gmk(8)	pta(1)	tpi(1)	yqiL(1)
GCA_012274615.1_ASM1227461v1_genomic.fna	AD	7	no	arcC(13)	aroE(13)	glpF(1)	gmk(1)	pta(12)	tpi(11)	yqiL(13)
GCA_015713905.1_ASM1571390v1_genomic.fna	AD	59	no	arcC(3)	aroE(3)	glpF(1)	gmk(1)	pta(4)	tpi(4)	yqiL(3)
GCA_015713915.1_ASM1571391v1_genomic.fna	AD	59	no	arcC(3)	aroE(1)	glpF(1)	gmk(1)	pta(1)	tpi(5)	yqiL(3)
GCA_015713945.1_ASM1571394v1_genomic.fna	AD	59	no	arcC(3)	aroE(3)	glpF(1)	gmk(1)	pta(4)	tpi(4)	yqiL(3)
GCA_015714045.1_ASM1571404v1_genomic.fna	AD	81	no	arcC(19)	aroE(23)	glpF(15)	gmk(2)	pta(19)	tpi(20)	yqiL(15)
GCA_015714065.1_ASM1571406v1_genomic.fna	AD	81	no	arcC(2)	aroE(2)	glpF(2)	gmk(2)	pta(6)	tpi(3)	yqiL(2)
GCA_015714075.1_ASM1571407v1_genomic.fna	AD	81	no	arcC(19)	aroE(23)	glpF(15)	gmk(2)	pta(19)	tpi(20)	yqiL(15)
GCA_015714115.1_ASM1571411v1_genomic.fna	AD	81	no	arcC(1)	aroE(4)	glpF(1)	gmk(4)	pta(12)	tpi(1)	yqiL(10)
GCA_015714145.1_ASM1571414v1_genomic.fna	AD	81	no	arcC(1)	aroE(4)	glpF(1)	gmk(4)	pta(12)	tpi(1)	yqiL(10)
GCA_015714165.1_ASM1571416v1_genomic.fna	AD	87	no	arcC(1)	aroE(1)	glpF(1)	gmk(9)	pta(1)	tpi(1)	yqiL(1)
GCA_015714405.1_ASM1571440v1_genomic.fna	AD	109	no	arcC(3)	aroE(3)	glpF(1)	gmk(1)	pta(4)	tpi(4)	yqiL(3)
GCA_015714545.1_ASM1571454v1_genomic.fna	AD	464	no	arcC(3)	aroE(3)	glpF(1)	gmk(1)	pta(4)	tpi(4)	yqiL(3)
GCA_016107225.1_ASM1610722v1_genomic.fna	AD	672	no	arcC(3)	aroE(3)	glpF(1)	gmk(1)	pta(4)	tpi(4)	yqiL(3)
GCA_016107245.1_ASM1610724v1_genomic.fna	AD	672	no	arcC(3)	aroE(3)	glpF(1)	gmk(1)	pta(4)	tpi(4)	yqiL(3)
GCA_016107265.1_ASM1610726v1_genomic.fna	AD	2276	no	arcC(3)	aroE(3)	glpF(1)	gmk(1)	pta(4)	tpi(4)	yqiL(3)
277.fasta	AD	7	no	arcC(5)	aroE(4)	glpF(1)	gmk(4)	pta(4)	tpi(6)	yqiL(3)
280.fasta	AD	7	no	arcC(5)	aroE(4)	glpF(1)	gmk(4)	pta(4)	tpi(6)	yqiL(3)
281.fasta	AD	7	no	arcC(5)	aroE(4)	glpF(1)	gmk(4)	pta(4)	tpi(6)	yqiL(3)
365.fasta	AD	59	no	arcC(19)	aroE(23)	glpF(15)	gmk(2)	pta(19)	tpi(20)	yqiL(15)
366.fasta	AD	59	no	arcC(19)	aroE(23)	glpF(15)	gmk(2)	pta(19)	tpi(20)	yqiL(15)
367.fasta	AD	59	no	arcC(19)	aroE(23)	glpF(15)	gmk(2)	pta(19)	tpi(20)	yqiL(15)
370.fasta	AD	59	no	arcC(19)	aroE(23)	glpF(15)	gmk(2)	pta(19)	tpi(20)	yqiL(15)
371.fasta	AD	59	no	arcC(19)	aroE(23)	glpF(15)	gmk(2)	pta(19)	tpi(20)	yqiL(15)
372.fasta	AD	59	no	arcC(19)	aroE(23)	glpF(15)	gmk(2)	pta(19)	tpi(20)	yqiL(15)
ERS1034193.fasta	HE	1	yes	arcC(13)	aroE(13)	glpF(1)	gmk(1)	pta(12)	tpi(11)	yqiL(13)
ERS1034196.fasta	HE	1	yes	arcC(2)	aroE(2)	glpF(2)	gmk(2)	pta(6)	tpi(3)	yqiL(2)
ERS1034197.fasta	HE	1	yes	arcC(10)	aroE(40)	glpF(8)	gmk(6)	pta(220)	tpi(3)	yqiL(2)
ERS1034199.fasta	HE	1	yes	arcC(1)	aroE(4)	glpF(1)	gmk(4)	pta(97)	tpi(1)	yqiL(10)
ERS1034201.fasta	HE	1	yes	arcC(1)	aroE(505)	glpF(1)	gmk(4)	pta(12)	tpi(1)	yqiL(10)
ERS1034203.fasta	HE	1	yes	arcC(1)	aroE(4)	glpF(1)	gmk(4)	pta(97)	tpi(1)	yqiL(10)
ERS1638080.fasta	HE	1	yes	arcC(10)	aroE(14)	glpF(8)	gmk(6)	pta(10)	tpi(3)	yqiL(2)
ERS1638081.fasta	HE	1	yes	arcC(10)	aroE(14)	glpF(8)	gmk(6)	pta(10)	tpi(3)	yqiL(2)
ERS1638082.fasta	HE	1	yes	arcC(10)	aroE(14)	glpF(8)	gmk(6)	pta(10)	tpi(3)	yqiL(2)
ERS1638083.fasta	HE	1	yes	arcC(10)	aroE(14)	glpF(8)	gmk(6)	pta(10)	tpi(3)	yqiL(2)
ERS1638084.fasta	HE	5	yes	arcC(10)	aroE(14)	glpF(8)	gmk(6)	pta(10)	tpi(3)	yqiL(2)
ERS1638095.fasta	HE	5	yes	arcC(13)	aroE(13)	glpF(1)	gmk(1)	pta(12)	tpi(11)	yqiL(13)
ERS1638096.fasta	HE	5	yes	arcC(13)	aroE(13)	glpF(1)	gmk(1)	pta(12)	tpi(11)	yqiL(13)
ERS1638097.fasta	HE	5	yes	arcC(13)	aroE(13)	glpF(1)	gmk(1)	pta(12)	tpi(11)	yqiL(13)
ERS1638098.fasta	HE	5	yes	arcC(13)	aroE(13)	glpF(1)	gmk(1)	pta(12)	tpi(11)	yqiL(13)
ERS1638100.fasta	HE	5	yes	arcC(13)	aroE(13)	glpF(1)	gmk(1)	pta(12)	tpi(10)	yqiL(13)
ERS1638103.fasta	HE	5	yes	arcC(13)	aroE(13)	glpF(1)	gmk(1)	pta(12)	tpi(10)	yqiL(13)
ERS1638112.fasta	HE	5	yes	arcC(2)	aroE(2)	glpF(2)	gmk(2)	pta(6)	tpi(3)	yqiL(2)
ERS1638115.fasta	HE	5	yes	arcC(1)	aroE(4)	glpF(1)	gmk(4)	pta(12)	tpi(1)	yqiL(10)
ERS1638116.fasta	HE	5	yes	arcC(1)	aroE(4)	glpF(1)	gmk(4)	pta(12)	tpi(1)	yqiL(10)
ERS1638117.fasta	HE	5	yes	arcC(1)	aroE(4)	glpF(1)	gmk(4)	pta(12)	tpi(1)	yqiL(10)
ERS1638118.fasta	HE	5	yes	arcC(1)	aroE(4)	glpF(1)	gmk(4)	pta(12)	tpi(1)	yqiL(10)
ERS1638120.fasta	HE	5	yes	arcC(2)	aroE(2)	glpF(2)	gmk(2)	pta(6)	tpi(3)	yqiL(2)
ERS1638121.fasta	HE	5	yes	arcC(2)	aroE(2)	glpF(2)	gmk(2)	pta(6)	tpi(3)	yqiL(2)
ERS1638122.fasta	HE	5	yes	arcC(2)	aroE(2)	glpF(2)	gmk(2)	pta(6)	tpi(3)	yqiL(2)
ERS1638123.fasta	HE	5	yes	arcC(2)	aroE(2)	glpF(2)	gmk(2)	pta(6)	tpi(3)	yqiL(2)
ERS1638124.fasta	HE	5	yes	arcC(2)	aroE(2)	glpF(2)	gmk(2)	pta(6)	tpi(3)	yqiL(2)
ERS1638125.fasta	HE	5	yes	arcC(2)	aroE(2)	glpF(2)	gmk(2)	pta(2)	tpi(2)	yqiL(2)
ERS1638126.fasta	HE	5	yes	arcC(2)	aroE(2)	glpF(2)	gmk(2)	pta(2)	tpi(2)	yqiL(2)
ERS1638127.fasta	HE	5	yes	arcC(2)	aroE(2)	glpF(2)	gmk(2)	pta(2)	tpi(2)	yqiL(2)
ERS1638128.fasta	HE	5	yes	arcC(2)	aroE(2)	glpF(2)	gmk(2)	pta(2)	tpi(2)	yqiL(2)
ERS1638129.fasta	HE	5	yes	arcC(2)	aroE(2)	glpF(2)	gmk(2)	pta(2)	tpi(2)	yqiL(2)
ERS1638130.fasta	HE	5	yes	arcC(7)	aroE(6)	glpF(1)	gmk(5)	pta(8)	tpi(8)	yqiL(6)
ERS1638131.fasta	HE	5	yes	arcC(7)	aroE(6)	glpF(1)	gmk(5)	pta(8)	tpi(8)	yqiL(6)
ERS1638132.fasta	HE	5	yes	arcC(7)	aroE(6)	glpF(1)	gmk(5)	pta(8)	tpi(8)	yqiL(6)
ERS1638133.fasta	HE	5	yes	arcC(7)	aroE(6)	glpF(1)	gmk(5)	pta(8)	tpi(8)	yqiL(6)
ERS1638134.fasta	HE	5	yes	arcC(7)	aroE(6)	glpF(1)	gmk(5)	pta(8)	tpi(8)	yqiL(6)
ERS1638149.fasta	HE	5	yes	arcC(13)	aroE(13)	glpF(1)	gmk(1)	pta(12)	tpi(10)	yqiL(13)
ERS1638150.fasta	HE	5	yes	arcC(2)	aroE(2)	glpF(~2)	gmk(2)	pta(6)	tpi(3)	yqiL(2)
ERS1638152.fasta	HE	5	yes	arcC(2)	aroE(2)	glpF(~2)	gmk(2)	pta(6)	tpi(3)	yqiL(2)
ERS1638153.fasta	HE	5	yes	arcC(2)	aroE(2)	glpF(~2)	gmk(2)	pta(6)	tpi(3)	yqiL(2)
ERS1638154.fasta	HE	5	yes	arcC(2)	aroE(2)	glpF(~2)	gmk(2)	pta(6)	tpi(3)	yqiL(2)
ERS1638160.fasta	HE	5	yes	arcC(324)	aroE(2)	glpF(2)	gmk(2)	pta(6)	tpi(3)	yqiL(2)
ERS1638161.fasta	HE	5	yes	arcC(324)	aroE(2)	glpF(2)	gmk(2)	pta(6)	tpi(3)	yqiL(2)
ERS1638162.fasta	HE	5	yes	arcC(1)	aroE(4)	glpF(1)	gmk(4)	pta(12)	tpi(1)	yqiL(10)
ERS1638163.fasta	HE	5	yes	arcC(324)	aroE(2)	glpF(2)	gmk(2)	pta(6)	tpi(3)	yqiL(2)
ERS1638164.fasta	HE	5	yes	arcC(324)	aroE(2)	glpF(2)	gmk(2)	pta(6)	tpi(3)	yqiL(2)
ERS1638165.fasta	HE	5	yes	arcC(1)	aroE(1)	glpF(1)	gmk(1)	pta(1)	tpi(1)	yqiL(1)
ERS1638167.fasta	HE	5	yes	arcC(1)	aroE(1)	glpF(1)	gmk(1)	pta(1)	tpi(1)	yqiL(1)
ERS1638168.fasta	HE	5	yes	arcC(1)	aroE(1)	glpF(1)	gmk(1)	pta(1)	tpi(1)	yqiL(1)
ERS1638169.fasta	HE	5	yes	arcC(1)	aroE(1)	glpF(1)	gmk(1)	pta(1)	tpi(1)	yqiL(1)
ERS5272144.fasta	HE	5	yes	arcC(1)	aroE(4)	glpF(1)	gmk(4)	pta(12)	tpi(1)	yqiL(10)
ERS5272146.fasta	HE	5	yes	arcC(1)	aroE(4)	glpF(1)	gmk(4)	pta(12)	tpi(1)	yqiL(10)
ERS5272149.fasta	HE	8	yes	arcC(1)	aroE(4)	glpF(1)	gmk(4)	pta(12)	tpi(1)	yqiL(10)
ERS5272150.fasta	HE	8	yes	arcC(1)	aroE(4)	glpF(1)	gmk(4)	pta(12)	tpi(1)	yqiL(10)
ERS5272151.fasta	HE	8	yes	arcC(1)	aroE(4)	glpF(1)	gmk(4)	pta(12)	tpi(1)	yqiL(10)
ERS5272152.fasta	HE	8	yes	arcC(1)	aroE(4)	glpF(1)	gmk(4)	pta(12)	tpi(1)	yqiL(10)
ERS5272154.fasta	HE	8	yes	arcC(1)	aroE(4)	glpF(1)	gmk(4)	pta(12)	tpi(1)	yqiL(10)
ERS5272163.fasta	HE	15	yes	arcC(1)	aroE(4)	glpF(1)	gmk(4)	pta(12)	tpi(1)	yqiL(10)
ERS5272164.fasta	HE	15	yes	arcC(1)	aroE(4)	glpF(1)	gmk(4)	pta(12)	tpi(1)	yqiL(10)
ERS5272165.fasta	HE	15	yes	arcC(1)	aroE(4)	glpF(1)	gmk(4)	pta(12)	tpi(1)	yqiL(10)
ERS5272166.fasta	HE	15	yes	arcC(1)	aroE(4)	glpF(1)	gmk(4)	pta(12)	tpi(1)	yqiL(10)
ERS5272167.fasta	HE	15	yes	arcC(1)	aroE(4)	glpF(1)	gmk(4)	pta(12)	tpi(1)	yqiL(10)
ERS5272168.fasta	HE	15	yes	arcC(1)	aroE(4)	glpF(1)	gmk(4)	pta(12)	tpi(1)	yqiL(10)
ERS5272169.fasta	HE	15	yes	arcC(1)	aroE(4)	glpF(1)	gmk(4)	pta(12)	tpi(1)	yqiL(10)
ERS5272170.fasta	HE	22	yes	arcC(1)	aroE(4)	glpF(1)	gmk(4)	pta(12)	tpi(1)	yqiL(10)
ERS5272171.fasta	HE	22	yes	arcC(1)	aroE(4)	glpF(1)	gmk(4)	pta(12)	tpi(1)	yqiL(10)
ERS5272172.fasta	HE	22	yes	arcC(1)	aroE(4)	glpF(1)	gmk(4)	pta(12)	tpi(1)	yqiL(10)
ERS5272173.fasta	HE	22	yes	arcC(1)	aroE(4)	glpF(1)	gmk(4)	pta(12)	tpi(1)	yqiL(10)
ERS5272174.fasta	HE	22	yes	arcC(1)	aroE(4)	glpF(1)	gmk(4)	pta(12)	tpi(1)	yqiL(10)
ERS5272175.fasta	HE	30	yes	arcC(1)	aroE(4)	glpF(1)	gmk(4)	pta(12)	tpi(1)	yqiL(10)
ERS5272176.fasta	HE	30	yes	arcC(1)	aroE(4)	glpF(1)	gmk(4)	pta(12)	tpi(1)	yqiL(10)
ERS5312759.fasta	HE	30	yes	arcC(1)	aroE(4)	glpF(1)	gmk(4)	pta(12)	tpi(577)	yqiL(10)
ERS5312760.fasta	HE	30	yes	arcC(1)	aroE(4)	glpF(1)	gmk(4)	pta(12)	tpi(577)	yqiL(10)
ERS5312763.fasta	HE	30	yes	arcC(22)	aroE(1)	glpF(14)	gmk(23)	pta(12)	tpi(4)	yqiL(31)
ERS5312764.fasta	HE	30	yes	arcC(3)	aroE(1)	glpF(14)	gmk(15)	pta(11)	tpi(19)	yqiL(3)
ERS5312766.fasta	HE	30	yes	arcC(22)	aroE(1)	glpF(14)	gmk(23)	pta(12)	tpi(4)	yqiL(31)
ERS5312781.fasta	HE	45	yes	arcC(3)	aroE(1)	glpF(14)	gmk(15)	pta(11)	tpi(19)	yqiL(3)
ERS5312782.fasta	HE	45	yes	arcC(3)	aroE(1)	glpF(14)	gmk(15)	pta(11)	tpi(19)	yqiL(3)
ERS5312785.fasta	HE	45	yes	arcC(1)	aroE(1)	glpF(104)	gmk(1)	pta(1)	tpi(1)	yqiL(1)
ERS5312787.fasta	HE	45	yes	arcC(3)	aroE(1)	glpF(122)	gmk(1)	pta(1)	tpi(5)	yqiL(3)
ERS5312789.fasta	HE	45	yes	arcC(10)	aroE(14)	glpF(8)	gmk(6)	pta(10)	tpi(3)	yqiL(2)
ERS5312790.fasta	HE	45	yes	arcC(3)	aroE(3)	glpF(1)	gmk(1)	pta(4)	tpi(4)	yqiL(3)
ERS5312791.fasta	HE	45	yes	arcC(1)	aroE(4)	glpF(1)	gmk(4)	pta(12)	tpi(1)	yqiL(10)
ERS5312796.fasta	HE	45	yes	arcC(1)	aroE(4)	glpF(1)	gmk(4)	pta(12)	tpi(1)	yqiL(10)
ERS5312797.fasta	HE	72	yes	arcC(13)	aroE(13)	glpF(1)	gmk(1)	pta(12)	tpi(11)	yqiL(13)
ERS5312801.fasta	HE	72	yes	arcC(3)	aroE(1)	glpF(1)	gmk(1)	pta(1)	tpi(5)	yqiL(3)
ERS5312804.fasta	HE	72	yes	arcC(1)	aroE(1)	glpF(1)	gmk(1)	pta(1)	tpi(1)	yqiL(1)
ERS5312805.fasta	HE	72	yes	arcC(1)	aroE(4)	glpF(1)	gmk(4)	pta(12)	tpi(1)	yqiL(10)
ERS5312820.fasta	HE	97	yes	arcC(1)	aroE(3)	glpF(1)	gmk(8)	pta(11)	tpi(5)	yqiL(11)
ERS5312827.fasta	HE	101	yes	arcC(1)	aroE(4)	glpF(1)	gmk(4)	pta(12)	tpi(577)	yqiL(10)
ERS5312830.fasta	HE	101	yes	arcC(3)	aroE(4)	glpF(1)	gmk(4)	pta(4)	tpi(6)	yqiL(3)
ERS5312832.fasta	HE	101	yes	arcC(6)	aroE(64)	glpF(44)	gmk(2)	pta(43)	tpi(55)	yqiL(51)
ERS5312837.fasta	HE	188	yes	arcC(3)	aroE(1)	glpF(122)	gmk(1)	pta(1)	tpi(5)	yqiL(3)
ERS5312847.fasta	HE	398	yes	arcC(151)	aroE(187)	glpF(20)	gmk(101)	pta(145)	tpi(150)	yqiL(131)
ERS5312854.fasta	HE	582	yes	arcC(13)	aroE(13)	glpF(1)	gmk(1)	pta(12)	tpi(11)	yqiL(13)
ERS5312858.fasta	HE	582	yes	arcC(1)	aroE(1)	glpF(104)	gmk(1)	pta(1)	tpi(1)	yqiL(1)
ERS5312862.fasta	HE	582	yes	arcC(1)	aroE(4)	glpF(1)	gmk(8)	pta(4)	tpi(4)	yqiL(3)
GCA_003989815.1_ASM398981v1_genomic.fna	HE	-	yes	arcC(2)	aroE(3)	glpF(1)	gmk(1)	pta(4)	tpi(4)	yqiL(3)
GCA_004012035.1_ASM401203v1_genomic.fna	HE	-	yes	arcC(3)	aroE(35)	glpF(19)	gmk(2)	pta(20)	tpi(26)	yqiL(39)
GCA_004026165.1_ASM402616v1_genomic.fna	HE	-	yes	arcC(3)	aroE(35)	glpF(~19)	gmk(60)	pta(20)	tpi(26)	yqiL(39)
GCA_014436675.1_ASM1443667v1_genomic.fna	HE	-	yes	arcC(10)	aroE(14)	glpF(8)	gmk(6)	pta(10)	tpi(3)	yqiL(2)
GCA_022226975.1_ASM2222697v1_genomic.fna	HE	-	yes	arcC(10)	aroE(14)	glpF(8)	gmk(6)	pta(10)	tpi(3)	yqiL(2)
GCA_022226995.1_ASM2222699v1_genomic.fna	HE	-	yes	arcC(3)	aroE(3)	glpF(1)	gmk(1)	pta(4)	tpi(4)	yqiL(3)
200.fasta	HE	398	yes	arcC(3)	aroE(35)	glpF(19)	gmk(2)	pta(20)	tpi(26)	yqiL(39)
201.fasta	HE	398	yes	arcC(3)	aroE(35)	glpF(19)	gmk(2)	pta(20)	tpi(26)	yqiL(39)
202.fasta	HE	398	yes	arcC(3)	aroE(35)	glpF(19)	gmk(2)	pta(20)	tpi(26)	yqiL(39)
322.fasta	HE	45	yes	arcC(10)	aroE(14)	glpF(8)	gmk(6)	pta(10)	tpi(3)	yqiL(2)
323.fasta	HE	-	yes	arcC(53)	aroE(47)	glpF(8)	gmk(26)	pta(26,26)	tpi(32)	yqiL(2)
327.fasta	HE	45	yes	arcC(10)	aroE(14)	glpF(8)	gmk(6)	pta(10)	tpi(3)	yqiL(2)
328.fasta	HE	45	yes	arcC(10)	aroE(14)	glpF(8)	gmk(6)	pta(10)	tpi(3)	yqiL(2)
332.fasta	HE	8	yes	arcC(3)	aroE(3)	glpF(1)	gmk(1)	pta(4)	tpi(4)	yqiL(3)
333.fasta	HE	8	yes	arcC(3)	aroE(3)	glpF(1)	gmk(1)	pta(4)	tpi(4)	yqiL(3)
334.fasta	HE	8	yes	arcC(3)	aroE(3)	glpF(1)	gmk(1)	pta(4)	tpi(4)	yqiL(3)
ERS5272155.fasta	HE	12	no	arcC(1)	aroE(4)	glpF(1)	gmk(4)	pta(12)	tpi(1)	yqiL(10)
ERS5272156.fasta	HE	12	no	arcC(1)	aroE(4)	glpF(1)	gmk(4)	pta(12)	tpi(1)	yqiL(10)
ERS5272157.fasta	HE	12	no	arcC(1)	aroE(4)	glpF(1)	gmk(4)	pta(12)	tpi(1)	yqiL(10)
ERS5272159.fasta	HE	12	no	arcC(1)	aroE(4)	glpF(1)	gmk(4)	pta(12)	tpi(1)	yqiL(10)
ERS5272160.fasta	HE	12	no	arcC(1)	aroE(4)	glpF(1)	gmk(4)	pta(12)	tpi(1)	yqiL(10)
ERS5272161.fasta	HE	12	no	arcC(1)	aroE(4)	glpF(1)	gmk(4)	pta(12)	tpi(1)	yqiL(10)
ERS5312767.fasta	HE	34	no	arcC(22)	aroE(1)	glpF(14)	gmk(23)	pta(12)	tpi(4)	yqiL(31)
ERS5312769.fasta	HE	39	no	arcC(1)	aroE(1)	glpF(1)	gmk(1)	pta(1)	tpi(1)	yqiL(1)
ERS5312774.fasta	HE	39	no	arcC(1)	aroE(4)	glpF(1)	gmk(4)	pta(12)	tpi(1)	yqiL(10)
ERS5312775.fasta	HE	39	no	arcC(1)	aroE(4)	glpF(1)	gmk(4)	pta(12)	tpi(1)	yqiL(10)
ERS5312777.fasta	HE	39	no	arcC(6)	aroE(64)	glpF(44)	gmk(2)	pta(43)	tpi(55)	yqiL(51)
ERS5312778.fasta	HE	39	no	arcC(1)	aroE(4)	glpF(1)	gmk(4)	pta(12)	tpi(1)	yqiL(10)
ERS5312807.fasta	HE	88	no	arcC(1)	aroE(4)	glpF(1)	gmk(4)	pta(12)	tpi(1)	yqiL(10)
ERS5312810.fasta	HE	88	no	arcC(1)	aroE(4)	glpF(1)	gmk(4)	pta(12)	tpi(1)	yqiL(10)
ERS5312811.fasta	HE	88	no	arcC(1)	aroE(4)	glpF(1)	gmk(4)	pta(12)	tpi(1)	yqiL(10)
ERS5312812.fasta	HE	93	no	arcC(1)	aroE(3)	glpF(1)	gmk(8)	pta(11)	tpi(5)	yqiL(11)
ERS5312813.fasta	HE	93	no	arcC(1)	aroE(3)	glpF(1)	gmk(8)	pta(11)	tpi(5)	yqiL(11)
ERS5312815.fasta	HE	93	no	arcC(1)	aroE(3)	glpF(1)	gmk(8)	pta(11)	tpi(5)	yqiL(11)
ERS5312817.fasta	HE	93	no	arcC(1)	aroE(3)	glpF(1)	gmk(8)	pta(11)	tpi(5)	yqiL(11)
ERS5312818.fasta	HE	93	no	arcC(1)	aroE(3)	glpF(1)	gmk(8)	pta(11)	tpi(5)	yqiL(11)
ERS5312836.fasta	HE	182	no	arcC(6)	aroE(64)	glpF(44)	gmk(2)	pta(43)	tpi(55)	yqiL(51)
ERS5312842.fasta	HE	239	no	arcC(36)	aroE(273)	glpF(43)	gmk(34)	pta(39)	tpi(52)	yqiL(49)
ERS5312844.fasta	HE	239	no	arcC(1)	aroE(1)	glpF(1)	gmk(1)	pta(1)	tpi(1)	yqiL(1)
ERS5312849.fasta	HE	508	no	arcC(6)	aroE(64)	glpF(44)	gmk(2)	pta(43)	tpi(55)	yqiL(51)
ERS5312863.fasta	HE	730	no	arcC(1)	aroE(4)	glpF(1)	gmk(8)	pta(4)	tpi(4)	yqiL(3)
ERS5312865.fasta	HE	730	no	arcC(1)	aroE(4)	glpF(1)	gmk(8)	pta(4)	tpi(4)	yqiL(3)
ERS5312874.fasta	HE	762	no	arcC(1)	aroE(1)	glpF(1)	gmk(1)	pta(1)	tpi(1)	yqiL(1)
ERS5312875.fasta	HE	762	no	arcC(1)	aroE(1)	glpF(1)	gmk(1)	pta(1)	tpi(1)	yqiL(1)
ERS5312876.fasta	HE	762	no	arcC(1)	aroE(1)	glpF(104)	gmk(1)	pta(1)	tpi(1)	yqiL(1)
ERS5312878.fasta	HE	789	no	arcC(1)	aroE(4)	glpF(1)	gmk(4)	pta(12)	tpi(1)	yqiL(10)
ERS5312880.fasta	HE	953	no	arcC(3)	aroE(3)	glpF(1)	gmk(1)	pta(4)	tpi(4)	yqiL(3)
ERS5312884.fasta	HE	953	no	arcC(3)	aroE(3)	glpF(1)	gmk(1)	pta(4)	tpi(4)	yqiL(3)
ERS5312886.fasta	HE	1159	no	arcC(1)	aroE(4)	glpF(1)	gmk(4)	pta(12)	tpi(1)	yqiL(10)
ERS5312887.fasta	HE	1223	no	arcC(10)	aroE(40)	glpF(8)	gmk(6)	pta(10)	tpi(3)	yqiL(2)
ERS5312889.fasta	HE	1850	no	arcC(6)	aroE(64)	glpF(44)	gmk(2)	pta(43)	tpi(55)	yqiL(51)
ERS5312890.fasta	HE	2889	no	arcC(1)	aroE(4)	glpF(1)	gmk(4)	pta(12)	tpi(577)	yqiL(10)
GCA_000149015.1_ASM14901v1_genomic.fna	HE	2889	no	arcC(1)	aroE(1)	glpF(1)	gmk(1)	pta(1)	tpi(1)	yqiL(1)
GCA_000153665.1_ASM15366v1_genomic.fna	HE	2889	no	arcC(3)	aroE(4)	glpF(1)	gmk(4)	pta(4)	tpi(44)	yqiL(3)
GCA_000159535.2_ASM15953v2_genomic.fna	HE	2889	no	arcC(551)	aroE(2)	glpF(2)	gmk(2)	pta(6)	tpi(3)	yqiL(2)
GCA_000159555.1_ASM15955v1_genomic.fna	HE	3474	no	arcC(1)	aroE(4)	glpF(1)	gmk(8)	pta(4)	tpi(4)	yqiL(3)
GCA_000187165.1_ASM18716v1_genomic.fna	HE	4618	no	arcC(3)	aroE(3)	glpF(1)	gmk(1)	pta(4)	tpi(4)	yqiL(3)
GCA_003017305.1_ASM301730v1_genomic.fna	HE	5110	no	arcC(8)	aroE(2)	glpF(2)	gmk(2)	pta(6)	tpi(3)	yqiL(2)
GCA_003017355.1_ASM301735v1_genomic.fna	HE	5189	no	arcC(18)	aroE(18)	glpF(6)	gmk(2)	pta(13)	tpi(15)	yqiL(18)
GCA_003017495.1_ASM301749v1_genomic.fna	HE	5189	no	arcC(3)	aroE(1)	glpF(1)	gmk(8)	pta(1)	tpi(1)	yqiL(1)
GCA_003017535.1_ASM301753v1_genomic.fna	HE	5189	no	arcC(2)	aroE(2)	glpF(2)	gmk(2)	pta(6)	tpi(3)	yqiL(671)
GCA_003989655.1_ASM398965v1_genomic.fna	HE	5189	no	arcC(2)	aroE(3)	glpF(1)	gmk(1)	pta(4)	tpi(4)	yqiL(3)
317.fasta	HE	1708	no	arcC(8)	aroE(2)	glpF(2)	gmk(2)	pta(6)	tpi(3)	yqiL(181)
318.fasta	HE	1708	no	arcC(8)	aroE(2)	glpF(2)	gmk(2)	pta(6)	tpi(3)	yqiL(181)
319.fasta	HE	1708	no	arcC(8)	aroE(2)	glpF(2)	gmk(2)	pta(6)	tpi(3)	yqiL(181)
324.fasta	HE	426	no	arcC(53)	aroE(47)	glpF(8)	gmk(26)	pta(26)	tpi(32)	yqiL(2)
329.fasta	HE	426	no	arcC(53)	aroE(47)	glpF(8)	gmk(26)	pta(26)	tpi(32)	yqiL(2)

## Sheet: Top 50 biomarkers of matched ST
# Top 50 biomarker genes with matched STs
AD	HE	MeanDecreaseAccuracy	MeanDecreaseGini	features	Overlapped with the orignial biomarkers
ortholog2221	0.104034382591694	0.0916756	0.0979998626659931	156728416273748	Yes
ortholog2428	0.0268318110235256	0.0292536	0.0275995556550588	584866807280982	Yes
ortholog2760	0.0291468619868302	0.0156592	0.0229203958189764	341367002427185	Yes
ortholog2451	0.0219402189610781	0.0192296	0.0205982882783466	423473704680833	Yes
ortholog2868	0.011445730878826	0.0179477	0.0140640531327693	195967621595484	Yes
ortholog2880	0.0183803518283274	0.00685224	0.0131941036853019	228039189391007	Yes
ortholog2372	0.00484652853293105	0.0184628	0.010608476404183	284396428506016	Yes
ortholog0049	0.0124936052515174	0.00587876	0.00962420778967301	126106411630554	Yes
ortholog2504	0.00510814859320994	0.00642599	0.00573222355729711	0.972062736267126	Yes
ortholog2544	0.00310091992294764	0.00765036	0.0051279308923108	107123263320588	Yes
ortholog2556	0.00593225864713954	0.00378118	0.00495406018201724	0.727957356698272	Yes
ortholog2808	0.0048240756175956	0.00485234	0.00479523330290194	119392304845332	Yes
ortholog2520	0.00305845898812715	0.00577155	0.0042461711839693	0.820639411961086	Yes
ortholog2807	0.00570750774529566	0.00242697	0.0041425875977614	111466805157258	Yes
ortholog2510	0.00498172607995588	0.00308546	0.00412635937760658	0.582223410805837	Yes
ortholog2268	0.00456285982949415	0.00306899	0.00393136217378511	0.769936473818612	Yes
ortholog2670	0.00345804085039653	0.00460916	0.00387800118426299	0.85437235863695	Yes
ortholog2489	0.00409666009587189	0.00300226	0.00358216235167362	0.516553445250887	Yes
ortholog2515	0.00415756416864678	0.00276321	0.00355740639348005	0.535982650248691	Yes
ortholog2755	0.00433158762086415	0.00249881	0.00347963229463783	0.555383168952149	Yes
ortholog2681	0.00351314198143438	0.00210706	0.00291957987579574	0.566860417731372	Yes
ortholog3029	0.00233069069521596	0.00349534	0.002827410122798	0.396436781319494	Yes
ortholog2420	0.002797144647247	0.00253391	0.00271205938750374	0.391470234146597	No
ortholog2273	0.0030219473332288	0.00206843	0.00257284550147526	0.366564313223691	No
ortholog2275	0.00329531831961175	0.0014774	0.00253617090156297	0.370366080981466	Yes
ortholog2617	0.0039701915800949	0.000586585	0.00242818051689809	0.374053142443335	No
ortholog2840	0.00283985467644122	0.00200345	0.00242762415183968	0.833680841202089	No
ortholog2694	0.00280908881334279	0.00184568	0.00234800635974434	0.474736468039082	Yes
ortholog2225	0.00147990873446348	0.00330066	0.0022741456268617	0.566680788489264	Yes
ortholog3043	0.00191938029792117	0.00212515	0.00199949885501116	0.295516910950243	Yes
ortholog2323	0.00121298474895192	0.00297574	0.00198952378032165	0.328943642519424	No
ortholog2468	0.00115341632468167	0.00296676	0.00195224697690928	0.356122364300993	No
ortholog2264	0.00269505749055612	0.000944842	0.00191710136500392	0.32398734569376	No
ortholog2341	0.000668809644147513	0.00338371	0.00184168295339866	0.234539357489956	No
ortholog2272	0.000901567292106128	0.0029688	0.00183339949127366	0.477296428314914	Yes
ortholog2316	0.00204506551891594	0.00141263	0.00180050314305897	0.308472397794204	No
ortholog2863	0.00107281868316474	0.00275324	0.00179189949814052	0.450307423754153	Yes
ortholog3080	0.00152583660895078	0.00197422	0.00171484291494441	0.165571461685099	No
ortholog2853	0.00110335938514886	0.00246494	0.00169849930792286	0.371413549815922	No
ortholog2588	0.0029787184528567	0.000120746	0.00165756479795541	0.123284936992265	Yes
ortholog2758	0.00156405528411387	0.00167785	0.00160494601426754	0.24931534307484	Yes
ortholog2236	0.00192777058476532	0.00100681	0.00153268286477197	0.345410014814662	No
ortholog0014	0.00248736202118665	0.00027803	0.00152294440109518	0.186417444781414	No
ortholog2395	0.000908212397054388	0.0021123	0.00147989359286597	0.343135709320679	No
ortholog2502	0.000938432197107752	0.00221802	0.00144377072569514	0.129711976944623	No
ortholog2525	0.00148639422962005	0.00142643	0.00142147445189631	0.379493600445596	No
ortholog2350	0.00148575243079293	0.00126522	0.00137355026097337	0.195695672588148	No
ortholog2189	0.00190825228230942	0.00068601	0.00135694888022223	0.307377688146698	No
ortholog0059	0.000743384889384284	0.00210596	0.00135356567726186	0.313255578717553	Yes
ortholog2571	0.00220594231573142	0.000252923	0.00135075093596192	0.0757061323925073	No
