# Supplementary material for: Distinct prophage gene profiles of Staphylococcus aureus strains from atopic dermatitis patients and healthy individuals
Source: Microbiol Spectr. 2024 Jul 16;12(8):e00915-24. doi: 10.1128/spectrum.00915-24 (PMC11302291; doi:10.1128/spectrum.00915-24)
Supplement: Table S2 — Metadata of animal-derived Staphylococcus aureus. [file spectrum.00915-24-s0003.xlsx]

## Sheet: animals
Table S2. Metadata of animal-derived Staphylococcus aureus
BioProject Accession	BioSample Accession	Assembly Accession	Host Common Name	SRA Accession	GenBank Accessions	Sequencing Status	Sequencing Platform	Sequencing Depth	Assembly Method	Chromosome	Plasmids	Contigs	Size	GC Content	Contig L50	Contig N50	TRNA	RRNA	Mat Peptide	CDS	Coarse Consistency	Fine Consistency	CheckM Contamination	CheckM Completeness	Isolation Source	Isolation Comments	Collection Date	Collection Year	Isolation Country	Geographic Group	Geographic Location	Host Name	Host Group	Additional Metadata	Comments	Date Inserted	Date Modified
PRJEB14187	SAMEA4017533	GCF_900088515.1	Pig		FLLV00000000	WGS						29	2816773	32.9	4	278432	56	8		2690	100	99.8		100	Farm		2015	2015				Pig, Sus scrofa	Nonhuman Mammal		We sequenced three strains of LA-MRSA, CC398, to determine the extent of deletions previously observed by microarray. One strain (Fin46_H17) was missing fnbB, and a closely related strain (Fin47_H17) missing both fnbB and agrB. Genotypes and adhesion phenotypes were studied.	2017-01-22T00:19:29.949Z	2017-01-22T00:19:29.949Z
PRJEB14187	SAMEA4017531	GCF_900088505.1	Pig		FLLX00000000	WGS						29	2799161	32.83	4	340700	57	9		2647	100	99.8		100	Farm		2015	2015				Pig, Sus scrofa	Nonhuman Mammal		We sequenced three strains of LA-MRSA, CC398, to determine the extent of deletions previously observed by microarray. One strain (Fin46_H17) was missing fnbB, and a closely related strain (Fin47_H17) missing both fnbB and agrB. Genotypes and adhesion phenotypes were studied.	2017-01-22T00:18:11.956Z	2017-01-22T00:18:11.956Z
PRJEB14187	SAMEA4017532	GCF_900088495.1	Pig		FLLW00000000	WGS						26	2795084	32.82	4	340700	57	9		2645	100	99.7		99.4	Farm		2015	2015				Pig, Sus scrofa	Nonhuman Mammal		We sequenced three strains of LA-MRSA, CC398, to determine the extent of deletions previously observed by microarray. One strain (Fin46_H17) was missing fnbB, and a closely related strain (Fin47_H17) missing both fnbB and agrB. Genotypes and adhesion phenotypes were studied.	2017-01-22T00:19:23.429Z	2017-01-22T00:19:23.429Z
PRJNA378150	SAMN06480668	GCF_002025125.1	Pig		CP020019	Complete	PacBio; Illumina MiSeq	100.0x	canu v. 1.4; pilon v. 1.21; circlator v.			1	2802697	32.95	1	2802697	60	19		2611	100	99.8		100	fatting pig at farm		2012	2012	Germany	Europe	Germany	Pig, Sus scrofa	Nonhuman Mammal	sample_type:cell culture	Complete genome sequence of the ST398 livestock-associated methicillin-resistant Staphylococcus aureus (ST398 LA-MRSA) strain 08S00974	2017-03-20T09:04:08.001Z	2017-03-20T09:04:08.001Z
PRJNA315882	SAMN04571767	GCA_002204555.1	Pig		CP017090	Complete	PacBio; Illumina	467x	smrtanalysis v. 2.3.0; CANU v. 1.3			1	2861508	32.91	1	2861508	60	11		2807	100	99.9		100	Nasal Swab		2010	2010	USA		United States	Pig, Sus scrofa	Nonhuman Mammal	sample_type:bacterial culture;biomaterial_provider:Tracy Nicholson	Genome sequence of LA-MRSA ST5 strain isolated from a pig	2017-07-22T23:03:26.154Z	2017-07-22T23:03:26.154Z
PRJNA381316	SAMN06052012	GCA_002250135.1	Pig		NCAE00000000	WGS	Illumina MiSeq	81.0x	CLC NGS Cell v. 8.5.1			115	2703727	32.68	17	52295	55	2		2751	100	100	0.6	100	Nasal swab		2014-11-20	2014	Colombia	South America	Colombia	Pig, Sus scrofa	Nonhuman Mammal	collected_by:grupo de biofisica y biologia de membranas	S. aures isolated from a swine farm in Colombia	2017-09-28T20:11:54.420Z	2017-09-28T20:11:54.420Z
PRJNA290378	SAMN03893311	GCA_002272985.1	Pig		LKVK00000000	WGS	Illumina	29.08x	MIRA v. 4.0.2		7	157	2829512	32.83	22	37433	61	13		2887	100	97.3	7.3	100	humans (with no contact with swine, short-term contact with swine, or long-term contact with swine), animals, and environmental samples collected from swine farms	isolated from humans (with no contact with swine, short-term contact with swine, or long-term contact with swine), animals, and environmental samples collected from swine farms in the U.S	2010	2010	USA		United States	Pig, Sus scrofa	Nonhuman Mammal	sample_type:bacterial culture;biomaterial_provider:Tracy Nicholson	Genome sequencing of MRSA ST5 strains isolated from humans (with no contact with swine, short-term contact with swine, or long-term contact with swine), animals, and environmental samples collected from swine farms in the U.S.	2017-09-28T21:19:34.589Z	2017-09-28T21:19:34.589Z
PRJNA290378	SAMN03893310	GCA_002272995.1	Pig		LKVJ00000000	WGS	Illumina	22.23x	MIRA v. 4.0.2		5	157	2842047	32.78	33	27805	57	8		2918	100	97.6	6.2	100	humans (with no contact with swine, short-term contact with swine, or long-term contact with swine), animals, and environmental samples collected from swine farms	isolated from humans (with no contact with swine, short-term contact with swine, or long-term contact with swine), animals, and environmental samples collected from swine farms in the U.S	2010	2010	USA		United States	Pig, Sus scrofa	Nonhuman Mammal	sample_type:bacterial culture;biomaterial_provider:Tracy Nicholson	Genome sequencing of MRSA ST5 strains isolated from humans (with no contact with swine, short-term contact with swine, or long-term contact with swine), animals, and environmental samples collected from swine farms in the U.S.	2017-09-28T21:19:32.356Z	2017-09-28T21:19:32.356Z
PRJNA290378	SAMN03893314	GCA_002273065.1	Pig		LKVN00000000	WGS	Illumina	25.44x	MIRA v. 4.0.2		6	111	2786516	32.77	17	55651	57	12		2815	98.7	97.7	3	99.4	humans (with no contact with swine, short-term contact with swine, or long-term contact with swine), animals, and environmental samples collected from swine farms	isolated from humans (with no contact with swine, short-term contact with swine, or long-term contact with swine), animals, and environmental samples collected from swine farms in the U.S	2010	2010	USA		United States	Pig, Sus scrofa	Nonhuman Mammal	sample_type:bacterial culture;biomaterial_provider:Tracy Nicholson	Genome sequencing of MRSA ST5 strains isolated from humans (with no contact with swine, short-term contact with swine, or long-term contact with swine), animals, and environmental samples collected from swine farms in the U.S.	2017-09-28T21:19:39.215Z	2017-09-28T21:19:39.215Z
PRJNA290378	SAMN03893315	GCA_002273075.1	Pig		LKVO00000000	WGS	Illumina	55.49x	MIRA v. 4.0.2		1	69	2785372	32.8	13	71421	18	7		2786	99.9	99.5		99.4	humans (with no contact with swine, short-term contact with swine, or long-term contact with swine), animals, and environmental samples collected from swine farms	isolated from humans (with no contact with swine, short-term contact with swine, or long-term contact with swine), animals, and environmental samples collected from swine farms in the U.S	2010	2010	USA		United States	Pig, Sus scrofa	Nonhuman Mammal	sample_type:bacterial culture;biomaterial_provider:Tracy Nicholson	Genome sequencing of MRSA ST5 strains isolated from humans (with no contact with swine, short-term contact with swine, or long-term contact with swine), animals, and environmental samples collected from swine farms in the U.S.	2017-09-28T21:19:41.265Z	2017-09-28T21:19:41.265Z
PRJNA290378	SAMN03893316	GCA_002273085.1	Pig		LKVP00000000	WGS	Illumina	54.23x	MIRA v. 4.0.2		7	91	2810766	32.8	14	59660	58	4		2822	100	99.3	1.2	100	humans (with no contact with swine, short-term contact with swine, or long-term contact with swine), animals, and environmental samples collected from swine farms	isolated from humans (with no contact with swine, short-term contact with swine, or long-term contact with swine), animals, and environmental samples collected from swine farms in the U.S	2010	2010	USA		United States	Pig, Sus scrofa	Nonhuman Mammal	sample_type:bacterial culture;biomaterial_provider:Tracy Nicholson	Genome sequencing of MRSA ST5 strains isolated from humans (with no contact with swine, short-term contact with swine, or long-term contact with swine), animals, and environmental samples collected from swine farms in the U.S.	2017-09-28T21:19:50.057Z	2017-09-28T21:19:50.057Z
PRJNA290378	SAMN03893309	GCA_002273165.1	Pig		LKVI00000000	WGS	Illumina	31.07x	MIRA v. 4.0.2		6	243	2662194	32.96	48	18862	51	6		2739	99	96.7	6.1	98.2	humans (with no contact with swine, short-term contact with swine, or long-term contact with swine), animals, and environmental samples collected from swine farms	isolated from humans (with no contact with swine, short-term contact with swine, or long-term contact with swine), animals, and environmental samples collected from swine farms in the U.S	2010	2010	USA		United States	Pig, Sus scrofa	Nonhuman Mammal	sample_type:bacterial culture;biomaterial_provider:Tracy Nicholson	Genome sequencing of MRSA ST5 strains isolated from humans (with no contact with swine, short-term contact with swine, or long-term contact with swine), animals, and environmental samples collected from swine farms in the U.S.	2017-09-28T21:20:03.548Z	2017-09-28T21:20:03.548Z
PRJNA290378	SAMN03893235	GCA_002273225.1	Pig		LKVV00000000	WGS	Illumina	57.95x	MIRA v. 4.0.2		7	110	2871315	32.73	22	39584	30	7		2908	100	98.9	3.5	100	humans (with no contact with swine, short-term contact with swine, or long-term contact with swine), animals, and environmental samples collected from swine farms	isolated from humans (with no contact with swine, short-term contact with swine, or long-term contact with swine), animals, and environmental samples collected from swine farms in the U.S	2010	2010	USA		United States	Pig, Sus scrofa	Nonhuman Mammal	sample_type:bacterial culture;biomaterial_provider:Tracy Nicholson	Genome sequencing of MRSA ST5 strains isolated from humans (with no contact with swine, short-term contact with swine, or long-term contact with swine), animals, and environmental samples collected from swine farms in the U.S.	2017-09-28T21:20:08.049Z	2017-09-28T21:20:08.049Z
PRJNA290378	SAMN03893241	GCA_002273245.1	Pig		LKWB00000000	WGS	Illumina	59.75x	MIRA v. 4.0.2		8	174	2795064	32.78	27	32478	42	7		2898	98.5	96.2	4.5	95.8	humans (with no contact with swine, short-term contact with swine, or long-term contact with swine), animals, and environmental samples collected from swine farms	isolated from humans (with no contact with swine, short-term contact with swine, or long-term contact with swine), animals, and environmental samples collected from swine farms in the U.S	2010	2010	USA		United States	Pig, Sus scrofa	Nonhuman Mammal	sample_type:bacterial culture;biomaterial_provider:Tracy Nicholson	Genome sequencing of MRSA ST5 strains isolated from humans (with no contact with swine, short-term contact with swine, or long-term contact with swine), animals, and environmental samples collected from swine farms in the U.S.	2017-09-28T21:20:12.439Z	2017-09-28T21:20:12.439Z
PRJNA290378	SAMN03893237	GCA_002273255.1	Pig		LKVX00000000	WGS	Illumina	50.01x	MIRA v. 4.0.2		15	107	2866860	32.78	14	56210	62	12		2918	99.9	99.3	1.2	100	humans (with no contact with swine, short-term contact with swine, or long-term contact with swine), animals, and environmental samples collected from swine farms	isolated from humans (with no contact with swine, short-term contact with swine, or long-term contact with swine), animals, and environmental samples collected from swine farms in the U.S	2010	2010	USA		United States	Pig, Sus scrofa	Nonhuman Mammal	sample_type:bacterial culture;biomaterial_provider:Tracy Nicholson	Genome sequencing of MRSA ST5 strains isolated from humans (with no contact with swine, short-term contact with swine, or long-term contact with swine), animals, and environmental samples collected from swine farms in the U.S.	2017-09-28T21:20:10.155Z	2017-09-28T21:20:10.155Z
PRJNA290378	SAMN03893239	GCA_002273265.1	Pig		LKVZ00000000	WGS	Illumina	25.39x	MIRA v. 4.0.2		11	168	2885429	32.77	33	31200	31	8		2992	100	98.3	1.8	100	humans (with no contact with swine, short-term contact with swine, or long-term contact with swine), animals, and environmental samples collected from swine farms	isolated from humans (with no contact with swine, short-term contact with swine, or long-term contact with swine), animals, and environmental samples collected from swine farms in the U.S	2010	2010	USA		United States	Pig, Sus scrofa	Nonhuman Mammal	sample_type:bacterial culture;biomaterial_provider:Tracy Nicholson	Genome sequencing of MRSA ST5 strains isolated from humans (with no contact with swine, short-term contact with swine, or long-term contact with swine), animals, and environmental samples collected from swine farms in the U.S.	2017-09-28T21:20:14.844Z	2017-09-28T21:20:14.844Z
PRJNA290378	SAMN03893242	GCA_002273305.1	Pig		LKWC00000000	WGS	Illumina	50.06x	MIRA v. 4.0.2		11	173	2950113	32.72	30	27600	28	9		3068	100	98.2	4.6	100	humans (with no contact with swine, short-term contact with swine, or long-term contact with swine), animals, and environmental samples collected from swine farms	isolated from humans (with no contact with swine, short-term contact with swine, or long-term contact with swine), animals, and environmental samples collected from swine farms in the U.S	2010	2010	USA		United States	Pig, Sus scrofa	Nonhuman Mammal	sample_type:bacterial culture;biomaterial_provider:Tracy Nicholson	Genome sequencing of MRSA ST5 strains isolated from humans (with no contact with swine, short-term contact with swine, or long-term contact with swine), animals, and environmental samples collected from swine farms in the U.S.	2017-09-28T21:20:23.530Z	2017-09-28T21:20:23.530Z
PRJNA290378	SAMN03893244	GCA_002273335.1	Pig		LKWE00000000	WGS	Illumina	59.74x	MIRA v. 4.0.2		7	102	2825420	32.78	20	41123	35	6		2858	99.9	99.2	2.9	100	humans (with no contact with swine, short-term contact with swine, or long-term contact with swine), animals, and environmental samples collected from swine farms	isolated from humans (with no contact with swine, short-term contact with swine, or long-term contact with swine), animals, and environmental samples collected from swine farms in the U.S	2010	2010	USA		United States	Pig, Sus scrofa	Nonhuman Mammal	sample_type:bacterial culture;biomaterial_provider:Tracy Nicholson	Genome sequencing of MRSA ST5 strains isolated from humans (with no contact with swine, short-term contact with swine, or long-term contact with swine), animals, and environmental samples collected from swine farms in the U.S.	2017-09-28T21:20:19.350Z	2017-09-28T21:20:19.350Z
PRJNA290378	SAMN03893251	GCA_002273395.1	Pig		LKWL00000000	WGS	Illumina	22.28x	MIRA v. 4.0.2		6	157	2743121	33	28	30009	65	7		2797	99.9	97.3	4.2	97.6	humans (with no contact with swine, short-term contact with swine, or long-term contact with swine), animals, and environmental samples collected from swine farms	isolated from humans (with no contact with swine, short-term contact with swine, or long-term contact with swine), animals, and environmental samples collected from swine farms in the U.S	2010	2010	USA		United States	Pig, Sus scrofa	Nonhuman Mammal	sample_type:bacterial culture;biomaterial_provider:Tracy Nicholson	Genome sequencing of MRSA ST5 strains isolated from humans (with no contact with swine, short-term contact with swine, or long-term contact with swine), animals, and environmental samples collected from swine farms in the U.S.	2017-09-28T21:20:21.633Z	2017-09-28T21:20:21.633Z
PRJNA290378	SAMN03893254	GCA_002273445.1	Pig		LKWO00000000	WGS	Illumina	69.78x	MIRA v. 4.0.2		8	131	2481871	33.02	18	42091	45	7		2523	91.5	89.4	2.8	84.8	humans (with no contact with swine, short-term contact with swine, or long-term contact with swine), animals, and environmental samples collected from swine farms	isolated from humans (with no contact with swine, short-term contact with swine, or long-term contact with swine), animals, and environmental samples collected from swine farms in the U.S	2010	2010	USA		United States	Pig, Sus scrofa	Nonhuman Mammal	sample_type:bacterial culture;biomaterial_provider:Tracy Nicholson	Genome sequencing of MRSA ST5 strains isolated from humans (with no contact with swine, short-term contact with swine, or long-term contact with swine), animals, and environmental samples collected from swine farms in the U.S.;genome length too small	2017-09-28T21:20:28.486Z	2017-09-28T21:20:28.486Z
PRJNA290378	SAMN03893255	GCA_002273455.1	Pig		LKWP00000000	WGS	Illumina	19.05x	MIRA v. 4.0.2		5	180	2838465	32.86	38	23515	32	7		2915	100	98.1	5.4	100	humans (with no contact with swine, short-term contact with swine, or long-term contact with swine), animals, and environmental samples collected from swine farms	isolated from humans (with no contact with swine, short-term contact with swine, or long-term contact with swine), animals, and environmental samples collected from swine farms in the U.S	2010	2010	USA		United States	Pig, Sus scrofa	Nonhuman Mammal	sample_type:bacterial culture;biomaterial_provider:Tracy Nicholson	Genome sequencing of MRSA ST5 strains isolated from humans (with no contact with swine, short-term contact with swine, or long-term contact with swine), animals, and environmental samples collected from swine farms in the U.S.	2017-09-28T21:20:40.990Z	2017-09-28T21:20:40.990Z
PRJNA290378	SAMN03893256	GCA_002273475.1	Pig		LKWQ00000000	WGS	Illumina	55.79x	MIRA v. 4.0.2		7	118	2803286	32.9	15	52807	49	6		2834	99.9	97.9	3.8	99.4	humans (with no contact with swine, short-term contact with swine, or long-term contact with swine), animals, and environmental samples collected from swine farms	isolated from humans (with no contact with swine, short-term contact with swine, or long-term contact with swine), animals, and environmental samples collected from swine farms in the U.S	2010	2010	USA		United States	Pig, Sus scrofa	Nonhuman Mammal	sample_type:bacterial culture;biomaterial_provider:Tracy Nicholson	Genome sequencing of MRSA ST5 strains isolated from humans (with no contact with swine, short-term contact with swine, or long-term contact with swine), animals, and environmental samples collected from swine farms in the U.S.	2017-09-28T21:20:45.462Z	2017-09-28T21:20:45.462Z
PRJNA290378	SAMN03893257	GCA_002273495.1	Pig		LKWR00000000	WGS	Illumina	34.41x	MIRA v. 4.0.2		5	113	2825424	32.9	19	38992	62	8		2848	100	98.5	1.5	100	humans (with no contact with swine, short-term contact with swine, or long-term contact with swine), animals, and environmental samples collected from swine farms	isolated from humans (with no contact with swine, short-term contact with swine, or long-term contact with swine), animals, and environmental samples collected from swine farms in the U.S	2010	2010	USA		United States	Pig, Sus scrofa	Nonhuman Mammal	sample_type:bacterial culture;biomaterial_provider:Tracy Nicholson	Genome sequencing of MRSA ST5 strains isolated from humans (with no contact with swine, short-term contact with swine, or long-term contact with swine), animals, and environmental samples collected from swine farms in the U.S.	2017-09-28T21:20:47.823Z	2017-09-28T21:20:47.823Z
PRJNA290378	SAMN03893261	GCA_002273545.1	Pig		LKWV00000000	WGS	Illumina	41.26x	MIRA v. 4.0.2		4	71	2809487	32.89	11	80945	61	10		2798	100	99	2.4	100	humans (with no contact with swine, short-term contact with swine, or long-term contact with swine), animals, and environmental samples collected from swine farms	isolated from humans (with no contact with swine, short-term contact with swine, or long-term contact with swine), animals, and environmental samples collected from swine farms in the U.S	2010	2010	USA		United States	Pig, Sus scrofa	Nonhuman Mammal	sample_type:bacterial culture;biomaterial_provider:Tracy Nicholson	Genome sequencing of MRSA ST5 strains isolated from humans (with no contact with swine, short-term contact with swine, or long-term contact with swine), animals, and environmental samples collected from swine farms in the U.S.	2017-09-28T21:20:55.661Z	2017-09-28T21:20:55.661Z
PRJNA290378	SAMN03893268	GCA_002273585.1	Pig		LKXC00000000	WGS	Illumina	26.69x	MIRA v. 4.0.2		4	140	2807756	32.87	27	36828	51	9		2842	99.9	98.4	2.9	100	humans (with no contact with swine, short-term contact with swine, or long-term contact with swine), animals, and environmental samples collected from swine farms	isolated from humans (with no contact with swine, short-term contact with swine, or long-term contact with swine), animals, and environmental samples collected from swine farms in the U.S	2010	2010	USA		United States	Pig, Sus scrofa	Nonhuman Mammal	sample_type:bacterial culture;biomaterial_provider:Tracy Nicholson	Genome sequencing of MRSA ST5 strains isolated from humans (with no contact with swine, short-term contact with swine, or long-term contact with swine), animals, and environmental samples collected from swine farms in the U.S.	2017-09-28T21:21:05.453Z	2017-09-28T21:21:05.453Z
PRJNA290378	SAMN03893269	GCA_002273615.1	Pig		LKXD00000000	WGS	Illumina	18.71x	MIRA v. 4.0.2		6	192	2768283	32.93	38	23810	46	8		2810	100	97.7	3.5	99.4	humans (with no contact with swine, short-term contact with swine, or long-term contact with swine), animals, and environmental samples collected from swine farms	isolated from humans (with no contact with swine, short-term contact with swine, or long-term contact with swine), animals, and environmental samples collected from swine farms in the U.S	2010	2010	USA		United States	Pig, Sus scrofa	Nonhuman Mammal	sample_type:bacterial culture;biomaterial_provider:Tracy Nicholson	Genome sequencing of MRSA ST5 strains isolated from humans (with no contact with swine, short-term contact with swine, or long-term contact with swine), animals, and environmental samples collected from swine farms in the U.S.	2017-09-28T21:21:07.239Z	2017-09-28T21:21:07.239Z
PRJNA290378	SAMN03893271	GCA_002273665.1	Pig		LKXF00000000	WGS	Illumina	31.89x	MIRA v. 4.0.2		4	154	2700832	32.94	28	29645	52	8		2717	100	98.2	1.2	100	humans (with no contact with swine, short-term contact with swine, or long-term contact with swine), animals, and environmental samples collected from swine farms	isolated from humans (with no contact with swine, short-term contact with swine, or long-term contact with swine), animals, and environmental samples collected from swine farms in the U.S	2010	2010	USA		United States	Pig, Sus scrofa	Nonhuman Mammal	sample_type:bacterial culture;biomaterial_provider:Tracy Nicholson	Genome sequencing of MRSA ST5 strains isolated from humans (with no contact with swine, short-term contact with swine, or long-term contact with swine), animals, and environmental samples collected from swine farms in the U.S.	2017-09-28T21:21:12.200Z	2017-09-28T21:21:12.200Z
PRJNA290378	SAMN03893273	GCA_002273705.1	Pig		LKXH00000000	WGS	Illumina	63.97x	MIRA v. 4.0.2		4	134	2692396	32.98	22	40074	56	8		2702	100	98.6	1.8	98.8	humans (with no contact with swine, short-term contact with swine, or long-term contact with swine), animals, and environmental samples collected from swine farms	isolated from humans (with no contact with swine, short-term contact with swine, or long-term contact with swine), animals, and environmental samples collected from swine farms in the U.S	2010	2010	USA		United States	Pig, Sus scrofa	Nonhuman Mammal	sample_type:bacterial culture;biomaterial_provider:Tracy Nicholson	Genome sequencing of MRSA ST5 strains isolated from humans (with no contact with swine, short-term contact with swine, or long-term contact with swine), animals, and environmental samples collected from swine farms in the U.S.	2017-09-28T21:21:21.026Z	2017-09-28T21:21:21.026Z
PRJNA290378	SAMN03893279	GCA_002273785.1	Pig		LKXN00000000	WGS	Illumina	52.56x	MIRA v. 4.0.2		4	126	2760960	32.88	17	51830	49	9		2779	100	98.9	2.9	100	humans (with no contact with swine, short-term contact with swine, or long-term contact with swine), animals, and environmental samples collected from swine farms	isolated from humans (with no contact with swine, short-term contact with swine, or long-term contact with swine), animals, and environmental samples collected from swine farms in the U.S	2010	2010	USA		United States	Pig, Sus scrofa	Nonhuman Mammal	sample_type:bacterial culture;biomaterial_provider:Tracy Nicholson	Genome sequencing of MRSA ST5 strains isolated from humans (with no contact with swine, short-term contact with swine, or long-term contact with swine), animals, and environmental samples collected from swine farms in the U.S.	2017-09-28T21:21:27.563Z	2017-09-28T21:21:27.563Z
PRJNA290378	SAMN03893281	GCA_002273825.1	Pig		LKXP00000000	WGS	Illumina	34.31x	MIRA v. 4.0.2		5	153	2766929	32.87	23	33457	65	11		2819	99.9	97.9	1.2	100	humans (with no contact with swine, short-term contact with swine, or long-term contact with swine), animals, and environmental samples collected from swine farms	isolated from humans (with no contact with swine, short-term contact with swine, or long-term contact with swine), animals, and environmental samples collected from swine farms in the U.S	2010	2010	USA		United States	Pig, Sus scrofa	Nonhuman Mammal	sample_type:bacterial culture;biomaterial_provider:Tracy Nicholson	Genome sequencing of MRSA ST5 strains isolated from humans (with no contact with swine, short-term contact with swine, or long-term contact with swine), animals, and environmental samples collected from swine farms in the U.S.	2017-09-28T21:21:31.908Z	2017-09-28T21:21:31.908Z
PRJNA290378	SAMN03893282	GCA_002273835.1	Pig		LKXQ00000000	WGS	Illumina	27.51x	MIRA v. 4.0.2		5	115	2794778	32.81	21	40332	51	10		2803	100	99.2	0.6	100	humans (with no contact with swine, short-term contact with swine, or long-term contact with swine), animals, and environmental samples collected from swine farms	isolated from humans (with no contact with swine, short-term contact with swine, or long-term contact with swine), animals, and environmental samples collected from swine farms in the U.S	2010	2010	USA		United States	Pig, Sus scrofa	Nonhuman Mammal	sample_type:bacterial culture;biomaterial_provider:Tracy Nicholson	Genome sequencing of MRSA ST5 strains isolated from humans (with no contact with swine, short-term contact with swine, or long-term contact with swine), animals, and environmental samples collected from swine farms in the U.S.	2017-09-28T21:21:34.157Z	2017-09-28T21:21:34.157Z
PRJNA290378	SAMN03893291	GCA_002273945.1	Pig		LKXZ00000000	WGS	Illumina	18.26x	MIRA v. 4.0.2		4	172	2742057	32.83	33	26182	53	6		2796	99.6	97.5	5.2	99.4	humans (with no contact with swine, short-term contact with swine, or long-term contact with swine), animals, and environmental samples collected from swine farms	isolated from humans (with no contact with swine, short-term contact with swine, or long-term contact with swine), animals, and environmental samples collected from swine farms in the U.S	2010	2010	USA		United States	Pig, Sus scrofa	Nonhuman Mammal	sample_type:bacterial culture;biomaterial_provider:Tracy Nicholson	Genome sequencing of MRSA ST5 strains isolated from humans (with no contact with swine, short-term contact with swine, or long-term contact with swine), animals, and environmental samples collected from swine farms in the U.S.	2017-09-28T21:21:40.971Z	2017-09-28T21:21:40.971Z
PRJNA290378	SAMN03893293	GCA_002273955.1	Pig		LKYB00000000	WGS	Illumina	21.67x	MIRA v. 4.0.2		5	187	2709301	32.87	32	28044	63	10		2757	99.3	96.4	3.7	96.4	humans (with no contact with swine, short-term contact with swine, or long-term contact with swine), animals, and environmental samples collected from swine farms	isolated from humans (with no contact with swine, short-term contact with swine, or long-term contact with swine), animals, and environmental samples collected from swine farms in the U.S	2010	2010	USA		United States	Pig, Sus scrofa	Nonhuman Mammal	sample_type:bacterial culture;biomaterial_provider:Tracy Nicholson	Genome sequencing of MRSA ST5 strains isolated from humans (with no contact with swine, short-term contact with swine, or long-term contact with swine), animals, and environmental samples collected from swine farms in the U.S.	2017-09-28T21:21:52.430Z	2017-09-28T21:21:52.430Z
PRJNA290378	SAMN03893296	GCA_002273995.1	Pig		LKYE00000000	WGS	Illumina	16.94x	MIRA v. 4.0.2		4	261	2549148	33.05	51	17141	55	6		2647	98.4	95.2	6.2	97	humans (with no contact with swine, short-term contact with swine, or long-term contact with swine), animals, and environmental samples collected from swine farms	isolated from humans (with no contact with swine, short-term contact with swine, or long-term contact with swine), animals, and environmental samples collected from swine farms in the U.S	2010	2010	USA		United States	Pig, Sus scrofa	Nonhuman Mammal	sample_type:bacterial culture;biomaterial_provider:Tracy Nicholson	Genome sequencing of MRSA ST5 strains isolated from humans (with no contact with swine, short-term contact with swine, or long-term contact with swine), animals, and environmental samples collected from swine farms in the U.S.;genome length too small	2017-09-28T21:21:50.205Z	2017-09-28T21:21:50.205Z
PRJNA290378	SAMN03893297	GCA_002274015.1	Pig		LKYF00000000	WGS	Illumina	53.16x	MIRA v. 4.0.2		4	188	2793837	32.83	26	29895	58	6		2888	99.6	97.6	6.3	99.4	humans (with no contact with swine, short-term contact with swine, or long-term contact with swine), animals, and environmental samples collected from swine farms	isolated from humans (with no contact with swine, short-term contact with swine, or long-term contact with swine), animals, and environmental samples collected from swine farms in the U.S	2010	2010	USA		United States	Pig, Sus scrofa	Nonhuman Mammal	sample_type:bacterial culture;biomaterial_provider:Tracy Nicholson	Genome sequencing of MRSA ST5 strains isolated from humans (with no contact with swine, short-term contact with swine, or long-term contact with swine), animals, and environmental samples collected from swine farms in the U.S.	2017-09-28T21:21:54.701Z	2017-09-28T21:21:54.701Z
PRJNA290378	SAMN03893298	GCA_002274035.1	Pig		LKYG00000000	WGS	Illumina	51.52x	MIRA v. 4.0.2		4	176	2704845	32.87	25	31472	52	4		2763	99.6	97.1	6.8	100	humans (with no contact with swine, short-term contact with swine, or long-term contact with swine), animals, and environmental samples collected from swine farms	isolated from humans (with no contact with swine, short-term contact with swine, or long-term contact with swine), animals, and environmental samples collected from swine farms in the U.S	2010	2010	USA		United States	Pig, Sus scrofa	Nonhuman Mammal	sample_type:bacterial culture;biomaterial_provider:Tracy Nicholson	Genome sequencing of MRSA ST5 strains isolated from humans (with no contact with swine, short-term contact with swine, or long-term contact with swine), animals, and environmental samples collected from swine farms in the U.S.	2017-09-28T21:21:58.998Z	2017-09-28T21:21:58.998Z
PRJNA290378	SAMN03893303	GCA_002274115.1	Pig		LKYL00000000	WGS	Illumina	32.47x	MIRA v. 4.0.2		8	259	2524485	32.99	46	18598	38	4		2631	97.9	95.2	4.8	95.7	humans (with no contact with swine, short-term contact with swine, or long-term contact with swine), animals, and environmental samples collected from swine farms	isolated from humans (with no contact with swine, short-term contact with swine, or long-term contact with swine), animals, and environmental samples collected from swine farms in the U.S	2010	2010	USA		United States	Pig, Sus scrofa	Nonhuman Mammal	sample_type:bacterial culture;biomaterial_provider:Tracy Nicholson	Genome sequencing of MRSA ST5 strains isolated from humans (with no contact with swine, short-term contact with swine, or long-term contact with swine), animals, and environmental samples collected from swine farms in the U.S.;genome length too small	2017-09-28T21:22:01.295Z	2017-09-28T21:22:01.295Z
PRJNA290378	SAMN03893234	GCA_002275035.1	Pig		LKVU00000000	WGS	Illumina	64.16x	MIRA v. 4.0.2		6	107	2913297	32.73	14	47316	34	6		2960	100	99.7	2.4	100	humans (with no contact with swine, short-term contact with swine, or long-term contact with swine), animals, and environmental samples collected from swine farms	isolated from humans (with no contact with swine, short-term contact with swine, or long-term contact with swine), animals, and environmental samples collected from swine farms in the U.S	2010	2010	USA		United States	Pig, Sus scrofa	Nonhuman Mammal	sample_type:bacterial culture;biomaterial_provider:Tracy Nicholson	Genome sequencing of MRSA ST5 strains isolated from humans (with no contact with swine, short-term contact with swine, or long-term contact with swine), animals, and environmental samples collected from swine farms in the U.S.	2017-09-28T21:24:21.838Z	2017-09-28T21:24:21.838Z
PRJNA290378	SAMN03893233	GCA_002275045.1	Pig		LKVT00000000	WGS	Illumina	62.61x	MIRA v. 4.0.2		9	137	2868987	32.77	21	36846	43	9		2932	100	98.4	2.4	100	humans (with no contact with swine, short-term contact with swine, or long-term contact with swine), animals, and environmental samples collected from swine farms	isolated from humans (with no contact with swine, short-term contact with swine, or long-term contact with swine), animals, and environmental samples collected from swine farms in the U.S	2010	2010	USA		United States	Pig, Sus scrofa	Nonhuman Mammal	sample_type:bacterial culture;biomaterial_provider:Tracy Nicholson	Genome sequencing of MRSA ST5 strains isolated from humans (with no contact with swine, short-term contact with swine, or long-term contact with swine), animals, and environmental samples collected from swine farms in the U.S.	2017-09-28T21:24:29.048Z	2017-09-28T21:24:29.048Z
PRJNA290378	SAMN03893236	GCA_002275055.1	Pig		LKVW00000000	WGS	Illumina	58.50x	MIRA v. 4.0.2		13	175	2416237	32.85	24	30960	23	6		2532	91.2	89.3	3.3	87.8	humans (with no contact with swine, short-term contact with swine, or long-term contact with swine), animals, and environmental samples collected from swine farms	isolated from humans (with no contact with swine, short-term contact with swine, or long-term contact with swine), animals, and environmental samples collected from swine farms in the U.S	2010	2010	USA		United States	Pig, Sus scrofa	Nonhuman Mammal	sample_type:bacterial culture;biomaterial_provider:Tracy Nicholson	Genome sequencing of MRSA ST5 strains isolated from humans (with no contact with swine, short-term contact with swine, or long-term contact with swine), animals, and environmental samples collected from swine farms in the U.S.;genome length too small	2017-09-28T21:24:17.348Z	2017-09-28T21:24:17.348Z
PRJNA290378	SAMN03893238	GCA_002275105.1	Pig		LKVY00000000	WGS	Illumina	35.52x	MIRA v. 4.0.2		15	198	2862876	32.79	33	25310	35	5		2985	99.9	96.1	6.8	99.4	humans (with no contact with swine, short-term contact with swine, or long-term contact with swine), animals, and environmental samples collected from swine farms	isolated from humans (with no contact with swine, short-term contact with swine, or long-term contact with swine), animals, and environmental samples collected from swine farms in the U.S	2010	2010	USA		United States	Pig, Sus scrofa	Nonhuman Mammal	sample_type:bacterial culture;biomaterial_provider:Tracy Nicholson	Genome sequencing of MRSA ST5 strains isolated from humans (with no contact with swine, short-term contact with swine, or long-term contact with swine), animals, and environmental samples collected from swine farms in the U.S.	2017-09-28T21:24:31.449Z	2017-09-28T21:24:31.449Z
PRJNA290378	SAMN03893243	GCA_002275115.1	Pig		LKWD00000000	WGS	Illumina	26.98x	MIRA v. 4.0.2		20	141	2849429	32.82	23	37936	50	10		2882	100	99.3	1.2	98.8	humans (with no contact with swine, short-term contact with swine, or long-term contact with swine), animals, and environmental samples collected from swine farms	isolated from humans (with no contact with swine, short-term contact with swine, or long-term contact with swine), animals, and environmental samples collected from swine farms in the U.S	2010	2010	USA		United States	Pig, Sus scrofa	Nonhuman Mammal	sample_type:bacterial culture;biomaterial_provider:Tracy Nicholson	Genome sequencing of MRSA ST5 strains isolated from humans (with no contact with swine, short-term contact with swine, or long-term contact with swine), animals, and environmental samples collected from swine farms in the U.S.	2017-09-28T21:24:38.066Z	2017-09-28T21:24:38.066Z
PRJNA290378	SAMN03893240	GCA_002275125.1	Pig		LKWA00000000	WGS	Illumina	28.30x	MIRA v. 4.0.2		12	142	2923998	32.77	24	37620	62	13		2993	100	98.4	2.7	100	humans (with no contact with swine, short-term contact with swine, or long-term contact with swine), animals, and environmental samples collected from swine farms	isolated from humans (with no contact with swine, short-term contact with swine, or long-term contact with swine), animals, and environmental samples collected from swine farms in the U.S	2010	2010	USA		United States	Pig, Sus scrofa	Nonhuman Mammal	sample_type:bacterial culture;biomaterial_provider:Tracy Nicholson	Genome sequencing of MRSA ST5 strains isolated from humans (with no contact with swine, short-term contact with swine, or long-term contact with swine), animals, and environmental samples collected from swine farms in the U.S.	2017-09-28T21:24:40.571Z	2017-09-28T21:24:40.571Z
PRJNA290378	SAMN03893260	GCA_002275205.1	Pig		LKWU00000000	WGS	Illumina	36.63x	MIRA v. 4.0.2		5	105	2813875	32.91	19	40280	56	8		2830	100	98.9	4.1	100	humans (with no contact with swine, short-term contact with swine, or long-term contact with swine), animals, and environmental samples collected from swine farms	isolated from humans (with no contact with swine, short-term contact with swine, or long-term contact with swine), animals, and environmental samples collected from swine farms in the U.S	2010	2010	USA		United States	Pig, Sus scrofa	Nonhuman Mammal	sample_type:bacterial culture;biomaterial_provider:Tracy Nicholson	Genome sequencing of MRSA ST5 strains isolated from humans (with no contact with swine, short-term contact with swine, or long-term contact with swine), animals, and environmental samples collected from swine farms in the U.S.	2017-09-28T21:25:04.330Z	2017-09-28T21:25:04.330Z
PRJNA290378	SAMN03893262	GCA_002275225.1	Pig		LKWW00000000	WGS	Illumina	37.02x	MIRA v. 4.0.2		4	116	2728652	33	21	38113	57	7		2752	99.6	98.1	2.4	98.8	humans (with no contact with swine, short-term contact with swine, or long-term contact with swine), animals, and environmental samples collected from swine farms	isolated from humans (with no contact with swine, short-term contact with swine, or long-term contact with swine), animals, and environmental samples collected from swine farms in the U.S	2010	2010	USA		United States	Pig, Sus scrofa	Nonhuman Mammal	sample_type:bacterial culture;biomaterial_provider:Tracy Nicholson	Genome sequencing of MRSA ST5 strains isolated from humans (with no contact with swine, short-term contact with swine, or long-term contact with swine), animals, and environmental samples collected from swine farms in the U.S.	2017-09-28T21:25:06.634Z	2017-09-28T21:25:06.634Z
PRJNA290378	SAMN03893267	GCA_002275285.1	Pig		LKXB00000000	WGS	Illumina	43.18x	MIRA v. 4.0.2		5	163	2730852	32.85	24	30360	33	6		2781	99.8	97	4.7	99.4	humans (with no contact with swine, short-term contact with swine, or long-term contact with swine), animals, and environmental samples collected from swine farms	isolated from humans (with no contact with swine, short-term contact with swine, or long-term contact with swine), animals, and environmental samples collected from swine farms in the U.S	2010	2010	USA		United States	Pig, Sus scrofa	Nonhuman Mammal	sample_type:bacterial culture;biomaterial_provider:Tracy Nicholson	Genome sequencing of MRSA ST5 strains isolated from humans (with no contact with swine, short-term contact with swine, or long-term contact with swine), animals, and environmental samples collected from swine farms in the U.S.	2017-09-28T21:25:08.834Z	2017-09-28T21:25:08.834Z
PRJNA290378	SAMN03893270	GCA_002275295.1	Pig		LKXE00000000	WGS	Illumina	33.15x	MIRA v. 4.0.2		4	105	2794320	32.78	18	39262	48	9		2811	100	97.8	3	100	humans (with no contact with swine, short-term contact with swine, or long-term contact with swine), animals, and environmental samples collected from swine farms	isolated from humans (with no contact with swine, short-term contact with swine, or long-term contact with swine), animals, and environmental samples collected from swine farms in the U.S	2010	2010	USA		United States	Pig, Sus scrofa	Nonhuman Mammal	sample_type:bacterial culture;biomaterial_provider:Tracy Nicholson	Genome sequencing of MRSA ST5 strains isolated from humans (with no contact with swine, short-term contact with swine, or long-term contact with swine), animals, and environmental samples collected from swine farms in the U.S.	2017-09-28T21:25:02.165Z	2017-09-28T21:25:02.165Z
PRJNA290378	SAMN03893284	GCA_002275365.1	Pig		LKXS00000000	WGS	Illumina	27.32x	MIRA v. 4.0.2		7	198	2781883	32.93	37	23616	58	10		2872	99.9	97.5	8.3	100	humans (with no contact with swine, short-term contact with swine, or long-term contact with swine), animals, and environmental samples collected from swine farms	isolated from humans (with no contact with swine, short-term contact with swine, or long-term contact with swine), animals, and environmental samples collected from swine farms in the U.S	2010	2010	USA		United States	Pig, Sus scrofa	Nonhuman Mammal	sample_type:bacterial culture;biomaterial_provider:Tracy Nicholson	Genome sequencing of MRSA ST5 strains isolated from humans (with no contact with swine, short-term contact with swine, or long-term contact with swine), animals, and environmental samples collected from swine farms in the U.S.	2017-09-28T21:25:28.836Z	2017-09-28T21:25:28.836Z
PRJNA290378	SAMN03893280	GCA_002275385.1	Pig		LKXO00000000	WGS	Illumina	35.47x	MIRA v. 4.0.2		3	131	2754227	32.88	24	33834	28	9		2786	100	99	3	99.4	humans (with no contact with swine, short-term contact with swine, or long-term contact with swine), animals, and environmental samples collected from swine farms	isolated from humans (with no contact with swine, short-term contact with swine, or long-term contact with swine), animals, and environmental samples collected from swine farms in the U.S	2010	2010	USA		United States	Pig, Sus scrofa	Nonhuman Mammal	sample_type:bacterial culture;biomaterial_provider:Tracy Nicholson	Genome sequencing of MRSA ST5 strains isolated from humans (with no contact with swine, short-term contact with swine, or long-term contact with swine), animals, and environmental samples collected from swine farms in the U.S.	2017-09-28T21:25:17.917Z	2017-09-28T21:25:17.917Z
PRJNA290378	SAMN03893290	GCA_002275425.1	Pig		LKXY00000000	WGS	Illumina	48.31x	MIRA v. 4.0.2		3	155	2666570	32.87	21	36169	55	9		2705	99	96.5	3.6	97	humans (with no contact with swine, short-term contact with swine, or long-term contact with swine), animals, and environmental samples collected from swine farms	isolated from humans (with no contact with swine, short-term contact with swine, or long-term contact with swine), animals, and environmental samples collected from swine farms in the U.S	2010	2010	USA		United States	Pig, Sus scrofa	Nonhuman Mammal	sample_type:bacterial culture;biomaterial_provider:Tracy Nicholson	Genome sequencing of MRSA ST5 strains isolated from humans (with no contact with swine, short-term contact with swine, or long-term contact with swine), animals, and environmental samples collected from swine farms in the U.S.	2017-09-28T21:25:22.311Z	2017-09-28T21:25:22.311Z
PRJNA290378	SAMN03893292	GCA_002275435.1	Pig		LKYA00000000	WGS	Illumina	30.09x	MIRA v. 4.0.2		2	91	2792989	32.76	13	51240	38	11		2799	100	98.9	2.4	100	humans (with no contact with swine, short-term contact with swine, or long-term contact with swine), animals, and environmental samples collected from swine farms	isolated from humans (with no contact with swine, short-term contact with swine, or long-term contact with swine), animals, and environmental samples collected from swine farms in the U.S	2010	2010	USA		United States	Pig, Sus scrofa	Nonhuman Mammal	sample_type:bacterial culture;biomaterial_provider:Tracy Nicholson	Genome sequencing of MRSA ST5 strains isolated from humans (with no contact with swine, short-term contact with swine, or long-term contact with swine), animals, and environmental samples collected from swine farms in the U.S.	2017-09-28T21:25:15.516Z	2017-09-28T21:25:15.516Z
PRJNA295560	SAMN04075785	GCA_002303755.1	Pig		LKYR00000000	WGS	Illumina	36.96x	MIRA v. 4.0.2		9	201	2441373	33.08	36	21279	43	7		2554	94.3	91.9	5.9	86.6			2010	2010	USA		United States	Pig, Sus scrofa	Nonhuman Mammal	sample_type:bacterial culture	Staphylococcus aureus subsp. aureus genome sequencing;genome length too small	2017-09-28T23:40:57.992Z	2017-09-28T23:40:57.992Z
PRJNA290378	SAMN03893283	GCA_002304615.1	Pig		LKXR00000000	WGS	Illumina	31.65x	MIRA v. 4.0.2		4	114	2742118	32.86	21	43137	64	11		2757	100	98.5	2.9	100	humans (with no contact with swine, short-term contact with swine, or long-term contact with swine), animals, and environmental samples collected from swine farms	isolated from humans (with no contact with swine, short-term contact with swine, or long-term contact with swine), animals, and environmental samples collected from swine farms in the U.S	2010	2010	USA		United States	Pig, Sus scrofa	Nonhuman Mammal	sample_type:bacterial culture;biomaterial_provider:Tracy Nicholson	Genome sequencing of MRSA ST5 strains isolated from humans (with no contact with swine, short-term contact with swine, or long-term contact with swine), animals, and environmental samples collected from swine farms in the U.S.	2017-09-28T23:49:28.731Z	2017-09-28T23:49:28.731Z
PRJNA421778	SAMN08146085	GCA_002843845.1	Pig		PJLW00000000	WGS	Illumina	20x	SPAdes v. 3.11			550	2700476	32.89	84	9088	39	3		2962	99.9	97.6	7.3	100	nose		2016	2016	Nepal	Asia	Nepal	Pig, Sus scrofa	Nonhuman Mammal		Nepal Staphylococcus aureus from pigs and monkeys	2018-01-01T06:13:26.860Z	2018-01-01T06:13:26.860Z
PRJNA421778	SAMN08146089	GCA_002843775.1	Pig		PJLS00000000		Illumina	16x	SPAdes v. 3.11			386								2979	99.8	98.4	2.4	100	nose		2016	2016	Nepal	Asia	Nepal	Pig, Sus scrofa	Nonhuman Mammal		Nepal Staphylococcus aureus from pigs and monkeys	2018-05-25T03:50:30.453Z	2018-05-25T03:50:30.453Z
PRJNA421778	SAMN08146088	GCA_002843805.1	Pig		PJLT00000000		Illumina	30x	SPAdes v. 3.11			139								2875	100	99.7	1.5	100	nose		2016	2016	Nepal	Asia	Nepal	Pig, Sus scrofa	Nonhuman Mammal		Nepal Staphylococcus aureus from pigs and monkeys	2018-05-25T03:50:35.755Z	2018-05-25T03:50:35.755Z
PRJNA421778	SAMN08146087	GCA_002843825.1	Pig		PJLU00000000		Illumina	20x	SPAdes v. 3.11			517								2997	99.8	97.6	8.4	99.4	nose		2016	2016	Nepal	Asia	Nepal	Pig, Sus scrofa	Nonhuman Mammal		Nepal Staphylococcus aureus from pigs and monkeys	2018-05-25T03:53:02.034Z	2018-05-25T03:53:02.034Z
PRJNA421778	SAMN08146086	GCA_002843855.1	Pig		PJLV00000000		Illumina	22x	SPAdes v. 3.11			326								2924	100	98.4	5.4	100	nose		2016	2016	Nepal	Asia	Nepal	Pig, Sus scrofa	Nonhuman Mammal		Nepal Staphylococcus aureus from pigs and monkeys	2018-05-25T03:54:05.841Z	2018-05-25T03:54:05.841Z
PRJNA412434	SAMN07792465	GCA_002934885.1	Pig		PDVL00000000	WGS	Illumina MiSeq	100x	SPAdes v. 3.5			1120	3039519	33.4262	71	12386	56	11		3651	100	83.7	35.2	100	Rectum		2016-03	2016	Cameroon	Africa	Cameroon: Yaounde	Pig, Sus scrofa	Nonhuman Mammal	sample_type:Cell culture;collected_by:Luria L. Founou	The overarching aim of this project is set to estimate the prevalence and determine the phenotypic and genotypic characteristics including but not limited to the clonal relatedness, genetic diversity, virulence factors and resistance mechanisms of circulating methicillin resistant Staphylococcus aureus (MRSA) and extended spectrum beta-lactamase producing Enterobacteriaceae (ESBL-PE) in pigs and …	2018-05-25T23:55:57.406Z	2018-05-25T23:55:57.406Z
PRJNA412434	SAMN07792462	GCA_002934925.1	Pig		PDUZ00000000	WGS	Illumina MiSeq	100x	SPAdes v. 3.5			223	2852402	32.9201	15	47804	60	6		2958	100	99.8		100	nares		2016-10	2016	South Africa	Africa	South Africa: Cato Ridge	Pig, Sus scrofa	Nonhuman Mammal	sample_type:Cell culture;collected_by:Luria L. Founou	The overarching aim of this project is set to estimate the prevalence and determine the phenotypic and genotypic characteristics including but not limited to the clonal relatedness, genetic diversity, virulence factors and resistance mechanisms of circulating methicillin resistant Staphylococcus aureus (MRSA) and extended spectrum beta-lactamase producing Enterobacteriaceae (ESBL-PE) in pigs and …	2018-05-25T23:55:28.756Z	2018-05-25T23:55:28.756Z
PRJNA412434	SAMN07792461	GCA_002934945.1	Pig		PDUY00000000	WGS	Illumina MiSeq	100x	SPAdes v. 3.5			233	2867714	32.9622	16	47056	58	6		2978	99.9	99.6	0.6	100	nares		2016-10	2016	South Africa	Africa	South Africa: Cato Ridge	Pig, Sus scrofa	Nonhuman Mammal	sample_type:Cell culture;collected_by:Luria L. Founou	The overarching aim of this project is set to estimate the prevalence and determine the phenotypic and genotypic characteristics including but not limited to the clonal relatedness, genetic diversity, virulence factors and resistance mechanisms of circulating methicillin resistant Staphylococcus aureus (MRSA) and extended spectrum beta-lactamase producing Enterobacteriaceae (ESBL-PE) in pigs and …	2018-05-25T23:56:11.997Z	2018-05-25T23:56:11.997Z
PRJNA412434	SAMN07792463	GCA_002935015.1	Pig		PDVA00000000	WGS	Illumina MiSeq	100x	SPAdes v. 3.5			248	2848442	32.9218	25	39482	58	4		2966	99.9	99.8	0.3	100	Rectum		2016-10	2016	South Africa	Africa	South Africa: Cato Ridge	Pig, Sus scrofa	Nonhuman Mammal	sample_type:Cell culture;collected_by:Luria L. Founou	The overarching aim of this project is set to estimate the prevalence and determine the phenotypic and genotypic characteristics including but not limited to the clonal relatedness, genetic diversity, virulence factors and resistance mechanisms of circulating methicillin resistant Staphylococcus aureus (MRSA) and extended spectrum beta-lactamase producing Enterobacteriaceae (ESBL-PE) in pigs and …	2018-05-25T23:56:26.591Z	2018-05-25T23:56:26.591Z
PRJNA412434	SAMN07792464	GCA_002935045.1	Pig		PDVB00000000	WGS	Illumina MiSeq	100x	SPAdes v. 3.5			215	2812349	33.1891	12	61764	63	6		2907	99.1	98	1.8	100	nares		2016-10	2016	South Africa	Africa	South Africa: Cato Ridge	Pig, Sus scrofa	Nonhuman Mammal	sample_type:Cell culture;collected_by:Luria L. Founou	The overarching aim of this project is set to estimate the prevalence and determine the phenotypic and genotypic characteristics including but not limited to the clonal relatedness, genetic diversity, virulence factors and resistance mechanisms of circulating methicillin resistant Staphylococcus aureus (MRSA) and extended spectrum beta-lactamase producing Enterobacteriaceae (ESBL-PE) in pigs and …	2018-05-25T23:57:06.487Z	2018-05-25T23:57:06.487Z
PRJNA454185	SAMN08999457	GCA_003111745.1	Pig		CP029172,CP029168,CP029169,CP029170,CP029171	Complete	PacBio; Illumina MiSeq	588.9x	Canu v. 1.6		4	5	2916774	32.9905	1	2902681	61	13		2899	100	99.6	0.6	100	Pig nares		2015-08-12	2015	Australia	Oceania	Australia	Pig, Sus scrofa	Nonhuman Mammal		Staphylococcus aureus ST398 is associated with livestock carriage and infection, but is becoming increasingly common in human infections. This study examines an isolate, PTDrAP2, with a relatively uncommon linezolid resistance profile due to a chromosomally integrated cfr transposon.	2018-05-30T15:50:23.602Z	2018-05-30T15:50:23.602Z
PRJNA377392	SAMN06461297	GCA_003301075.1	Pig		MWRY00000000	WGS	Illumina MiSeq	245.32x	Newbler v. 2.8			36	2784452	32.6758	4	186288	56	2		2813	100	99.8	1.2	100	Nose		2015-04-13	2015	China	Asia	China:Xiamen	Pig, Sus scrofa	Nonhuman Mammal	sample_type:nose swab;collected_by:Wenyuan Zhou;identified_by:Wenyuan Zhou	The objectives of this study were to understand the characterization, occurrence and genetic repertoire of staphylococcus aureus isolates from pig samples in Xiamen	2018-07-16T14:08:54.547Z	2018-07-16T14:08:54.547Z
PRJNA377392	SAMN06685788	GCA_003301115.1	Pig		NCQK00000000	WGS	Illumina MiSeq	240.37x	Newbler v. 2.8			45	2825910	32.6649	6	170969	56	2		2903	100	99.9	1.8	100	Nose		2015-04-13	2015	China	Asia	China: Xiamen	Pig, Sus scrofa	Nonhuman Mammal	sample_type:nose swab;collected_by:Wenyuan Zhou;identified_by:Wenyuan Zhou	The objectives of this study were to understand the characterization, occurrence and genetic repertoire of staphylococcus aureus isolates from pig samples in Xiamen	2018-07-16T14:09:03.743Z	2018-07-16T14:09:03.743Z
PRJNA433074	SAMN08470423	GCA_003309045.1	Pig		PSZR00000000	WGS	Illumina HiSeq	250x	CLC Genomics Workbench v. 9			39	2738754	32.7373	7	146786	57	5		2579	100	99.9		100	the pork production chain, operation workers, the environment and surrounding community residents	derived from the pork production chain, operation workers, the environment and surrounding community residents in Shandong, China	2015-07	2015	China	Asia	China:Shandong	Pig, Sus scrofa	Nonhuman Mammal	sample_type:swab sample	Whole genome sequenced Staphylococcus aureus isolates derived from the pork production chain, operation workers, the environment and surrounding community residents in Shandong, China.	2018-07-16T15:27:52.185Z	2018-07-16T15:27:52.185Z
PRJNA433074	SAMN08470422	GCA_003309085.1	Pig		PSZS00000000	WGS	Illumina HiSeq	250x	CLC Genomics Workbench v. 9			66	2812056	32.6885	8	104697	56	7		2698	100	99.7	1.2	100	the pork production chain, operation workers, the environment and surrounding community residents	derived from the pork production chain, operation workers, the environment and surrounding community residents in Shandong, China	2015-07	2015	China	Asia	China:Shandong	Pig, Sus scrofa	Nonhuman Mammal	sample_type:swab sample	Whole genome sequenced Staphylococcus aureus isolates derived from the pork production chain, operation workers, the environment and surrounding community residents in Shandong, China.	2018-07-16T15:28:02.511Z	2018-07-16T15:28:02.511Z
PRJNA433074	SAMN08470421	GCA_003309105.1	Pig		PSZT00000000	WGS	Illumina HiSeq	250x	CLC Genomics Workbench v. 9			37	2752262	32.6751	6	188553	56	5		2600	100	99.9	1.2	100	the pork production chain, operation workers, the environment and surrounding community residents	derived from the pork production chain, operation workers, the environment and surrounding community residents in Shandong, China	2015-07	2015	China	Asia	China:Shandong	Pig, Sus scrofa	Nonhuman Mammal	sample_type:swab sample	Whole genome sequenced Staphylococcus aureus isolates derived from the pork production chain, operation workers, the environment and surrounding community residents in Shandong, China.	2018-07-16T15:28:33.663Z	2018-07-16T15:28:33.663Z
PRJNA433074	SAMN08470420	GCA_003309125.1	Pig		PSZU00000000	WGS	Illumina HiSeq	250x	CLC Genomics Workbench v. 9			50	2762131	32.7796	6	180520	56	3		2626	99.7	99.5	1.2	100	the pork production chain, operation workers, the environment and surrounding community residents	derived from the pork production chain, operation workers, the environment and surrounding community residents in Shandong, China	2015-07	2015	China	Asia	China:Shandong	Pig, Sus scrofa	Nonhuman Mammal	sample_type:swab sample	Whole genome sequenced Staphylococcus aureus isolates derived from the pork production chain, operation workers, the environment and surrounding community residents in Shandong, China.	2018-07-16T15:28:37.111Z	2018-07-16T15:28:37.111Z
PRJNA433074	SAMN08470419	GCA_003309145.1	Pig		PSZV00000000	WGS	Illumina HiSeq	250x	CLC Genomics Workbench v. 9			41	2877000	32.6157	5	233407	55	4		2761	100	99.9	1.2	100	the pork production chain, operation workers, the environment and surrounding community residents	derived from the pork production chain, operation workers, the environment and surrounding community residents in Shandong, China	2015-07	2015	China	Asia	China:Shandong	Pig, Sus scrofa	Nonhuman Mammal	sample_type:swab sample	Whole genome sequenced Staphylococcus aureus isolates derived from the pork production chain, operation workers, the environment and surrounding community residents in Shandong, China.	2018-07-16T15:28:44.210Z	2018-07-16T15:28:44.210Z
PRJNA433074	SAMN08470418	GCA_003309165.1	Pig		PSZW00000000	WGS	Illumina HiSeq	250x	CLC Genomics Workbench v. 9			38	2744280	32.6912	5	189743	56	4		2596	100	99.8	1.2	99.4	the pork production chain, operation workers, the environment and surrounding community residents	derived from the pork production chain, operation workers, the environment and surrounding community residents in Shandong, China	2015-07	2015	China	Asia	China:Shandong	Pig, Sus scrofa	Nonhuman Mammal	sample_type:swab sample	Whole genome sequenced Staphylococcus aureus isolates derived from the pork production chain, operation workers, the environment and surrounding community residents in Shandong, China.	2018-07-16T15:28:40.786Z	2018-07-16T15:28:40.786Z
PRJNA433074	SAMN08470414	GCA_003309175.1	Pig		PSZZ00000000	WGS	Illumina HiSeq	250x	CLC Genomics Workbench v. 9			98	2855301	32.6466	10	100486	56	3		2771	100	100	0.6	100	the pork production chain, operation workers, the environment and surrounding community residents	derived from the pork production chain, operation workers, the environment and surrounding community residents in Shandong, China	2016-04	2016	China	Asia	China:Shandong	Pig, Sus scrofa	Nonhuman Mammal	sample_type:swab sample	Whole genome sequenced Staphylococcus aureus isolates derived from the pork production chain, operation workers, the environment and surrounding community residents in Shandong, China.	2018-07-16T15:28:47.760Z	2018-07-16T15:28:47.760Z
PRJNA433074	SAMN08470413	GCA_003309205.1	Pig		PTAA00000000	WGS	Illumina HiSeq	250x	CLC Genomics Workbench v. 9			140	3047217	32.5893	5	222185	56	3		3017	100	99.9		100	the pork production chain, operation workers, the environment and surrounding community residents	derived from the pork production chain, operation workers, the environment and surrounding community residents in Shandong, China	2016-04	2016	China	Asia	China:Shandong	Pig, Sus scrofa	Nonhuman Mammal	sample_type:swab sample	Whole genome sequenced Staphylococcus aureus isolates derived from the pork production chain, operation workers, the environment and surrounding community residents in Shandong, China.	2018-07-16T15:29:21.736Z	2018-07-16T15:29:21.736Z
PRJNA433074	SAMN08470411	GCA_003309235.1	Pig		PTAC00000000	WGS	Illumina HiSeq	250x	CLC Genomics Workbench v. 9			110	2949017	32.614	5	200638	57	5		2857	100	99.8		100	the pork production chain, operation workers, the environment and surrounding community residents	derived from the pork production chain, operation workers, the environment and surrounding community residents in Shandong, China	2016-04	2016	China	Asia	China:Shandong	Pig, Sus scrofa	Nonhuman Mammal	sample_type:swab sample	Whole genome sequenced Staphylococcus aureus isolates derived from the pork production chain, operation workers, the environment and surrounding community residents in Shandong, China.	2018-07-16T15:29:34.036Z	2018-07-16T15:29:34.036Z
PRJNA433074	SAMN08470409	GCA_003309265.1	Pig		PTAE00000000	WGS	Illumina HiSeq	250x	CLC Genomics Workbench v. 9			66	2808349	32.6887	7	148755	56	5		2704	100	100	0.6	100	the pork production chain, operation workers, the environment and surrounding community residents	derived from the pork production chain, operation workers, the environment and surrounding community residents in Shandong, China	2016-04	2016	China	Asia	China:Shandong	Pig, Sus scrofa	Nonhuman Mammal	sample_type:swab sample	Whole genome sequenced Staphylococcus aureus isolates derived from the pork production chain, operation workers, the environment and surrounding community residents in Shandong, China.	2018-07-16T15:29:37.561Z	2018-07-16T15:29:37.561Z
PRJNA433074	SAMN08470408	GCA_003309275.1	Pig		PTAF00000000	WGS	Illumina HiSeq	250x	CLC Genomics Workbench v. 9			361	3167773	32.5502	52	17239	56	4		3317	100	95.3	11.8	100	the pork production chain, operation workers, the environment and surrounding community residents	derived from the pork production chain, operation workers, the environment and surrounding community residents in Shandong, China	2016-04	2016	China	Asia	China:Shandong	Pig, Sus scrofa	Nonhuman Mammal	sample_type:swab sample	Whole genome sequenced Staphylococcus aureus isolates derived from the pork production chain, operation workers, the environment and surrounding community residents in Shandong, China.;genome length too large	2018-07-16T15:30:01.140Z	2018-07-16T15:30:01.140Z
PRJNA433074	SAMN08470407	GCA_003309285.1	Pig		PTAG00000000	WGS	Illumina HiSeq	250x	CLC Genomics Workbench v. 9			121	2955687	32.632	5	138126	57	4		2867	100	99.9	0.6	100	the pork production chain, operation workers, the environment and surrounding community residents	derived from the pork production chain, operation workers, the environment and surrounding community residents in Shandong, China	2016-04	2016	China	Asia	China:Shandong	Pig, Sus scrofa	Nonhuman Mammal	sample_type:swab sample	Whole genome sequenced Staphylococcus aureus isolates derived from the pork production chain, operation workers, the environment and surrounding community residents in Shandong, China.	2018-07-16T15:30:58.713Z	2018-07-16T15:30:58.713Z
PRJNA433074	SAMN08470404	GCA_003309325.1	Pig		PTAJ00000000	WGS	Illumina HiSeq	250x	CLC Genomics Workbench v. 9			33	2754312	32.7651	4	284190	56	4		2591	100	99.7		100	the pork production chain, operation workers, the environment and surrounding community residents	derived from the pork production chain, operation workers, the environment and surrounding community residents in Shandong, China	2016-04	2016	China	Asia	China:Shandong	Pig, Sus scrofa	Nonhuman Mammal	sample_type:swab sample	Whole genome sequenced Staphylococcus aureus isolates derived from the pork production chain, operation workers, the environment and surrounding community residents in Shandong, China.	2018-07-16T15:31:02.343Z	2018-07-16T15:31:02.343Z
PRJNA433074	SAMN08470400	GCA_003309355.1	Pig		PTAN00000000	WGS	Illumina HiSeq	250x	CLC Genomics Workbench v. 9			26	2758182	32.832	3	475815	57	4		2607	100	99.8		100	the pork production chain, operation workers, the environment and surrounding community residents	derived from the pork production chain, operation workers, the environment and surrounding community residents in Shandong, China	2016-04	2016	China	Asia	China:Shandong	Pig, Sus scrofa	Nonhuman Mammal	sample_type:swab sample	Whole genome sequenced Staphylococcus aureus isolates derived from the pork production chain, operation workers, the environment and surrounding community residents in Shandong, China.	2018-07-16T15:31:13.413Z	2018-07-16T15:31:13.413Z
PRJNA433074	SAMN08470399	GCA_003309385.1	Pig		PTAO00000000	WGS	Illumina HiSeq	250x	CLC Genomics Workbench v. 9			53	2808934	32.6875	7	139151	56	4		2692	100	99.8	1.2	100	the pork production chain, operation workers, the environment and surrounding community residents	derived from the pork production chain, operation workers, the environment and surrounding community residents in Shandong, China	2016-04	2016	China	Asia	China:Shandong	Pig, Sus scrofa	Nonhuman Mammal	sample_type:swab sample	Whole genome sequenced Staphylococcus aureus isolates derived from the pork production chain, operation workers, the environment and surrounding community residents in Shandong, China.	2018-07-16T15:31:25.388Z	2018-07-16T15:31:25.388Z
PRJNA433074	SAMN08470397	GCA_003309405.1	Pig		PTAQ00000000	WGS	Illumina HiSeq	250x	CLC Genomics Workbench v. 9			94	2863415	32.6423	9	82882	56	4		2760	100	100	0.6	100	the pork production chain, operation workers, the environment and surrounding community residents	derived from the pork production chain, operation workers, the environment and surrounding community residents in Shandong, China	2016-04	2016	China	Asia	China:Shandong	Pig, Sus scrofa	Nonhuman Mammal	sample_type:swab sample	Whole genome sequenced Staphylococcus aureus isolates derived from the pork production chain, operation workers, the environment and surrounding community residents in Shandong, China.	2018-07-16T15:31:33.914Z	2018-07-16T15:31:33.914Z
PRJNA433074	SAMN08470396	GCA_003309445.1	Pig		PTAR00000000	WGS	Illumina HiSeq	250x	CLC Genomics Workbench v. 9			29	2753168	32.8387	4	249587	57	5		2597	100	99.8		100	the pork production chain, operation workers, the environment and surrounding community residents	derived from the pork production chain, operation workers, the environment and surrounding community residents in Shandong, China	2016-04	2016	China	Asia	China:Shandong	Pig, Sus scrofa	Nonhuman Mammal	sample_type:swab sample	Whole genome sequenced Staphylococcus aureus isolates derived from the pork production chain, operation workers, the environment and surrounding community residents in Shandong, China.	2018-07-16T15:31:37.416Z	2018-07-16T15:31:37.416Z
PRJNA433074	SAMN08470395	GCA_003309465.1	Pig		PTAS00000000	WGS	Illumina HiSeq	250x	CLC Genomics Workbench v. 9			104	2893756	32.7177	3	462810	57	4		2812	100	99.7		100	the pork production chain, operation workers, the environment and surrounding community residents	derived from the pork production chain, operation workers, the environment and surrounding community residents in Shandong, China	2016-04	2016	China	Asia	China:Shandong	Pig, Sus scrofa	Nonhuman Mammal	sample_type:swab sample	Whole genome sequenced Staphylococcus aureus isolates derived from the pork production chain, operation workers, the environment and surrounding community residents in Shandong, China.	2018-07-16T15:32:12.764Z	2018-07-16T15:32:12.764Z
PRJNA433074	SAMN08470417	GCA_003309745.1	Pig		PUHM00000000	WGS	Illumina HiSeq	250x	CLC Genomics Workbench v. 9			531	3034893	32.6371	144	6148	32	3		3306	93.5	85.5	30.9	79.4	the pork production chain, operation workers, the environment and surrounding community residents	derived from the pork production chain, operation workers, the environment and surrounding community residents in Shandong, China	2015-07	2015	China	Asia	China:Shandong	Pig, Sus scrofa	Nonhuman Mammal	sample_type:swab sample	Whole genome sequenced Staphylococcus aureus isolates derived from the pork production chain, operation workers, the environment and surrounding community residents in Shandong, China.	2018-07-16T15:34:50.393Z	2018-07-16T15:34:50.393Z
PRJNA433074	SAMN08470416	GCA_003309755.1	Pig		PSZX00000000	WGS	Illumina HiSeq	250x	CLC Genomics Workbench v. 9			129	3071924	32.7514	5	202239	57	4		3062	100	99.7	0.3	100	the pork production chain, operation workers, the environment and surrounding community residents	derived from the pork production chain, operation workers, the environment and surrounding community residents in Shandong, China	2016-04	2016	China	Asia	China:Shandong	Pig, Sus scrofa	Nonhuman Mammal	sample_type:swab sample	Whole genome sequenced Staphylococcus aureus isolates derived from the pork production chain, operation workers, the environment and surrounding community residents in Shandong, China.	2018-07-16T15:35:07.918Z	2018-07-16T15:35:07.918Z
PRJNA433074	SAMN08470415	GCA_003309805.1	Pig		PSZY00000000	WGS	Illumina HiSeq	250x	CLC Genomics Workbench v. 9			101	2971994	32.6784	4	229940	57	4		2906	100	99.6		100	the pork production chain, operation workers, the environment and surrounding community residents	derived from the pork production chain, operation workers, the environment and surrounding community residents in Shandong, China	2016-04	2016	China	Asia	China:Shandong	Pig, Sus scrofa	Nonhuman Mammal	sample_type:swab sample	Whole genome sequenced Staphylococcus aureus isolates derived from the pork production chain, operation workers, the environment and surrounding community residents in Shandong, China.	2018-07-16T15:35:14.921Z	2018-07-16T15:35:14.921Z
PRJNA433074	SAMN08470410	GCA_003309815.1	Pig		PTAD00000000	WGS	Illumina HiSeq	250x	CLC Genomics Workbench v. 9			55	2766549	32.7065	9	98713	56	5		2642	100	100	0.6	100	the pork production chain, operation workers, the environment and surrounding community residents	derived from the pork production chain, operation workers, the environment and surrounding community residents in Shandong, China	2016-04	2016	China	Asia	China:Shandong	Pig, Sus scrofa	Nonhuman Mammal	sample_type:swab sample	Whole genome sequenced Staphylococcus aureus isolates derived from the pork production chain, operation workers, the environment and surrounding community residents in Shandong, China.	2018-07-16T15:35:18.502Z	2018-07-16T15:35:18.502Z
PRJNA433074	SAMN08470406	GCA_003309845.1	Pig		PTAH00000000	WGS	Illumina HiSeq	250x	CLC Genomics Workbench v. 9			34	2733888	32.7886	4	203821	57	6		2566	100	99.8		100	the pork production chain, operation workers, the environment and surrounding community residents	derived from the pork production chain, operation workers, the environment and surrounding community residents in Shandong, China	2016-04	2016	China	Asia	China:Shandong	Pig, Sus scrofa	Nonhuman Mammal	sample_type:swab sample	Whole genome sequenced Staphylococcus aureus isolates derived from the pork production chain, operation workers, the environment and surrounding community residents in Shandong, China.	2018-07-16T15:35:25.193Z	2018-07-16T15:35:25.193Z
PRJNA433074	SAMN08470405	GCA_003309865.1	Pig		PTAI00000000	WGS	Illumina HiSeq	250x	CLC Genomics Workbench v. 9			47	2786387	32.8036	6	136496	56	5		2627	100	99.7		100	the pork production chain, operation workers, the environment and surrounding community residents	derived from the pork production chain, operation workers, the environment and surrounding community residents in Shandong, China	2016-04	2016	China	Asia	China:Shandong	Pig, Sus scrofa	Nonhuman Mammal	sample_type:swab sample	Whole genome sequenced Staphylococcus aureus isolates derived from the pork production chain, operation workers, the environment and surrounding community residents in Shandong, China.	2018-07-16T15:35:11.618Z	2018-07-16T15:35:11.618Z
PRJNA433074	SAMN08470403	GCA_003309885.1	Pig		PTAK00000000	WGS	Illumina HiSeq	250x	CLC Genomics Workbench v. 9			38	2785156	32.8033	4	209188	57	4		2634	100	99.7		100	the pork production chain, operation workers, the environment and surrounding community residents	derived from the pork production chain, operation workers, the environment and surrounding community residents in Shandong, China	2016-04	2016	China	Asia	China:Shandong	Pig, Sus scrofa	Nonhuman Mammal	sample_type:swab sample	Whole genome sequenced Staphylococcus aureus isolates derived from the pork production chain, operation workers, the environment and surrounding community residents in Shandong, China.	2018-07-16T15:35:28.726Z	2018-07-16T15:35:28.726Z
PRJNA433074	SAMN08470402	GCA_003309905.1	Pig		PTAL00000000	WGS	Illumina HiSeq	250x	CLC Genomics Workbench v. 9			29	2770352	32.7773	3	241242	57	5		2608	100	99.8		100	the pork production chain, operation workers, the environment and surrounding community residents	derived from the pork production chain, operation workers, the environment and surrounding community residents in Shandong, China	2016-04	2016	China	Asia	China:Shandong	Pig, Sus scrofa	Nonhuman Mammal	sample_type:swab sample	Whole genome sequenced Staphylococcus aureus isolates derived from the pork production chain, operation workers, the environment and surrounding community residents in Shandong, China.	2018-07-16T15:35:21.798Z	2018-07-16T15:35:21.798Z
PRJNA433074	SAMN08470375	GCA_003309985.1	Pig		PTBM00000000	WGS	Illumina HiSeq	250x	CLC Genomics Workbench v. 9			65	2815781	32.6628	6	131493	56	3		2714	100	99.9	1.2	100	the pork production chain, operation workers, the environment and surrounding community residents	derived from the pork production chain, operation workers, the environment and surrounding community residents in Shandong, China	2016-04	2016	China	Asia	China:Shandong	Pig, Sus scrofa	Nonhuman Mammal	sample_type:swab sample	Whole genome sequenced Staphylococcus aureus isolates derived from the pork production chain, operation workers, the environment and surrounding community residents in Shandong, China.	2018-07-16T15:36:10.970Z	2018-07-16T15:36:10.970Z
PRJNA433074	SAMN08470373	GCA_003310025.1	Pig		PTBO00000000	WGS	Illumina HiSeq	250x	CLC Genomics Workbench v. 9			55	2761230	32.6608	9	124106	57	4		2611	100	99.8	1.2	100	the pork production chain, operation workers, the environment and surrounding community residents	derived from the pork production chain, operation workers, the environment and surrounding community residents in Shandong, China	2016-04	2016	China	Asia	China:Shandong	Pig, Sus scrofa	Nonhuman Mammal	sample_type:swab sample	Whole genome sequenced Staphylococcus aureus isolates derived from the pork production chain, operation workers, the environment and surrounding community residents in Shandong, China.	2018-07-16T15:36:07.545Z	2018-07-16T15:36:07.545Z
PRJNA433074	SAMN08470372	GCA_003310045.1	Pig		PTBP00000000	WGS	Illumina HiSeq	250x	CLC Genomics Workbench v. 9			46	2795473	32.6716	8	122654	56	4		2676	100	99.8	1.2	100	the pork production chain, operation workers, the environment and surrounding community residents	derived from the pork production chain, operation workers, the environment and surrounding community residents in Shandong, China	2016-04	2016	China	Asia	China:Shandong	Pig, Sus scrofa	Nonhuman Mammal	sample_type:swab sample	Whole genome sequenced Staphylococcus aureus isolates derived from the pork production chain, operation workers, the environment and surrounding community residents in Shandong, China.	2018-07-16T15:36:14.528Z	2018-07-16T15:36:14.528Z
PRJNA433074	SAMN08470371	GCA_003310055.1	Pig		PTBQ00000000	WGS	Illumina HiSeq	250x	CLC Genomics Workbench v. 9			49	2795890	32.6764	7	122717	57	4		2679	100	99.8	1.2	100	the pork production chain, operation workers, the environment and surrounding community residents	derived from the pork production chain, operation workers, the environment and surrounding community residents in Shandong, China	2016-04	2016	China	Asia	China:Shandong	Pig, Sus scrofa	Nonhuman Mammal	sample_type:swab sample	Whole genome sequenced Staphylococcus aureus isolates derived from the pork production chain, operation workers, the environment and surrounding community residents in Shandong, China.	2018-07-16T15:36:21.551Z	2018-07-16T15:36:21.551Z
PRJNA433074	SAMN08470366	GCA_003310085.1	Pig		PTBV00000000	WGS	Illumina HiSeq	250x	CLC Genomics Workbench v. 9			47	2778903	32.6885	6	155196	56	5		2649	100	99.9	1.2	100	the pork production chain, operation workers, the environment and surrounding community residents	derived from the pork production chain, operation workers, the environment and surrounding community residents in Shandong, China	2016-04	2016	China	Asia	China:Shandong	Pig, Sus scrofa	Nonhuman Mammal	sample_type:swab sample	Whole genome sequenced Staphylococcus aureus isolates derived from the pork production chain, operation workers, the environment and surrounding community residents in Shandong, China.	2018-07-16T15:36:29.972Z	2018-07-16T15:36:29.972Z
PRJNA433074	SAMN08470365	GCA_003310105.1	Pig		PTBW00000000	WGS	Illumina HiSeq	250x	CLC Genomics Workbench v. 9			51	2793884	32.6767	7	113525	56	5		2674	100	99.9	1.2	100	the pork production chain, operation workers, the environment and surrounding community residents	derived from the pork production chain, operation workers, the environment and surrounding community residents in Shandong, China	2016-04	2016	China	Asia	China:Shandong	Pig, Sus scrofa	Nonhuman Mammal	sample_type:swab sample	Whole genome sequenced Staphylococcus aureus isolates derived from the pork production chain, operation workers, the environment and surrounding community residents in Shandong, China.	2018-07-16T15:36:40.876Z	2018-07-16T15:36:40.876Z
PRJNA433074	SAMN08470364	GCA_003310115.1	Pig		PTBX00000000	WGS	Illumina HiSeq	250x	CLC Genomics Workbench v. 9			47	2794259	32.6744	7	121353	55	4		2678	100	99.9	1.2	100	the pork production chain, operation workers, the environment and surrounding community residents	derived from the pork production chain, operation workers, the environment and surrounding community residents in Shandong, China	2016-04	2016	China	Asia	China:Shandong	Pig, Sus scrofa	Nonhuman Mammal	sample_type:swab sample	Whole genome sequenced Staphylococcus aureus isolates derived from the pork production chain, operation workers, the environment and surrounding community residents in Shandong, China.	2018-07-16T15:36:44.649Z	2018-07-16T15:36:44.649Z
PRJNA433074	SAMN08470360	GCA_003310145.1	Pig		PTCB00000000	WGS	Illumina HiSeq	250x	CLC Genomics Workbench v. 9			45	2793212	32.667	5	224971	48	4		2672	100	99.9	1.2	100	the pork production chain, operation workers, the environment and surrounding community residents	derived from the pork production chain, operation workers, the environment and surrounding community residents in Shandong, China	2016-04	2016	China	Asia	China:Shandong	Pig, Sus scrofa	Nonhuman Mammal	sample_type:swab sample	Whole genome sequenced Staphylococcus aureus isolates derived from the pork production chain, operation workers, the environment and surrounding community residents in Shandong, China.	2018-07-16T15:36:48.044Z	2018-07-16T15:36:48.044Z
PRJNA433074	SAMN08470359	GCA_003310155.1	Pig		PTCC00000000	WGS	Illumina HiSeq	250x	CLC Genomics Workbench v. 9			47	2793662	32.6769	6	173512	55	4		2672	100	99.9	1.2	100	the pork production chain, operation workers, the environment and surrounding community residents	derived from the pork production chain, operation workers, the environment and surrounding community residents in Shandong, China	2016-04	2016	China	Asia	China:Shandong	Pig, Sus scrofa	Nonhuman Mammal	sample_type:swab sample	Whole genome sequenced Staphylococcus aureus isolates derived from the pork production chain, operation workers, the environment and surrounding community residents in Shandong, China.	2018-07-16T15:36:51.494Z	2018-07-16T15:36:51.494Z
PRJNA433074	SAMN08470358	GCA_003310175.1	Pig		PTCD00000000	WGS	Illumina HiSeq	250x	CLC Genomics Workbench v. 9			47	2857869	32.6543	6	197357	56	4		2751	100	99.9	1.2	100	the pork production chain, operation workers, the environment and surrounding community residents	derived from the pork production chain, operation workers, the environment and surrounding community residents in Shandong, China	2016-04	2016	China	Asia	China:Shandong	Pig, Sus scrofa	Nonhuman Mammal	sample_type:swab sample	Whole genome sequenced Staphylococcus aureus isolates derived from the pork production chain, operation workers, the environment and surrounding community residents in Shandong, China.	2018-07-16T15:37:15.331Z	2018-07-16T15:37:15.331Z
PRJNA433074	SAMN08470357	GCA_003310205.1	Pig		PTCE00000000	WGS	Illumina HiSeq	250x	CLC Genomics Workbench v. 9			52	2793760	32.6744	7	131533	56	4		2677	100	99.8	1.2	100	the pork production chain, operation workers, the environment and surrounding community residents	derived from the pork production chain, operation workers, the environment and surrounding community residents in Shandong, China	2016-04	2016	China	Asia	China:Shandong	Pig, Sus scrofa	Nonhuman Mammal	sample_type:swab sample	Whole genome sequenced Staphylococcus aureus isolates derived from the pork production chain, operation workers, the environment and surrounding community residents in Shandong, China.	2018-07-16T15:37:54.450Z	2018-07-16T15:37:54.450Z
PRJNA433074	SAMN08470355	GCA_003310215.1	Pig		PTCG00000000	WGS	Illumina HiSeq	250x	CLC Genomics Workbench v. 9			47	2794341	32.6771	7	121175	55	4		2676	100	99.9	1.2	100	the pork production chain, operation workers, the environment and surrounding community residents	derived from the pork production chain, operation workers, the environment and surrounding community residents in Shandong, China	2016-04	2016	China	Asia	China:Shandong	Pig, Sus scrofa	Nonhuman Mammal	sample_type:swab sample	Whole genome sequenced Staphylococcus aureus isolates derived from the pork production chain, operation workers, the environment and surrounding community residents in Shandong, China.	2018-07-16T15:39:03.200Z	2018-07-16T15:39:03.200Z
PRJNA433074	SAMN08470353	GCA_003310235.1	Pig		PTCI00000000	WGS	Illumina HiSeq	250x	CLC Genomics Workbench v. 9			49	2823743	32.6212	6	152355	56	4		2712	100	99.9	1.2	100	the pork production chain, operation workers, the environment and surrounding community residents	derived from the pork production chain, operation workers, the environment and surrounding community residents in Shandong, China	2016-04	2016	China	Asia	China:Shandong	Pig, Sus scrofa	Nonhuman Mammal	sample_type:swab sample	Whole genome sequenced Staphylococcus aureus isolates derived from the pork production chain, operation workers, the environment and surrounding community residents in Shandong, China.	2018-07-16T15:40:20.631Z	2018-07-16T15:40:20.631Z
PRJNA433074	SAMN08470351	GCA_003310265.1	Pig		PTCK00000000	WGS	Illumina HiSeq	250x	CLC Genomics Workbench v. 9			48	2795789	32.6848	7	154674	56	4		2674	100	99.8	1.2	100	the pork production chain, operation workers, the environment and surrounding community residents	derived from the pork production chain, operation workers, the environment and surrounding community residents in Shandong, China	2016-04	2016	China	Asia	China:Shandong	Pig, Sus scrofa	Nonhuman Mammal	sample_type:swab sample	Whole genome sequenced Staphylococcus aureus isolates derived from the pork production chain, operation workers, the environment and surrounding community residents in Shandong, China.	2018-07-16T15:40:14.524Z	2018-07-16T15:40:14.524Z
PRJNA433074	SAMN08470349	GCA_003310305.1	Pig		PTCM00000000	WGS	Illumina HiSeq	250x	CLC Genomics Workbench v. 9			42	2793684	32.6817	6	191511	56	5		2670	100	99.9	1.2	100	the pork production chain, operation workers, the environment and surrounding community residents	derived from the pork production chain, operation workers, the environment and surrounding community residents in Shandong, China	2016-04	2016	China	Asia	China:Shandong	Pig, Sus scrofa	Nonhuman Mammal	sample_type:swab sample	Whole genome sequenced Staphylococcus aureus isolates derived from the pork production chain, operation workers, the environment and surrounding community residents in Shandong, China.	2018-07-16T15:40:17.579Z	2018-07-16T15:40:17.579Z
PRJNA433074	SAMN08470350	GCA_003310275.1	Pig		PTCL00000000	WGS	Illumina HiSeq	250x	CLC Genomics Workbench v. 9			43	2794032	32.683	6	224897	56	3		2678	100	99.9	1.2	100	the pork production chain, operation workers, the environment and surrounding community residents	derived from the pork production chain, operation workers, the environment and surrounding community residents in Shandong, China	2016-04	2016	China	Asia	China:Shandong	Pig, Sus scrofa	Nonhuman Mammal	sample_type:swab sample	Whole genome sequenced Staphylococcus aureus isolates derived from the pork production chain, operation workers, the environment and surrounding community residents in Shandong, China.	2018-07-16T15:40:11.398Z	2018-07-16T15:40:11.398Z
PRJNA433074	SAMN08470330	GCA_003310465.1	Pig		PTDF00000000	WGS	Illumina HiSeq	250x	CLC Genomics Workbench v. 9			41	2793647	32.673	5	225555	56	4		2675	100	99.8	1.2	100	the pork production chain, operation workers, the environment and surrounding community residents	derived from the pork production chain, operation workers, the environment and surrounding community residents in Shandong, China	2016-04	2016	China	Asia	China:Shandong	Pig, Sus scrofa	Nonhuman Mammal	sample_type:swab sample	Whole genome sequenced Staphylococcus aureus isolates derived from the pork production chain, operation workers, the environment and surrounding community residents in Shandong, China.	2018-07-16T15:41:19.934Z	2018-07-16T15:41:19.934Z
PRJNA433074	SAMN08470329	GCA_003310505.1	Pig		PTDG00000000	WGS	Illumina HiSeq	250x	CLC Genomics Workbench v. 9			56	2807325	32.6638	6	202016	48	4		2696	100	99.9	1.2	100	the pork production chain, operation workers, the environment and surrounding community residents	derived from the pork production chain, operation workers, the environment and surrounding community residents in Shandong, China	2016-04	2016	China	Asia	China:Shandong	Pig, Sus scrofa	Nonhuman Mammal	sample_type:swab sample	Whole genome sequenced Staphylococcus aureus isolates derived from the pork production chain, operation workers, the environment and surrounding community residents in Shandong, China.	2018-07-16T15:41:23.177Z	2018-07-16T15:41:23.177Z
PRJNA433074	SAMN08470328	GCA_003310515.1	Pig		PTDH00000000	WGS	Illumina HiSeq	250x	CLC Genomics Workbench v. 9			128	2911881	32.6193	7	152358	56	4		2864	100	99.6	1.2	100	the pork production chain, operation workers, the environment and surrounding community residents	derived from the pork production chain, operation workers, the environment and surrounding community residents in Shandong, China	2016-04	2016	China	Asia	China:Shandong	Pig, Sus scrofa	Nonhuman Mammal	sample_type:swab sample	Whole genome sequenced Staphylococcus aureus isolates derived from the pork production chain, operation workers, the environment and surrounding community residents in Shandong, China.	2018-07-16T15:41:26.500Z	2018-07-16T15:41:26.500Z
PRJNA433074	SAMN08470376	GCA_003310525.1	Pig		PTBL00000000	WGS	Illumina HiSeq	250x	CLC Genomics Workbench v. 9			104	2865133	32.6401	7	139955	56	6		2771	100	99.9	1.2	100	the pork production chain, operation workers, the environment and surrounding community residents	derived from the pork production chain, operation workers, the environment and surrounding community residents in Shandong, China	2016-04	2016	China	Asia	China:Shandong	Pig, Sus scrofa	Nonhuman Mammal	sample_type:swab sample	Whole genome sequenced Staphylococcus aureus isolates derived from the pork production chain, operation workers, the environment and surrounding community residents in Shandong, China.	2018-07-16T15:41:34.910Z	2018-07-16T15:41:34.910Z
PRJNA433074	SAMN08470374	GCA_003310565.1	Pig		PTBN00000000	WGS	Illumina HiSeq	250x	CLC Genomics Workbench v. 9			69	2804622	32.6704	11	75608	58	4		2682	100	99.9	1.2	100	the pork production chain, operation workers, the environment and surrounding community residents	derived from the pork production chain, operation workers, the environment and surrounding community residents in Shandong, China	2016-04	2016	China	Asia	China:Shandong	Pig, Sus scrofa	Nonhuman Mammal	sample_type:swab sample	Whole genome sequenced Staphylococcus aureus isolates derived from the pork production chain, operation workers, the environment and surrounding community residents in Shandong, China.	2018-07-16T15:41:54.776Z	2018-07-16T15:41:54.776Z
PRJNA433074	SAMN08470370	GCA_003310575.1	Pig		PTBR00000000	WGS	Illumina HiSeq	250x	CLC Genomics Workbench v. 9			45	2780960	32.6937	6	191463	56	4		2657	100	99.8	1.2	100	the pork production chain, operation workers, the environment and surrounding community residents	derived from the pork production chain, operation workers, the environment and surrounding community residents in Shandong, China	2016-04	2016	China	Asia	China:Shandong	Pig, Sus scrofa	Nonhuman Mammal	sample_type:swab sample	Whole genome sequenced Staphylococcus aureus isolates derived from the pork production chain, operation workers, the environment and surrounding community residents in Shandong, China.	2018-07-16T15:41:38.375Z	2018-07-16T15:41:38.375Z
PRJNA433074	SAMN08470369	GCA_003310585.1	Pig		PTBS00000000	WGS	Illumina HiSeq	250x	CLC Genomics Workbench v. 9			50	2793918	32.6748	7	150323	56	4		2673	100	99.9	1.2	100	the pork production chain, operation workers, the environment and surrounding community residents	derived from the pork production chain, operation workers, the environment and surrounding community residents in Shandong, China	2016-04	2016	China	Asia	China:Shandong	Pig, Sus scrofa	Nonhuman Mammal	sample_type:swab sample	Whole genome sequenced Staphylococcus aureus isolates derived from the pork production chain, operation workers, the environment and surrounding community residents in Shandong, China.	2018-07-16T15:41:41.727Z	2018-07-16T15:41:41.727Z
PRJNA433074	SAMN08470368	GCA_003310625.1	Pig		PTBT00000000	WGS	Illumina HiSeq	250x	CLC Genomics Workbench v. 9			69	2825691	32.6605	5	225079	56	3		2722	100	99.9	1.2	100	the pork production chain, operation workers, the environment and surrounding community residents	derived from the pork production chain, operation workers, the environment and surrounding community residents in Shandong, China	2016-04	2016	China	Asia	China:Shandong	Pig, Sus scrofa	Nonhuman Mammal	sample_type:swab sample	Whole genome sequenced Staphylococcus aureus isolates derived from the pork production chain, operation workers, the environment and surrounding community residents in Shandong, China.	2018-07-16T15:41:45.200Z	2018-07-16T15:41:45.200Z
PRJNA433074	SAMN08470367	GCA_003310635.1	Pig		PTBU00000000	WGS	Illumina HiSeq	250x	CLC Genomics Workbench v. 9			48	2793706	32.6758	6	128674	56	4		2680	100	99.9	1.2	100	the pork production chain, operation workers, the environment and surrounding community residents	derived from the pork production chain, operation workers, the environment and surrounding community residents in Shandong, China	2016-04	2016	China	Asia	China:Shandong	Pig, Sus scrofa	Nonhuman Mammal	sample_type:swab sample	Whole genome sequenced Staphylococcus aureus isolates derived from the pork production chain, operation workers, the environment and surrounding community residents in Shandong, China.	2018-07-16T15:41:58.300Z	2018-07-16T15:41:58.300Z
PRJNA433074	SAMN08470363	GCA_003310645.1	Pig		PTBY00000000	WGS	Illumina HiSeq	250x	CLC Genomics Workbench v. 9			47	2810209	32.6406	5	225088	57	4		2688	100	99.9	1.2	100	the pork production chain, operation workers, the environment and surrounding community residents	derived from the pork production chain, operation workers, the environment and surrounding community residents in Shandong, China	2016-04	2016	China	Asia	China:Shandong	Pig, Sus scrofa	Nonhuman Mammal	sample_type:swab sample	Whole genome sequenced Staphylococcus aureus isolates derived from the pork production chain, operation workers, the environment and surrounding community residents in Shandong, China.	2018-07-16T15:41:51.185Z	2018-07-16T15:41:51.185Z
PRJNA433074	SAMN08470362	GCA_003310685.1	Pig		PTBZ00000000	WGS	Illumina HiSeq	250x	CLC Genomics Workbench v. 9			44	2826544	32.6265	5	225236	56	5		2707	100	99.8	1.2	100	the pork production chain, operation workers, the environment and surrounding community residents	derived from the pork production chain, operation workers, the environment and surrounding community residents in Shandong, China	2016-04	2016	China	Asia	China:Shandong	Pig, Sus scrofa	Nonhuman Mammal	sample_type:swab sample	Whole genome sequenced Staphylococcus aureus isolates derived from the pork production chain, operation workers, the environment and surrounding community residents in Shandong, China.	2018-07-16T15:42:03.062Z	2018-07-16T15:42:03.062Z
PRJNA433074	SAMN08470361	GCA_003310705.1	Pig		PTCA00000000	WGS	Illumina HiSeq	250x	CLC Genomics Workbench v. 9			51	2824479	32.6288	6	131384	56	5		2717	100	99.8	1.2	100	the pork production chain, operation workers, the environment and surrounding community residents	derived from the pork production chain, operation workers, the environment and surrounding community residents in Shandong, China	2016-04	2016	China	Asia	China:Shandong	Pig, Sus scrofa	Nonhuman Mammal	sample_type:swab sample	Whole genome sequenced Staphylococcus aureus isolates derived from the pork production chain, operation workers, the environment and surrounding community residents in Shandong, China.	2018-07-16T15:42:42.052Z	2018-07-16T15:42:42.052Z
PRJNA433074	SAMN08470356	GCA_003310715.1	Pig		PTCF00000000	WGS	Illumina HiSeq	250x	CLC Genomics Workbench v. 9			51	2794542	32.6841	7	152464	55	5		2673	100	99.9	1.2	100	the pork production chain, operation workers, the environment and surrounding community residents	derived from the pork production chain, operation workers, the environment and surrounding community residents in Shandong, China	2016-04	2016	China	Asia	China:Shandong	Pig, Sus scrofa	Nonhuman Mammal	sample_type:swab sample	Whole genome sequenced Staphylococcus aureus isolates derived from the pork production chain, operation workers, the environment and surrounding community residents in Shandong, China.	2018-07-16T15:44:35.715Z	2018-07-16T15:44:35.715Z
PRJNA433074	SAMN08470354	GCA_003310745.1	Pig		PTCH00000000	WGS	Illumina HiSeq	250x	CLC Genomics Workbench v. 9			48	2809010	32.6255	7	124085	56	4		2682	100	99.8	1.2	100	the pork production chain, operation workers, the environment and surrounding community residents	derived from the pork production chain, operation workers, the environment and surrounding community residents in Shandong, China	2016-04	2016	China	Asia	China:Shandong	Pig, Sus scrofa	Nonhuman Mammal	sample_type:swab sample	Whole genome sequenced Staphylococcus aureus isolates derived from the pork production chain, operation workers, the environment and surrounding community residents in Shandong, China.	2018-07-16T15:44:39.063Z	2018-07-16T15:44:39.063Z
PRJNA433074	SAMN08470352	GCA_003310765.1	Pig		PTCJ00000000	WGS	Illumina HiSeq	250x	CLC Genomics Workbench v. 9			60	2807517	32.6747	7	153976	48	4		2695	100	99.8	1.2	100	the pork production chain, operation workers, the environment and surrounding community residents	derived from the pork production chain, operation workers, the environment and surrounding community residents in Shandong, China	2016-04	2016	China	Asia	China:Shandong	Pig, Sus scrofa	Nonhuman Mammal	sample_type:swab sample	Whole genome sequenced Staphylococcus aureus isolates derived from the pork production chain, operation workers, the environment and surrounding community residents in Shandong, China.	2018-07-16T15:45:08.513Z	2018-07-16T15:45:08.513Z
PRJNA433074	SAMN08470327	GCA_003310985.1	Pig		PTDI00000000	WGS	Illumina HiSeq	250x	CLC Genomics Workbench v. 9			49	2794310	32.6829	6	196103	56	5		2679	100	99.9	1.2	100	the pork production chain, operation workers, the environment and surrounding community residents	derived from the pork production chain, operation workers, the environment and surrounding community residents in Shandong, China	2016-04	2016	China	Asia	China:Shandong	Pig, Sus scrofa	Nonhuman Mammal	sample_type:swab sample	Whole genome sequenced Staphylococcus aureus isolates derived from the pork production chain, operation workers, the environment and surrounding community residents in Shandong, China.	2018-07-16T15:47:26.183Z	2018-07-16T15:47:26.183Z
PRJNA433074	SAMN08470324	GCA_003311005.1	Pig		PTDL00000000	WGS	Illumina HiSeq	250x	CLC Genomics Workbench v. 9			49	2792130	32.675	6	152249	56	4		2678	100	99.9	1.2	100	the pork production chain, operation workers, the environment and surrounding community residents	derived from the pork production chain, operation workers, the environment and surrounding community residents in Shandong, China	2016-04	2016	China	Asia	China:Shandong	Pig, Sus scrofa	Nonhuman Mammal	sample_type:swab sample	Whole genome sequenced Staphylococcus aureus isolates derived from the pork production chain, operation workers, the environment and surrounding community residents in Shandong, China.	2018-07-16T15:47:22.809Z	2018-07-16T15:47:22.809Z
PRJNA433074	SAMN08470323	GCA_003311025.1	Pig		PTDM00000000	WGS	Illumina HiSeq	250x	CLC Genomics Workbench v. 9			41	2793701	32.67	5	224984	48	5		2666	100	99.9	1.2	100	the pork production chain, operation workers, the environment and surrounding community residents	derived from the pork production chain, operation workers, the environment and surrounding community residents in Shandong, China	2016-04	2016	China	Asia	China:Shandong	Pig, Sus scrofa	Nonhuman Mammal	sample_type:swab sample	Whole genome sequenced Staphylococcus aureus isolates derived from the pork production chain, operation workers, the environment and surrounding community residents in Shandong, China.	2018-07-16T15:47:29.533Z	2018-07-16T15:47:29.533Z
PRJNA433074	SAMN08470322	GCA_003311045.1	Pig		PTDN00000000	WGS	Illumina HiSeq	250x	CLC Genomics Workbench v. 9			46	2794344	32.6734	6	124801	56	5		2676	100	99.8	1.2	100	the pork production chain, operation workers, the environment and surrounding community residents	derived from the pork production chain, operation workers, the environment and surrounding community residents in Shandong, China	2016-04	2016	China	Asia	China:Shandong	Pig, Sus scrofa	Nonhuman Mammal	sample_type:swab sample	Whole genome sequenced Staphylococcus aureus isolates derived from the pork production chain, operation workers, the environment and surrounding community residents in Shandong, China.	2018-07-16T15:47:36.108Z	2018-07-16T15:47:36.108Z
PRJNA433074	SAMN08470321	GCA_003311055.1	Pig		PTDO00000000	WGS	Illumina HiSeq	250x	CLC Genomics Workbench v. 9			47	2785170	32.684	4	253641	56	3		2670	100	99.9	1.2	100	the pork production chain, operation workers, the environment and surrounding community residents	derived from the pork production chain, operation workers, the environment and surrounding community residents in Shandong, China	2016-04	2016	China	Asia	China:Shandong	Pig, Sus scrofa	Nonhuman Mammal	sample_type:swab sample	Whole genome sequenced Staphylococcus aureus isolates derived from the pork production chain, operation workers, the environment and surrounding community residents in Shandong, China.	2018-07-16T15:47:49.133Z	2018-07-16T15:47:49.133Z
PRJNA433074	SAMN08470320	GCA_003311085.1	Pig		PTDP00000000	WGS	Illumina HiSeq	250x	CLC Genomics Workbench v. 9			49	2760955	32.672	6	191676	56	3		2615	100	99.8	1.2	100	the pork production chain, operation workers, the environment and surrounding community residents	derived from the pork production chain, operation workers, the environment and surrounding community residents in Shandong, China	2016-04	2016	China	Asia	China:Shandong	Pig, Sus scrofa	Nonhuman Mammal	sample_type:swab sample	Whole genome sequenced Staphylococcus aureus isolates derived from the pork production chain, operation workers, the environment and surrounding community residents in Shandong, China.	2018-07-16T15:47:52.835Z	2018-07-16T15:47:52.835Z
PRJNA433074	SAMN08470319	GCA_003311105.1	Pig		PTDQ00000000	WGS	Illumina HiSeq	250x	CLC Genomics Workbench v. 9			55	2757955	32.6691	8	128714	56	4		2613	100	99.9	1.2	100	the pork production chain, operation workers, the environment and surrounding community residents	derived from the pork production chain, operation workers, the environment and surrounding community residents in Shandong, China	2016-04	2016	China	Asia	China:Shandong	Pig, Sus scrofa	Nonhuman Mammal	sample_type:swab sample	Whole genome sequenced Staphylococcus aureus isolates derived from the pork production chain, operation workers, the environment and surrounding community residents in Shandong, China.	2018-07-16T15:47:39.540Z	2018-07-16T15:47:39.540Z
PRJNA433074	SAMN08470318	GCA_003311115.1	Pig		PTDR00000000	WGS	Illumina HiSeq	250x	CLC Genomics Workbench v. 9			48	2849524	32.6395	7	167415	56	4		2750	99.6	99.6	1.2	100	the pork production chain, operation workers, the environment and surrounding community residents	derived from the pork production chain, operation workers, the environment and surrounding community residents in Shandong, China	2016-04	2016	China	Asia	China:Shandong	Pig, Sus scrofa	Nonhuman Mammal	sample_type:swab sample	Whole genome sequenced Staphylococcus aureus isolates derived from the pork production chain, operation workers, the environment and surrounding community residents in Shandong, China.	2018-07-16T15:47:42.965Z	2018-07-16T15:47:42.965Z
PRJNA433074	SAMN08470313	GCA_003311145.1	Pig		PTDW00000000	WGS	Illumina HiSeq	250x	CLC Genomics Workbench v. 9			49	2751877	32.6702	6	121462	56	5		2614	100	99.8	1.2	100	the pork production chain, operation workers, the environment and surrounding community residents	derived from the pork production chain, operation workers, the environment and surrounding community residents in Shandong, China	2016-04	2016	China	Asia	China:Shandong	Pig, Sus scrofa	Nonhuman Mammal	sample_type:swab sample	Whole genome sequenced Staphylococcus aureus isolates derived from the pork production chain, operation workers, the environment and surrounding community residents in Shandong, China.	2018-07-16T15:47:32.889Z	2018-07-16T15:47:32.889Z
PRJNA433074	SAMN08470312	GCA_003311165.1	Pig		PTDX00000000	WGS	Illumina HiSeq	250x	CLC Genomics Workbench v. 9			47	2785626	32.6858	7	155931	56	6		2655	100	99.9	1.2	100	the pork production chain, operation workers, the environment and surrounding community residents	derived from the pork production chain, operation workers, the environment and surrounding community residents in Shandong, China	2016-04	2016	China	Asia	China:Shandong	Pig, Sus scrofa	Nonhuman Mammal	sample_type:swab sample	Whole genome sequenced Staphylococcus aureus isolates derived from the pork production chain, operation workers, the environment and surrounding community residents in Shandong, China.	2018-07-16T15:47:56.658Z	2018-07-16T15:47:56.658Z
PRJNA433074	SAMN08470310	GCA_003311175.1	Pig		PTDZ00000000	WGS	Illumina HiSeq	250x	CLC Genomics Workbench v. 9			45	2741657	32.6608	5	234705	48	5		2598	100	99.8	1.2	100	the pork production chain, operation workers, the environment and surrounding community residents	derived from the pork production chain, operation workers, the environment and surrounding community residents in Shandong, China	2016-04	2016	China	Asia	China:Shandong	Pig, Sus scrofa	Nonhuman Mammal	sample_type:swab sample	Whole genome sequenced Staphylococcus aureus isolates derived from the pork production chain, operation workers, the environment and surrounding community residents in Shandong, China.	2018-07-16T15:48:00.033Z	2018-07-16T15:48:00.033Z
PRJNA433074	SAMN08470309	GCA_003311205.1	Pig		PTEA00000000	WGS	Illumina HiSeq	250x	CLC Genomics Workbench v. 9			47	2779304	32.6818	6	205996	48	4		2653	100	99.8	1.2	100	the pork production chain, operation workers, the environment and surrounding community residents	derived from the pork production chain, operation workers, the environment and surrounding community residents in Shandong, China	2016-04	2016	China	Asia	China:Shandong	Pig, Sus scrofa	Nonhuman Mammal	sample_type:swab sample	Whole genome sequenced Staphylococcus aureus isolates derived from the pork production chain, operation workers, the environment and surrounding community residents in Shandong, China.	2018-07-16T15:48:38.659Z	2018-07-16T15:48:38.659Z
PRJNA433074	SAMN08470308	GCA_003311215.1	Pig		PTEB00000000	WGS	Illumina HiSeq	250x	CLC Genomics Workbench v. 9			46	2792250	32.6736	7	152269	55	3		2673	100	99.9	1.2	100	the pork production chain, operation workers, the environment and surrounding community residents	derived from the pork production chain, operation workers, the environment and surrounding community residents in Shandong, China	2016-04	2016	China	Asia	China:Shandong	Pig, Sus scrofa	Nonhuman Mammal	sample_type:swab sample	Whole genome sequenced Staphylococcus aureus isolates derived from the pork production chain, operation workers, the environment and surrounding community residents in Shandong, China.	2018-07-16T15:49:02.335Z	2018-07-16T15:49:02.335Z
PRJNA433074	SAMN08470307	GCA_003311245.1	Pig		PTEC00000000	WGS	Illumina HiSeq	250x	CLC Genomics Workbench v. 9			46	2772003	32.6755	6	152464	56	4		2622	100	99.9	1.2	100	the pork production chain, operation workers, the environment and surrounding community residents	derived from the pork production chain, operation workers, the environment and surrounding community residents in Shandong, China	2016-04	2016	China	Asia	China:Shandong	Pig, Sus scrofa	Nonhuman Mammal	sample_type:swab sample	Whole genome sequenced Staphylococcus aureus isolates derived from the pork production chain, operation workers, the environment and surrounding community residents in Shandong, China.	2018-07-16T15:49:15.859Z	2018-07-16T15:49:15.859Z
PRJNA433074	SAMN08470306	GCA_003311265.1	Pig		PTED00000000	WGS	Illumina HiSeq	250x	CLC Genomics Workbench v. 9			42	2794258	32.6756	5	205220	56	5		2674	100	99.9	1.2	100	the pork production chain, operation workers, the environment and surrounding community residents	derived from the pork production chain, operation workers, the environment and surrounding community residents in Shandong, China	2016-04	2016	China	Asia	China:Shandong	Pig, Sus scrofa	Nonhuman Mammal	sample_type:swab sample	Whole genome sequenced Staphylococcus aureus isolates derived from the pork production chain, operation workers, the environment and surrounding community residents in Shandong, China.	2018-07-16T15:49:12.360Z	2018-07-16T15:49:12.360Z
PRJNA433074	SAMN08470326	GCA_003311465.1	Pig		PTDJ00000000	WGS	Illumina HiSeq	250x	CLC Genomics Workbench v. 9			48	2795017	32.6771	5	225242	56	4		2676	100	99.8	1.2	100	the pork production chain, operation workers, the environment and surrounding community residents	derived from the pork production chain, operation workers, the environment and surrounding community residents in Shandong, China	2016-04	2016	China	Asia	China:Shandong	Pig, Sus scrofa	Nonhuman Mammal	sample_type:swab sample	Whole genome sequenced Staphylococcus aureus isolates derived from the pork production chain, operation workers, the environment and surrounding community residents in Shandong, China.	2018-07-16T15:51:30.819Z	2018-07-16T15:51:30.819Z
PRJNA433074	SAMN08470325	GCA_003311475.1	Pig		PTDK00000000	WGS	Illumina HiSeq	250x	CLC Genomics Workbench v. 9			42	2794471	32.6859	6	155509	56	6		2679	100	99.9	1.2	100	the pork production chain, operation workers, the environment and surrounding community residents	derived from the pork production chain, operation workers, the environment and surrounding community residents in Shandong, China	2016-04	2016	China	Asia	China:Shandong	Pig, Sus scrofa	Nonhuman Mammal	sample_type:swab sample	Whole genome sequenced Staphylococcus aureus isolates derived from the pork production chain, operation workers, the environment and surrounding community residents in Shandong, China.	2018-07-16T15:52:00.839Z	2018-07-16T15:52:00.839Z
PRJNA433074	SAMN08470317	GCA_003311515.1	Pig		PTDS00000000	WGS	Illumina HiSeq	250x	CLC Genomics Workbench v. 9			50	2796021	32.6701	7	152399	56	4		2683	100	99.9	1.2	100	the pork production chain, operation workers, the environment and surrounding community residents	derived from the pork production chain, operation workers, the environment and surrounding community residents in Shandong, China	2016-04	2016	China	Asia	China:Shandong	Pig, Sus scrofa	Nonhuman Mammal	sample_type:swab sample	Whole genome sequenced Staphylococcus aureus isolates derived from the pork production chain, operation workers, the environment and surrounding community residents in Shandong, China.	2018-07-16T15:52:10.989Z	2018-07-16T15:52:10.989Z
PRJNA433074	SAMN08470316	GCA_003311525.1	Pig		PTDT00000000	WGS	Illumina HiSeq	250x	CLC Genomics Workbench v. 9			45	2852748	32.6422	7	191387	56	4		2748	100	99.9	1.2	100	the pork production chain, operation workers, the environment and surrounding community residents	derived from the pork production chain, operation workers, the environment and surrounding community residents in Shandong, China	2016-04	2016	China	Asia	China:Shandong	Pig, Sus scrofa	Nonhuman Mammal	sample_type:swab sample	Whole genome sequenced Staphylococcus aureus isolates derived from the pork production chain, operation workers, the environment and surrounding community residents in Shandong, China.	2018-07-16T15:52:24.940Z	2018-07-16T15:52:24.940Z
PRJNA433074	SAMN08470315	GCA_003311545.1	Pig		PTDU00000000	WGS	Illumina HiSeq	250x	CLC Genomics Workbench v. 9			42	2794864	32.6701	6	205859	48	5		2676	100	99.9	1.2	100	the pork production chain, operation workers, the environment and surrounding community residents	derived from the pork production chain, operation workers, the environment and surrounding community residents in Shandong, China	2016-04	2016	China	Asia	China:Shandong	Pig, Sus scrofa	Nonhuman Mammal	sample_type:swab sample	Whole genome sequenced Staphylococcus aureus isolates derived from the pork production chain, operation workers, the environment and surrounding community residents in Shandong, China.	2018-07-16T15:51:57.488Z	2018-07-16T15:51:57.488Z
PRJNA433074	SAMN08470314	GCA_003311575.1	Pig		PTDV00000000	WGS	Illumina HiSeq	250x	CLC Genomics Workbench v. 9			47	2797467	32.6776	6	123928	56	6		2677	100	99.9	1.2	100	the pork production chain, operation workers, the environment and surrounding community residents	derived from the pork production chain, operation workers, the environment and surrounding community residents in Shandong, China	2016-04	2016	China	Asia	China:Shandong	Pig, Sus scrofa	Nonhuman Mammal	sample_type:swab sample	Whole genome sequenced Staphylococcus aureus isolates derived from the pork production chain, operation workers, the environment and surrounding community residents in Shandong, China.	2018-07-16T15:52:21.413Z	2018-07-16T15:52:21.413Z
PRJNA433074	SAMN08470311	GCA_003311585.1	Pig		PTDY00000000	WGS	Illumina HiSeq	250x	CLC Genomics Workbench v. 9			40	2780832	32.694	6	202022	56	4		2648	100	99.9	1.2	100	the pork production chain, operation workers, the environment and surrounding community residents	derived from the pork production chain, operation workers, the environment and surrounding community residents in Shandong, China	2016-04	2016	China	Asia	China:Shandong	Pig, Sus scrofa	Nonhuman Mammal	sample_type:swab sample	Whole genome sequenced Staphylococcus aureus isolates derived from the pork production chain, operation workers, the environment and surrounding community residents in Shandong, China.	2018-07-16T15:52:14.264Z	2018-07-16T15:52:14.264Z
PRJNA449454	SAMN08905141	GCA_003327935.1	Pig		QBFL00000000	WGS	Illumina MiSeq	90.0x	SPAdes v. 3.9.0			152	2915983	32.8958	9	104123	55	4		2886	100	99.8		100	nose swab		2016	2016	Germany	Europe	Germany	Pig, Sus scrofa	Nonhuman Mammal	sample_type:pure culture	Virulence factor secretion and ROS resistance in Staphylococcus aureusisolates of the human and zoonotic genetic lineages CC8, CC22 and CC398	2018-09-29T20:27:37.702Z	2018-09-29T20:27:37.702Z
PRJNA449454	SAMN08905146	GCA_003327995.1	Pig		QBFK00000000	WGS	Illumina MiSeq	90.0x	SPAdes v. 3.9.0			66	2916901	32.9147	5	281923	57	6		2863	100	99.8		100	nose swab		2016	2016	Germany	Europe	Germany	Pig, Sus scrofa	Nonhuman Mammal	sample_type:pure culture	Virulence factor secretion and ROS resistance in Staphylococcus aureusisolates of the human and zoonotic genetic lineages CC8, CC22 and CC398	2018-09-29T20:29:31.952Z	2018-09-29T20:29:31.952Z
PRJNA487590	SAMN09906500	GCA_003432345.1	Pig		CP031839,CP031840	Complete	PacBio	12.0x	CLC NGS Cell v. 2015		1	2	2842229	32.87	1	2839540	59	13		2879	100	99.7	1.2	100	nasal swab		2014-06	2014	China	Asia	China: Ningxia	Pig, Sus scrofa	Nonhuman Mammal	collected_by:China Agriculture University	ST9 methicillin-resistant staphylococcus aureus of swine origin in China	2018-10-02T02:13:12.207Z	2018-10-02T02:13:12.207Z
PRJNA487590	SAMN09906394	GCA_003432365.1	Pig		CP031838	Complete	PacBio	12.0x	CLC NGS Cell v. 2015			1	2855865	32.8455	1	2855865	59	13		2889	100	99.8	1.8	100	nasal swab		2014-07	2014	China	Asia	China: Shandong	Pig, Sus scrofa	Nonhuman Mammal	collected_by:China Agriculture University	ST9 methicillin-resistant staphylococcus aureus of swine origin in China	2018-10-02T02:13:07.507Z	2018-10-02T02:13:07.507Z
PRJNA487590	SAMN10185737	GCA_003665115.1	Pig		RCDE00000000	WGS	Illumina HiSeq	500.0x	CLC NGS Cell v. 9.0		1	107	2812608	32.9758	7	117468	56	8		2880	99.6	98.9			nasal swab		2013-06	2013	China	Asia	China: Guangdong Province	Pig, Sus scrofa	Nonhuman Mammal	collected_by:China Agriculture University	ST9 methicillin-resistant staphylococcus aureus of swine origin in China	2019-01-30T01:18:33.584Z	2019-01-30T01:18:33.584Z
PRJNA487590	SAMN10185812	GCA_003665125.1	Pig		RCDF00000000	WGS	Illumina HiSeq	500.0x	CLC NGS Cell v. 9.0		1	69	2792024	32.7346	4	223890	57	3		2844	99.6	99.4			nasal swab		2013-06	2013	China	Asia	China: Guangdong Province	Pig, Sus scrofa	Nonhuman Mammal	collected_by:China Agriculture University	ST9 methicillin-resistant staphylococcus aureus of swine origin in China	2019-01-30T01:18:29.268Z	2019-01-30T01:18:29.268Z
PRJNA498007	SAMN10394658	GCA_004011165.1	Pig		RQIW00000000	WGS	Illumina HiSeq 2500	472.44x	A5-MiSeq v. 20160825			62	2812862	32.8304	4	144726	56	4		2676	100	99.7			nasal swab		2017-09-26	2017	South Korea	Asia	South Korea: Kyeongsangbuk-do, swine farm	Pig, Sus scrofa	Nonhuman Mammal	collected_by:Chung-Ang University	The aim of this project was to investigate the genetic characteristics of methicillin-resistant Staphylococcus aureus strains isolated from pig farms in Korea	2019-02-01T05:31:28.382Z	2019-02-01T05:31:28.382Z
PRJNA498007	SAMN10659755	GCA_004026185.1	Pig		CP035003,CP035004	Complete	PacBio RSII	440x	HGAP v. v3.0		1	2	2775616	32.916		2756431	60	19		2578	100	99.8			nasal cavity		2017-08-28	2017	South Korea	Asia	South Korea: Chungcheongnam-do	Pig, Sus scrofa	Nonhuman Mammal	collected_by:Sanigen	The aim of this project was to investigate the genetic characteristics of methicillin-resistant Staphylococcus aureus strains isolated from pig farms in Korea	2019-02-01T09:28:57.279Z	2019-02-01T09:28:57.279Z
PRJNA377392	SAMN08369795	GCA_004136235.1	Pig		CP030137	Complete	PacBio	190.0x	SPAdes v. 3.9			1	2786527	32.8562	1	2786527	59	13		2819	100	99.9					2012-08-10	2012	China	Asia	China	Pig, Sus scrofa	Nonhuman Mammal	sample_type:pork;collected_by:He Yan	The objectives of this study were to understand the characterization, occurrence and genetic repertoire of staphylococcus aureus isolates from pig samples in Xiamen	2019-07-15T21:30:20.651Z	2019-07-15T21:30:20.651Z
PRJNA377392	SAMN08369990	GCA_004136255.1	Pig		CP030138	Complete	PacBio	189.0x	SPAdes v. 3.9			1	3050015	32.8052	1	3050015	61	11		3192	99.9	99.7					2012-08-10	2012	China	Asia	China	Pig, Sus scrofa	Nonhuman Mammal	sample_type:pork;collected_by:He Yan	The objectives of this study were to understand the characterization, occurrence and genetic repertoire of staphylococcus aureus isolates from pig samples in Xiamen	2019-07-15T21:32:04.265Z	2019-07-15T21:32:04.265Z
PRJNA395641	SAMN07411885	GCA_004136655.1	Pig		CP030136	Complete	PacBio	189.0x	SPAdes v. 3.9			1	2850509	32.8286	1	2850509	59	11		2894	100	99.8			raw meat from slaughter		2014-11-20	2014	China	Asia	China	Pig, Sus scrofa	Nonhuman Mammal	collected_by:College of Food Science, Southern China University of technology	Draft genome sequences of Staphylococcusaureus from pigs	2019-07-15T21:34:15.051Z	2019-07-15T21:34:15.051Z
PRJNA498007	SAMN11104216	GCA_004681195.1	Pig		SRKD00000000	WGS	Illumina HiSeq	297.0x	SPAdes v. 3.12			54	2895108	32.8142	6	173027	57	7		2787	100	99.7			skin		2017-09-26	2017	South Korea	Asia	South Korea: Jeollanam-do	Pig, Sus scrofa	Nonhuman Mammal	collected_by:Chung-Ang University	The aim of this project was to investigate the genetic characteristics of methicillin-resistant Staphylococcus aureus strains isolated from pig farms in Korea	2019-07-15T21:55:14.965Z	2019-07-15T21:55:14.965Z
PRJNA477598	SAMN09475317	GCA_005153985.1	Pig		CP039759,CP039760	Complete	PacBio RSII	317x	HGAP v. 2		1	2	2785796	32.8443	1	2755373	59	13		2775	100	100			pig skin (A), aerobic				USA	North America	USA	Pig, Sus scrofa	Nonhuman Mammal	sample_type:whole organism;biomaterial_provider:Zymo Research (https://www.zymoresearch.com/zymobiomics-community-standard);collected_by:Swezey, J. (NCAUR)	N6-methyladenosine (m6A) is among the most common bacterial base modifications. Detection at single base resolution is possible using single-molecule sequencing with PacBio and more recently, nanopore sequencing. However, accuracy is variable and hasn't been well characterized across platforms. Here, we compare sites detected using PacBio data and SMRT Tools to those detected using nanopore data …	2019-07-15T22:04:09.963Z	2019-07-15T22:04:09.963Z
PRJNA263555	SAMN03103724	GCA_000827155.1	Pig		JSYA00000000	WGS	Illumina MiSeq; 454	504.9x	CLC NGS Cell v. 7.0; GS De Novo Assembler			44	2880108	32.88	5	164393	56	11		2714	99.9	99.6	1.8	100			2012-09-18	2012	South Korea	Asia	South Korea: Gyeong buk	Pig, Sus scrofa	Nonhuman Mammal		The aims of this study were to investigate of pig mediated MRSA types and their molecular types, virulence, and antimicrobial resistance characteristics.	2015-03-12T13:41:02.958Z	2015-03-16T03:17:09.594Z
PRJNA554199	SAMN12257569	GCA_009765015.1	Pig		VKAQ00000000	WGS	Illumina MiSeq	93x	SPAdes v. 3.13.0			67	2910372	32.8921	5	209939	57	9		2891	98.7	98.4			pork		2015	2015	Taiwan	Asia	Taiwan	Pig, Sus scrofa	Nonhuman Mammal	collected_by:Yhu-Chering Huang	Emergence and phylogeny of human-adapted methicillin-resistant Staphylococcus aureus sequence type 398 in Taiwan	2020-01-31T03:07:57.601Z	2020-01-31T03:07:57.601Z
PRJNA575363	SAMN12889279	GCA_011007045.1	Pig		WBTU00000000	WGS	Illumina NovaSeq	100x	CLC NGS Cell v. 10.1			66	2890947	32.7148	8	109435	51	5		2799	98.7	98.7			nasal swab from farm		2013	2013	China	Asia	China: Chongqing	Pig, Sus scrofa	Nonhuman Mammal	sample_type:single cell	Animal-associated MRSA	2020-03-27T14:09:37.794Z	2020-03-27T14:09:37.794Z
PRJNA575363	SAMN12889278	GCA_011007055.1	Pig		WBTT00000000	WGS	Illumina NovaSeq	100x	CLC NGS Cell v. 10.1			62	2869570	32.7235	8	106908	51	6		2750	98.7	98.7			nasal swab from farm		2013	2013	China	Asia	China: Chongqing	Pig, Sus scrofa	Nonhuman Mammal	sample_type:single cell	Animal-associated MRSA	2020-03-27T14:09:48.422Z	2020-03-27T14:09:48.422Z
PRJNA575363	SAMN12889280	GCA_011007035.1	Pig		WBTV00000000	WGS	Illumina NovaSeq	100x	CLC NGS Cell v. 10.1			74	2918828	32.7199	9	92997	57	4		2832	98.7	98.7			nasal swab from farm		2013	2013	China	Asia	China: Chongqing	Pig, Sus scrofa	Nonhuman Mammal	sample_type:single cell	Animal-associated MRSA	2020-03-27T14:09:35.836Z	2020-03-27T14:09:35.836Z
PRJNA575363	SAMN12889266	GCA_011007315.1	Pig		WBTH00000000	WGS	Illumina NovaSeq	100x	CLC NGS Cell v. 10.1			50	2820198	32.6755	5	178481	56	6		2725	98.7	98.6			nasal swab from slaughterhouse		2015	2015	China	Asia	China: Chongqing	Pig, Sus scrofa	Nonhuman Mammal	sample_type:single cell	Animal-associated MRSA	2020-03-27T14:09:36.771Z	2020-03-27T14:09:36.771Z
PRJNA575363	SAMN12889269	GCA_011007265.1	Pig		WBTK00000000	WGS	Illumina NovaSeq	100x	CLC NGS Cell v. 10.1			41	2762086	32.7313	7	136402	57	4		2600	98.7	98.5			nasal swab from farm		2013	2013	China	Asia	China: Chongqing	Pig, Sus scrofa	Nonhuman Mammal	sample_type:single cell	Animal-associated MRSA	2020-03-27T14:09:39.941Z	2020-03-27T14:09:39.941Z
PRJNA575363	SAMN12889265	GCA_011007335.1	Pig		WBTG00000000	WGS	Illumina NovaSeq	100x	CLC NGS Cell v. 10.1			63	2809362	32.6902	3	445601	59	9		2691	98.7	98.5			nasal swab from slaughterhouse		2015	2015	China	Asia	China: Chongqing	Pig, Sus scrofa	Nonhuman Mammal	sample_type:single cell	Animal-associated MRSA	2020-03-27T14:10:10.811Z	2020-03-27T14:10:10.811Z
PRJNA575363	SAMN12889264	GCA_011007355.1	Pig		WBTF00000000	WGS	Illumina NovaSeq	100x	CLC NGS Cell v. 10.1			41	2800026	32.7165	6	181820	56	4		2680	98.7	98.5			nasal swab from slaughterhouse		2015	2015	China	Asia	China: Chongqing	Pig, Sus scrofa	Nonhuman Mammal	sample_type:single cell	Animal-associated MRSA	2020-03-27T14:10:09.701Z	2020-03-27T14:10:09.701Z
PRJNA487590	SAMN14330659	GCA_011290765.1	Pig		JAANVO000000000	WGS	Illumina HiSeq	357x	Unicycler v. v0.4.4-Beta			62	2814988	32.6911	8	123971	56	3		2816	98.7	98.5			nasal swab		2014-08	2014	China	Asia	China: Shandong	Pig, Sus scrofa	Nonhuman Mammal	collected_by:China Agricultural University	ST9 methicillin-resistant staphylococcus aureus of swine origin in China	2020-03-27T15:03:38.866Z	2020-03-27T15:03:38.866Z
PRJNA487590	SAMN14330668	GCA_011290785.1	Pig		JAANVX000000000	WGS	Illumina HiSeq	357x	Unicycler v. v0.4.4-Beta			61	2791546	32.6771	7	142306	56	3		2761	98.7	98.6			nasal swab		2013-07	2013	China	Asia	China: Shandong	Pig, Sus scrofa	Nonhuman Mammal	collected_by:China Agricultural University	ST9 methicillin-resistant staphylococcus aureus of swine origin in China	2020-03-27T15:03:32.697Z	2020-03-27T15:03:32.697Z
PRJNA487590	SAMN14330686	GCA_011290635.1	Pig		JAANWP000000000	WGS	Illumina HiSeq	357x	Unicycler v. v0.4.4-Beta			58	2821677	32.6808	5	161789	56	3		2818	98.7	98.5			nasal swab		2010-09	2010	China	Asia	China: Shanghai	Pig, Sus scrofa	Nonhuman Mammal	collected_by:China Agricultural University	ST9 methicillin-resistant staphylococcus aureus of swine origin in China	2020-03-27T15:04:02.134Z	2020-03-27T15:04:02.134Z
PRJNA487590	SAMN14330608	GCA_011290835.1	Pig		JAANTP000000000	WGS	Illumina HiSeq	357x	Unicycler v. v0.4.4-Beta			67	2796862	32.6861	8	107802	52	3		2781	98.7	98.4			nasal swab		2008-06	2008	China	Asia	China: Guangdong	Pig, Sus scrofa	Nonhuman Mammal	collected_by:China Agricultural University	ST9 methicillin-resistant staphylococcus aureus of swine origin in China	2020-03-27T15:04:55.567Z	2020-03-27T15:04:55.567Z
PRJNA487590	SAMN14330634	GCA_011290845.1	Pig		JAANUP000000000	WGS	Illumina HiSeq	357x	Unicycler v. v0.4.4-Beta			53	2789863	32.7033	4	253813	56	3		2774	98.7	98.5			nasal swab		2012-08	2012	China	Asia	China: Henan	Pig, Sus scrofa	Nonhuman Mammal	collected_by:China Agricultural University	ST9 methicillin-resistant staphylococcus aureus of swine origin in China	2020-03-27T15:04:38.608Z	2020-03-27T15:04:38.608Z
PRJNA487590	SAMN14330632	GCA_011290855.1	Pig		JAANUN000000000	WGS	Illumina HiSeq	362x	Unicycler v. v0.4.4-Beta			57	2747383	32.6895	6	151022	56	3		2702	98.7	98.5			nasal swab		2011-08	2011	China	Asia	China: Henan	Pig, Sus scrofa	Nonhuman Mammal	collected_by:China Agricultural University	ST9 methicillin-resistant staphylococcus aureus of swine origin in China	2020-03-27T15:04:37.027Z	2020-03-27T15:04:37.027Z
PRJNA487590	SAMN14330627	GCA_011291045.1	Pig		JAANUI000000000	WGS	Illumina HiSeq	357x	Unicycler v. v0.4.4-Beta			58	2806051	32.6793	3	386527	56	3		2798	98.7	98.5			nasal swab		2012-09	2012	China	Asia	China: Henan	Pig, Sus scrofa	Nonhuman Mammal	collected_by:China Agricultural University	ST9 methicillin-resistant staphylococcus aureus of swine origin in China	2020-03-27T15:04:58.637Z	2020-03-27T15:04:58.637Z
PRJNA487590	SAMN14330665	GCA_011291025.1	Pig		JAANVU000000000	WGS	Illumina HiSeq	357x	Unicycler v. v0.4.4-Beta			59	2788116	32.7234	7	136121	56	3		2785	98.7	98.5			nasal swab		2013-07	2013	China	Asia	China: Shandong	Pig, Sus scrofa	Nonhuman Mammal	collected_by:China Agricultural University	ST9 methicillin-resistant staphylococcus aureus of swine origin in China	2020-03-27T15:05:01.652Z	2020-03-27T15:05:01.652Z
PRJNA487590	SAMN14330669	GCA_011290875.1	Pig		JAANVY000000000	WGS	Illumina HiSeq	357x	Unicycler v. v0.4.4-Beta			62	2814180	32.6807	6	208918	56	3		2810	98.7	98.6			nasal swab		2013-07	2013	China	Asia	China: Shandong	Pig, Sus scrofa	Nonhuman Mammal	collected_by:China Agricultural University	ST9 methicillin-resistant staphylococcus aureus of swine origin in China	2020-03-27T15:04:40.203Z	2020-03-27T15:04:40.203Z
PRJNA487590	SAMN14330603	GCA_011290995.1	Pig		JAANTK000000000	WGS	Illumina HiSeq	357x	Unicycler v. v0.4.4-Beta			56	2798087	32.6848	5	147924	56	3		2782	98.7	98.5			nasal swab		2009-04	2009	China	Asia	China: Beijing	Pig, Sus scrofa	Nonhuman Mammal	collected_by:China Agricultural University	ST9 methicillin-resistant staphylococcus aureus of swine origin in China	2020-03-27T15:05:04.708Z	2020-03-27T15:05:04.708Z
PRJNA487590	SAMN14330666	GCA_011290975.1	Pig		JAANVV000000000	WGS	Illumina HiSeq	357x	Unicycler v. v0.4.4-Beta			62	2803050	32.6845	7	140831	56	3		2795	98.7	98.6			nasal swab		2013-07	2013	China	Asia	China: Shandong	Pig, Sus scrofa	Nonhuman Mammal	collected_by:China Agricultural University	ST9 methicillin-resistant staphylococcus aureus of swine origin in China	2020-03-27T15:05:03.244Z	2020-03-27T15:05:03.244Z
PRJNA487590	SAMN14330671	GCA_011290865.1	Pig		JAANWA000000000	WGS	Illumina HiSeq	357x	Unicycler v. v0.4.4-Beta			56	2765955	32.6736	6	208918	56	3		2730	98.7	98.6			nasal swab		2013-07	2013	China	Asia	China: Shandong	Pig, Sus scrofa	Nonhuman Mammal	collected_by:China Agricultural University	ST9 methicillin-resistant staphylococcus aureus of swine origin in China	2020-03-27T15:04:57.035Z	2020-03-27T15:04:57.035Z
PRJNA487590	SAMN14330667	GCA_011291015.1	Pig		JAANVW000000000	WGS	Illumina HiSeq	357x	Unicycler v. v0.4.4-Beta			65	2794601	32.689	6	150932	56	3		2784	98.7	98.5			nasal swab		2013-07	2013	China	Asia	China: Shandong	Pig, Sus scrofa	Nonhuman Mammal	collected_by:China Agricultural University	ST9 methicillin-resistant staphylococcus aureus of swine origin in China	2020-03-27T15:05:12.317Z	2020-03-27T15:05:12.317Z
PRJNA487590	SAMN14330633	GCA_011290935.1	Pig		JAANUO000000000	WGS	Illumina HiSeq	357x	Unicycler v. v0.4.4-Beta			129	2837141	32.6654	7	129050	56	3		2884	98.7	98.5			nasal swab		2011-08	2011	China	Asia	China: Henan	Pig, Sus scrofa	Nonhuman Mammal	collected_by:China Agricultural University	ST9 methicillin-resistant staphylococcus aureus of swine origin in China	2020-03-27T15:05:00.055Z	2020-03-27T15:05:00.055Z
PRJNA487590	SAMN14330635	GCA_011290955.1	Pig		JAANUQ000000000	WGS	Illumina HiSeq	357x	Unicycler v. v0.4.4-Beta			78	2812255	32.7023	8	116365	56	3		2833	98.7	98.5			nasal swab		2012-08	2012	China	Asia	China: Henan	Pig, Sus scrofa	Nonhuman Mammal	collected_by:China Agricultural University	ST9 methicillin-resistant staphylococcus aureus of swine origin in China	2020-03-27T15:05:10.540Z	2020-03-27T15:05:10.540Z
PRJNA487590	SAMN14330624	GCA_011291215.1	Pig		JAANUF000000000	WGS	Illumina HiSeq	357x	Unicycler v. v0.4.4-Beta			51	2802947	32.6919	4	201821	56	3		2789	98.7	98.5			nasal swab		2012-09	2012	China	Asia	China: Henan	Pig, Sus scrofa	Nonhuman Mammal	collected_by:China Agricultural University	ST9 methicillin-resistant staphylococcus aureus of swine origin in China	2020-03-27T15:04:35.547Z	2020-03-27T15:04:35.547Z
PRJNA487590	SAMN14330646	GCA_011291235.1	Pig		JAANVB000000000	WGS	Illumina HiSeq	357x	Unicycler v. v0.4.4-Beta			52	2785893	32.711	4	233107	56	3		2777	98.7	98.4			nasal swab		2014-06	2014	China	Asia	China: Ningxia	Pig, Sus scrofa	Nonhuman Mammal	collected_by:China Agricultural University	ST9 methicillin-resistant staphylococcus aureus of swine origin in China	2020-03-27T15:04:45.969Z	2020-03-27T15:04:45.969Z
PRJNA487590	SAMN14330637	GCA_011291245.1	Pig		JAANUS000000000	WGS	Illumina HiSeq	357x	Unicycler v. v0.4.4-Beta			51	2804515	32.6878	4	233106	56	3		2788	98.7	98.5			nasal swab		2013-11	2013	China	Asia	China: Liaoning	Pig, Sus scrofa	Nonhuman Mammal	collected_by:China Agricultural University	ST9 methicillin-resistant staphylococcus aureus of swine origin in China	2020-03-27T15:04:44.481Z	2020-03-27T15:04:44.481Z
PRJNA487590	SAMN14330663	GCA_011291095.1	Pig		JAANVS000000000	WGS	Illumina HiSeq	357x	Unicycler v. v0.4.4-Beta			60	2759750	32.6612	6	147924	56	3		2712	98.7	98.5			nasal swab		2012-10	2012	China	Asia	China: Sichuan	Pig, Sus scrofa	Nonhuman Mammal	collected_by:China Agricultural University	ST9 methicillin-resistant staphylococcus aureus of swine origin in China	2020-03-27T15:05:26.960Z	2020-03-27T15:05:26.960Z
PRJNA487590	SAMN14330664	GCA_011291055.1	Pig		JAANVT000000000	WGS	Illumina HiSeq	357x	Unicycler v. v0.4.4-Beta			61	2765301	32.6576	5	151022	56	3		2721	98.7	98.5			nasal swab		2012-10	2012	China	Asia	China: Sichuan	Pig, Sus scrofa	Nonhuman Mammal	collected_by:China Agricultural University	ST9 methicillin-resistant staphylococcus aureus of swine origin in China	2020-03-27T15:05:22.627Z	2020-03-27T15:05:22.627Z
PRJNA487590	SAMN14330626	GCA_011291155.1	Pig		JAANUH000000000	WGS	Illumina HiSeq	357x	Unicycler v. v0.4.4-Beta			54	2802272	32.6932	5	201822	56	3		2790	98.7	98.5			nasal swab		2012-09	2012	China	Asia	China: Henan	Pig, Sus scrofa	Nonhuman Mammal	collected_by:China Agricultural University	ST9 methicillin-resistant staphylococcus aureus of swine origin in China	2020-03-27T15:04:49.109Z	2020-03-27T15:04:49.109Z
PRJNA487590	SAMN14330660	GCA_011291145.1	Pig		JAANVP000000000	WGS	Illumina HiSeq	357x	Unicycler v. v0.4.4-Beta			62	2812801	32.6968	8	123972	56	3		2817	98.7	98.5			nasal swab		2014-08	2014	China	Asia	China: Shandong	Pig, Sus scrofa	Nonhuman Mammal	collected_by:China Agricultural University	ST9 methicillin-resistant staphylococcus aureus of swine origin in China	2020-03-27T15:04:47.453Z	2020-03-27T15:04:47.453Z
PRJNA487590	SAMN14330662	GCA_011291105.1	Pig		JAANVR000000000	WGS	Illumina HiSeq	357x	Unicycler v. v0.4.4-Beta			63	2798076	32.6794	8	112272	56	3		2785	98.7	98.6			nasal swab		2012-10	2012	China	Asia	China: Sichuan	Pig, Sus scrofa	Nonhuman Mammal	collected_by:China Agricultural University	ST9 methicillin-resistant staphylococcus aureus of swine origin in China	2020-03-27T15:05:24.073Z	2020-03-27T15:05:24.073Z
PRJNA487590	SAMN14330604	GCA_011291135.1	Pig		JAANTL000000000	WGS	Illumina HiSeq	357x	Unicycler v. v0.4.4-Beta			57	2798168	32.6842	6	141718	56	3		2787	98.7	98.5			nasal swab		2009-04	2009	China	Asia	China: Beijing	Pig, Sus scrofa	Nonhuman Mammal	collected_by:China Agricultural University	ST9 methicillin-resistant staphylococcus aureus of swine origin in China	2020-03-27T15:05:13.862Z	2020-03-27T15:05:13.862Z
PRJNA487590	SAMN14330648	GCA_011291255.1	Pig		JAANVD000000000	WGS	Illumina HiSeq	357x	Unicycler v. v0.4.4-Beta			56	2787869	32.7146	7	150512	52	3		2780	98.7	98.6			nasal swab		2014-08	2014	China	Asia	China: Shandong	Pig, Sus scrofa	Nonhuman Mammal	collected_by:China Agricultural University	ST9 methicillin-resistant staphylococcus aureus of swine origin in China	2020-03-27T15:05:28.442Z	2020-03-27T15:05:28.442Z
PRJNA487590	SAMN14330647	GCA_011291195.1	Pig		JAANVC000000000	WGS	Illumina HiSeq	357x	Unicycler v. v0.4.4-Beta			55	2786216	32.7086	4	233107	56	3		2774	98.7	98.4			nasal swab		2014-06	2014	China	Asia	China: Ningxia	Pig, Sus scrofa	Nonhuman Mammal	collected_by:China Agricultural University	ST9 methicillin-resistant staphylococcus aureus of swine origin in China	2020-03-27T15:05:25.535Z	2020-03-27T15:05:25.535Z
PRJNA487590	SAMN14330638	GCA_011291265.1	Pig		JAANUT000000000	WGS	Illumina HiSeq	357x	Unicycler v. v0.4.4-Beta			52	2800270	32.6898	4	237949	56	3		2780	98.7	98.5			nasal swab		2013-11	2013	China	Asia	China: Liaoning	Pig, Sus scrofa	Nonhuman Mammal	collected_by:China Agricultural University	ST9 methicillin-resistant staphylococcus aureus of swine origin in China	2020-03-27T15:05:50.007Z	2020-03-27T15:05:50.007Z
PRJNA487590	SAMN14330645	GCA_011291345.1	Pig		JAANVA000000000	WGS	Illumina HiSeq	357x	Unicycler v. v0.4.4-Beta			56	2784486	32.7129	5	202772	56	3		2771	98.7	98.4			nasal swab		2014-06	2014	China	Asia	China: Ningxia	Pig, Sus scrofa	Nonhuman Mammal	collected_by:China Agricultural University	ST9 methicillin-resistant staphylococcus aureus of swine origin in China	2020-03-27T15:05:48.492Z	2020-03-27T15:05:48.492Z
PRJNA487590	SAMN14330625	GCA_011291335.1	Pig		JAANUG000000000	WGS	Illumina HiSeq	357x	Unicycler v. v0.4.4-Beta			52	2788875	32.7037	4	254587	56	3		2767	98.7	98.4			nasal swab		2012-09	2012	China	Asia	China: Henan	Pig, Sus scrofa	Nonhuman Mammal	collected_by:China Agricultural University	ST9 methicillin-resistant staphylococcus aureus of swine origin in China	2020-03-27T15:05:40.564Z	2020-03-27T15:05:40.564Z
PRJNA487590	SAMN14330649	GCA_011291315.1	Pig		JAANVE000000000	WGS	Illumina HiSeq	357x	Unicycler v. v0.4.4-Beta			67	2820109	32.6841	6	159265	56	3		2821	98.7	98.5			nasal swab		2014-08	2014	China	Asia	China: Shandong	Pig, Sus scrofa	Nonhuman Mammal	collected_by:China Agricultural University	ST9 methicillin-resistant staphylococcus aureus of swine origin in China	2020-03-27T15:05:45.186Z	2020-03-27T15:05:45.186Z
PRJNA487590	SAMN14330650	GCA_011291385.1	Pig		JAANVF000000000	WGS	Illumina HiSeq	357x	Unicycler v. v0.4.4-Beta			68	2735437	32.7317	8	122801	53	3		2700	98.7	98.5			nasal swab		2014-08	2014	China	Asia	China: Shandong	Pig, Sus scrofa	Nonhuman Mammal	collected_by:China Agricultural University	ST9 methicillin-resistant staphylococcus aureus of swine origin in China	2020-03-27T15:05:31.357Z	2020-03-27T15:05:31.357Z
PRJNA487590	SAMN14330643	GCA_011291425.1	Pig		JAANUY000000000	WGS	Illumina HiSeq	357x	Unicycler v. v0.4.4-Beta			59	2800858	32.685	6	151022	56	3		2778	98.7	98.5			nasal swab		2009-05	2009	China	Asia	China: Ningxia	Pig, Sus scrofa	Nonhuman Mammal	collected_by:China Agricultural University	ST9 methicillin-resistant staphylococcus aureus of swine origin in China	2020-03-27T15:05:29.923Z	2020-03-27T15:05:29.923Z
PRJNA487590	SAMN14330652	GCA_011291485.1	Pig		JAANVH000000000	WGS	Illumina HiSeq	357x	Unicycler v. v0.4.4-Beta			57	2785938	32.7054	4	286020	52	3		2766	98.7	98.6			nasal swab		2014-08	2014	China	Asia	China: Shandong	Pig, Sus scrofa	Nonhuman Mammal	collected_by:China Agricultural University	ST9 methicillin-resistant staphylococcus aureus of swine origin in China	2020-03-27T15:05:37.535Z	2020-03-27T15:05:37.535Z
PRJNA487590	SAMN14330644	GCA_011291365.1	Pig		JAANUZ000000000	WGS	Illumina HiSeq	357x	Unicycler v. v0.4.4-Beta			60	2780673	32.7209	5	153459	56	3		2766	98.7	98.4			nasal swab		2014-06	2014	China	Asia	China: Ningxia	Pig, Sus scrofa	Nonhuman Mammal	collected_by:China Agricultural University	ST9 methicillin-resistant staphylococcus aureus of swine origin in China	2020-03-27T15:05:32.854Z	2020-03-27T15:05:32.854Z
PRJNA487590	SAMN14330630	GCA_011291415.1	Pig		JAANUL000000000	WGS	Illumina HiSeq	357x	Unicycler v. v0.4.4-Beta			91	2801917	32.7158	5	194446	56	3		2823	98.7	98.6			nasal swab		2011-08	2011	China	Asia	China: Henan	Pig, Sus scrofa	Nonhuman Mammal	collected_by:China Agricultural University	ST9 methicillin-resistant staphylococcus aureus of swine origin in China	2020-03-27T15:05:34.460Z	2020-03-27T15:05:34.460Z
PRJNA487590	SAMN14330629	GCA_011291455.1	Pig		JAANUK000000000	WGS	Illumina HiSeq	357x	Unicycler v. v0.4.4-Beta			50	2801527	32.6806	4	250714	56	3		2792	98.7	98.5			nasal swab		2011-08	2011	China	Asia	China: Henan	Pig, Sus scrofa	Nonhuman Mammal	collected_by:China Agricultural University	ST9 methicillin-resistant staphylococcus aureus of swine origin in China	2020-03-27T15:05:35.954Z	2020-03-27T15:05:35.954Z
PRJNA487590	SAMN14330653	GCA_011291475.1	Pig		JAANVI000000000	WGS	Illumina HiSeq	357x	Unicycler v. v0.4.4-Beta			55	2790872	32.704	4	286021	52	3		2769	98.7	98.6			nasal swab		2014-08	2014	China	Asia	China: Shandong	Pig, Sus scrofa	Nonhuman Mammal	collected_by:China Agricultural University	ST9 methicillin-resistant staphylococcus aureus of swine origin in China	2020-03-27T15:05:42.077Z	2020-03-27T15:05:42.077Z
PRJNA487590	SAMN14330607	GCA_011291715.1	Pig		JAANTO000000000	WGS	Illumina HiSeq	357x	Unicycler v. v0.4.4-Beta			56	2798145	32.6854	5	147924	56	3		2786	98.7	98.5			nasal swab		2009-04	2009	China	Asia	China: Beijing	Pig, Sus scrofa	Nonhuman Mammal	collected_by:China Agricultural University	ST9 methicillin-resistant staphylococcus aureus of swine origin in China	2020-03-27T15:05:39.009Z	2020-03-27T15:05:39.009Z
PRJNA487590	SAMN14330642	GCA_011291515.1	Pig		JAANUX000000000	WGS	Illumina HiSeq	362x	Unicycler v. v0.4.4-Beta			68	2762404	32.6658	9	120949	56	3		2718	98.7	98.4			nasal swab		2009-05	2009	China	Asia	China: Ningxia	Pig, Sus scrofa	Nonhuman Mammal	collected_by:China Agricultural University	ST9 methicillin-resistant staphylococcus aureus of swine origin in China	2020-03-27T15:05:57.148Z	2020-03-27T15:05:57.148Z
PRJNA487590	SAMN14330639	GCA_011291575.1	Pig		JAANUU000000000	WGS	Illumina HiSeq	357x	Unicycler v. v0.4.4-Beta			52	2804546	32.6876	4	233106	56	3		2787	98.7	98.5			nasal swab		2013-11	2013	China	Asia	China: Liaoning	Pig, Sus scrofa	Nonhuman Mammal	collected_by:China Agricultural University	ST9 methicillin-resistant staphylococcus aureus of swine origin in China	2020-03-27T15:06:01.675Z	2020-03-27T15:06:01.675Z
PRJNA487590	SAMN14330631	GCA_011291555.1	Pig		JAANUM000000000	WGS	Illumina HiSeq	357x	Unicycler v. v0.4.4-Beta			55	2801858	32.6929	4	201821	56	3		2783	98.7	98.5			nasal swab		2011-08	2011	China	Asia	China: Henan	Pig, Sus scrofa	Nonhuman Mammal	collected_by:China Agricultural University	ST9 methicillin-resistant staphylococcus aureus of swine origin in China	2020-03-27T15:05:54.398Z	2020-03-27T15:05:54.398Z
PRJNA487590	SAMN14330641	GCA_011291525.1	Pig		JAANUW000000000	WGS	Illumina HiSeq	362x	Unicycler v. v0.4.4-Beta			54	2736680	32.6802	5	191710	56	3		2694	98.7	98.5			nasal swab		2009-05	2009	China	Asia	China: Ningxia	Pig, Sus scrofa	Nonhuman Mammal	collected_by:China Agricultural University	ST9 methicillin-resistant staphylococcus aureus of swine origin in China	2020-03-27T15:05:58.640Z	2020-03-27T15:05:58.640Z
PRJNA487590	SAMN14330651	GCA_011291595.1	Pig		JAANVG000000000	WGS	Illumina HiSeq	362x	Unicycler v. v0.4.4-Beta			54	2732797	32.7394	8	124357	53	3		2682	98.7	98.6			nasal swab		2014-08	2014	China	Asia	China: Shandong	Pig, Sus scrofa	Nonhuman Mammal	collected_by:China Agricultural University	ST9 methicillin-resistant staphylococcus aureus of swine origin in China	2020-03-27T15:05:53.038Z	2020-03-27T15:05:53.038Z
PRJNA487590	SAMN14330610	GCA_011291585.1	Pig		JAANTR000000000	WGS	Illumina HiSeq	357x	Unicycler v. v0.4.4-Beta			57	2781849	32.6607	7	124131	56	3		2750	98.7	98.6			nasal swab		2008-06	2008	China	Asia	China: Guangdong	Pig, Sus scrofa	Nonhuman Mammal	collected_by:China Agricultural University	ST9 methicillin-resistant staphylococcus aureus of swine origin in China	2020-03-27T15:05:55.712Z	2020-03-27T15:05:55.712Z
PRJNA487590	SAMN14330640	GCA_011291635.1	Pig		JAANUV000000000	WGS	Illumina HiSeq	362x	Unicycler v. v0.4.4-Beta			69	2741050	32.6824	7	120964	56	3		2696	98.7	98.4			nasal swab		2009-05	2009	China	Asia	China: Ningxia	Pig, Sus scrofa	Nonhuman Mammal	collected_by:China Agricultural University	ST9 methicillin-resistant staphylococcus aureus of swine origin in China	2020-03-27T15:06:00.183Z	2020-03-27T15:06:00.183Z
PRJNA487590	SAMN14330609	GCA_011291645.1	Pig		JAANTQ000000000	WGS	Illumina HiSeq	357x	Unicycler v. v0.4.4-Beta			55	2780305	32.6666	6	129931	56	3		2755	98.7	98.6			nasal swab		2008-06	2008	China	Asia	China: Guangdong	Pig, Sus scrofa	Nonhuman Mammal	collected_by:China Agricultural University	ST9 methicillin-resistant staphylococcus aureus of swine origin in China	2020-03-27T15:05:43.470Z	2020-03-27T15:05:43.470Z
PRJNA487590	SAMN14330636	GCA_011291675.1	Pig		JAANUR000000000	WGS	Illumina HiSeq	357x	Unicycler v. v0.4.4-Beta			61	2826941	32.6868	4	233106	56	3		2831	98.7	98.5			nasal swab		2013-11	2013	China	Asia	China: Liaoning	Pig, Sus scrofa	Nonhuman Mammal	collected_by:China Agricultural University	ST9 methicillin-resistant staphylococcus aureus of swine origin in China	2020-03-27T15:05:46.881Z	2020-03-27T15:05:46.881Z
PRJNA487590	SAMN14330620	GCA_011291685.1	Pig		JAANUB000000000	WGS	Illumina HiSeq	357x	Unicycler v. v0.4.4-Beta			60	2792275	32.6955	5	151022	56	3		2777	98.7	98.5			nasal swab		2012-09	2012	China	Asia	China: Henan	Pig, Sus scrofa	Nonhuman Mammal	collected_by:China Agricultural University	ST9 methicillin-resistant staphylococcus aureus of swine origin in China	2020-03-27T15:05:51.622Z	2020-03-27T15:05:51.622Z
PRJNA487590	SAMN14330605	GCA_011291735.1	Pig		JAANTM000000000	WGS	Illumina HiSeq	362x	Unicycler v. v0.4.4-Beta			59	2755560	32.6645	6	145164	56	3		2709	98.7	98.5			nasal swab		2009-04	2009	China	Asia	China: Beijing	Pig, Sus scrofa	Nonhuman Mammal	collected_by:China Agricultural University	ST9 methicillin-resistant staphylococcus aureus of swine origin in China	2020-03-27T15:06:39.341Z	2020-03-27T15:06:39.341Z
PRJNA487590	SAMN14330623	GCA_011291755.1	Pig		JAANUE000000000	WGS	Illumina HiSeq	357x	Unicycler v. v0.4.4-Beta			70	2814159	32.6651	6	124131	56	3		2811	98.7	98.5			nasal swab		2012-09	2012	China	Asia	China: Henan	Pig, Sus scrofa	Nonhuman Mammal	collected_by:China Agricultural University	ST9 methicillin-resistant staphylococcus aureus of swine origin in China	2020-03-27T15:06:49.066Z	2020-03-27T15:06:49.066Z
PRJNA487590	SAMN14330688	GCA_011291935.1	Pig		JAANWR000000000	WGS	Illumina HiSeq	357x	Unicycler v. v0.4.4-Beta			56	2794403	32.698	6	186570	56	3		2784	98.7	98.5			nasal swab		2010-09	2010	China	Asia	China: Shanghai	Pig, Sus scrofa	Nonhuman Mammal	collected_by:China Agricultural University	ST9 methicillin-resistant staphylococcus aureus of swine origin in China	2020-03-27T15:06:19.680Z	2020-03-27T15:06:19.680Z
PRJNA487590	SAMN14330691	GCA_011291885.1	Pig		JAANWU000000000	WGS	Illumina HiSeq	357x	Unicycler v. v0.4.4-Beta			84	2811128	32.7199	8	113835	52	3		2820	98.7	98.5			nasal swab		2010-09	2010	China	Asia	China: Shanghai	Pig, Sus scrofa	Nonhuman Mammal	collected_by:China Agricultural University	ST9 methicillin-resistant staphylococcus aureus of swine origin in China	2020-03-27T15:06:24.088Z	2020-03-27T15:06:24.088Z
PRJNA487590	SAMN14330685	GCA_011291815.1	Pig		JAANWO000000000	WGS	Illumina HiSeq	362x	Unicycler v. v0.4.4-Beta			60	2759407	32.6675	5	151022	56	3		2724	98.7	98.5			nasal swab		2010-09	2010	China	Asia	China: Shanghai	Pig, Sus scrofa	Nonhuman Mammal	collected_by:China Agricultural University	ST9 methicillin-resistant staphylococcus aureus of swine origin in China	2020-03-27T15:06:25.653Z	2020-03-27T15:06:25.653Z
PRJNA487590	SAMN14330692	GCA_011291915.1	Pig		JAANWV000000000	WGS	Illumina HiSeq	357x	Unicycler v. v0.4.4-Beta			59	2801191	32.6838	5	151022	52	3		2784	98.7	98.5			nasal swab		2010-09	2010	China	Asia	China: Shanghai	Pig, Sus scrofa	Nonhuman Mammal	collected_by:China Agricultural University	ST9 methicillin-resistant staphylococcus aureus of swine origin in China	2020-03-27T15:06:20.990Z	2020-03-27T15:06:20.990Z
PRJNA487590	SAMN14330693	GCA_011291825.1	Pig		JAANWW000000000	WGS	Illumina HiSeq	362x	Unicycler v. v0.4.4-Beta			63	2757398	32.6684	6	154087	52	3		2720	98.7	98.5			nasal swab		2010-09	2010	China	Asia	China: Shanghai	Pig, Sus scrofa	Nonhuman Mammal	collected_by:China Agricultural University	ST9 methicillin-resistant staphylococcus aureus of swine origin in China	2020-03-27T15:06:31.774Z	2020-03-27T15:06:31.774Z
PRJNA487590	SAMN14330606	GCA_011291775.1	Pig		JAANTN000000000	WGS	Illumina HiSeq	357x	Unicycler v. v0.4.4-Beta			57	2798427	32.682	5	147924	56	2		2785	98.7	98.6			nasal swab		2009-04	2009	China	Asia	China: Beijing	Pig, Sus scrofa	Nonhuman Mammal	collected_by:China Agricultural University	ST9 methicillin-resistant staphylococcus aureus of swine origin in China	2020-03-27T15:06:28.552Z	2020-03-27T15:06:28.552Z
PRJNA487590	SAMN14330690	GCA_011291875.1	Pig		JAANWT000000000	WGS	Illumina HiSeq	357x	Unicycler v. v0.4.4-Beta			55	2794440	32.6988	6	186570	56	3		2788	98.7	98.5			nasal swab		2010-09	2010	China	Asia	China: Shanghai	Pig, Sus scrofa	Nonhuman Mammal	collected_by:China Agricultural University	ST9 methicillin-resistant staphylococcus aureus of swine origin in China	2020-03-27T15:06:30.220Z	2020-03-27T15:06:30.220Z
PRJNA487590	SAMN14330658	GCA_011291975.1	Pig		JAANVN000000000	WGS	Illumina HiSeq	357x	Unicycler v. v0.4.4-Beta			60	2815237	32.6935	7	138952	56	3		2818	98.7	98.5			nasal swab		2014-08	2014	China	Asia	China: Shandong	Pig, Sus scrofa	Nonhuman Mammal	collected_by:China Agricultural University	ST9 methicillin-resistant staphylococcus aureus of swine origin in China	2020-03-27T15:06:33.248Z	2020-03-27T15:06:33.248Z
PRJNA487590	SAMN14330680	GCA_011292115.1	Pig		JAANWJ000000000	WGS	Illumina HiSeq	357x	Unicycler v. v0.4.4-Beta			52	2775226	32.7091	6	151040	56	3		2752	98.7	98.5			nasal swab		2011-11	2011	China	Asia	China: Shanghai	Pig, Sus scrofa	Nonhuman Mammal	collected_by:China Agricultural University	ST9 methicillin-resistant staphylococcus aureus of swine origin in China	2020-03-27T15:06:12.467Z	2020-03-27T15:06:12.467Z
PRJNA487590	SAMN14330689	GCA_011291945.1	Pig		JAANWS000000000	WGS	Illumina HiSeq	357x	Unicycler v. v0.4.4-Beta			71	2854779	32.751	11	86875	56	3		2875	98.7	98.5			nasal swab		2010-09	2010	China	Asia	China: Shanghai	Pig, Sus scrofa	Nonhuman Mammal	collected_by:China Agricultural University	ST9 methicillin-resistant staphylococcus aureus of swine origin in China	2020-03-27T15:06:37.789Z	2020-03-27T15:06:37.789Z
PRJNA487590	SAMN14330677	GCA_011292105.1	Pig		JAANWG000000000	WGS	Illumina HiSeq	357x	Unicycler v. v0.4.4-Beta			52	2796885	32.6846	4	197086	56	3		2786	98.7	98.5			nasal swab		2011-11	2011	China	Asia	China: Shanghai	Pig, Sus scrofa	Nonhuman Mammal	collected_by:China Agricultural University	ST9 methicillin-resistant staphylococcus aureus of swine origin in China	2020-03-27T15:06:14.018Z	2020-03-27T15:06:14.018Z
PRJNA487590	SAMN14330687	GCA_011291995.1	Pig		JAANWQ000000000	WGS	Illumina HiSeq	357x	Unicycler v. v0.4.4-Beta			81	2854562	32.7537	8	122921	56	3		2889	98.7	98.5			nasal swab		2010-09	2010	China	Asia	China: Shanghai	Pig, Sus scrofa	Nonhuman Mammal	collected_by:China Agricultural University	ST9 methicillin-resistant staphylococcus aureus of swine origin in China	2020-03-27T15:06:27.047Z	2020-03-27T15:06:27.047Z
PRJNA487590	SAMN14330683	GCA_011292045.1	Pig		JAANWM000000000	WGS	Illumina HiSeq	357x	Unicycler v. v0.4.4-Beta			53	2775440	32.7207	4	306785	52	3		2753	98.7	98.6			nasal swab		2013-10	2013	China	Asia	China: Shanghai	Pig, Sus scrofa	Nonhuman Mammal	collected_by:China Agricultural University	ST9 methicillin-resistant staphylococcus aureus of swine origin in China	2020-03-27T15:06:34.857Z	2020-03-27T15:06:34.857Z
PRJNA487590	SAMN14330656	GCA_011292035.1	Pig		JAANVL000000000	WGS	Illumina HiSeq	357x	Unicycler v. v0.4.4-Beta			63	2778695	32.7792	8	126316	53	3		2773	98.7	98.5			nasal swab		2014-08	2014	China	Asia	China: Shandong	Pig, Sus scrofa	Nonhuman Mammal	collected_by:China Agricultural University	ST9 methicillin-resistant staphylococcus aureus of swine origin in China	2020-03-27T15:06:36.381Z	2020-03-27T15:06:36.381Z
PRJNA487590	SAMN14330684	GCA_011292005.1	Pig		JAANWN000000000	WGS	Illumina HiSeq	362x	Unicycler v. v0.4.4-Beta			51	2761868	32.6749	4	233167	56	3		2716	98.7	98.5			nasal swab		2010-09	2010	China	Asia	China: Shanghai	Pig, Sus scrofa	Nonhuman Mammal	collected_by:China Agricultural University	ST9 methicillin-resistant staphylococcus aureus of swine origin in China	2020-03-27T15:06:22.602Z	2020-03-27T15:06:22.602Z
PRJNA487590	SAMN14330682	GCA_011292075.1	Pig		JAANWL000000000	WGS	Illumina HiSeq	357x	Unicycler v. v0.4.4-Beta			47	2784258	32.7085	4	267139	56	3		2772	98.7	98.4			nasal swab		2013-10	2013	China	Asia	China: Shanghai	Pig, Sus scrofa	Nonhuman Mammal	collected_by:China Agricultural University	ST9 methicillin-resistant staphylococcus aureus of swine origin in China	2020-03-27T15:06:15.414Z	2020-03-27T15:06:15.414Z
PRJNA487590	SAMN14330681	GCA_011292095.1	Pig		JAANWK000000000	WGS	Illumina HiSeq	357x	Unicycler v. v0.4.4-Beta			64	2754177	32.6655	6	144536	56	3		2712	98.7	98.5			nasal swab		2013-10	2013	China	Asia	China: Shanghai	Pig, Sus scrofa	Nonhuman Mammal	collected_by:China Agricultural University	ST9 methicillin-resistant staphylococcus aureus of swine origin in China	2020-03-27T15:06:16.798Z	2020-03-27T15:06:16.798Z
PRJNA487590	SAMN14330628	GCA_011292085.1	Pig		JAANUJ000000000	WGS	Illumina HiSeq	357x	Unicycler v. v0.4.4-Beta			59	2765426	32.7263	6	138951	52	3		2754	98.7	98.5			nasal swab		2011-08	2011	China	Asia	China: Henan	Pig, Sus scrofa	Nonhuman Mammal	collected_by:China Agricultural University	ST9 methicillin-resistant staphylococcus aureus of swine origin in China	2020-03-27T15:06:18.253Z	2020-03-27T15:06:18.253Z
PRJNA487590	SAMN14330676	GCA_011292305.1	Pig		JAANWF000000000	WGS	Illumina HiSeq	357x	Unicycler v. v0.4.4-Beta			57	2801894	32.6826	5	189409	56	3		2788	98.7	98.5			nasal swab		2011-11	2011	China	Asia	China: Shanghai	Pig, Sus scrofa	Nonhuman Mammal	collected_by:China Agricultural University	ST9 methicillin-resistant staphylococcus aureus of swine origin in China	2020-03-27T15:06:45.957Z	2020-03-27T15:06:45.957Z
PRJNA487590	SAMN14330673	GCA_011292295.1	Pig		JAANWC000000000	WGS	Illumina HiSeq	357x	Unicycler v. v0.4.4-Beta			59	2783121	32.6966	6	150932	56	3		2767	98.7	98.5			nasal swab		2013-07	2013	China	Asia	China: Shandong	Pig, Sus scrofa	Nonhuman Mammal	collected_by:China Agricultural University	ST9 methicillin-resistant staphylococcus aureus of swine origin in China	2020-03-27T15:06:47.498Z	2020-03-27T15:06:47.498Z
PRJNA487590	SAMN14330678	GCA_011292275.1	Pig		JAANWH000000000	WGS	Illumina HiSeq	357x	Unicycler v. v0.4.4-Beta			59	2824351	32.6707	5	201054	52	3		2825	98.7	98.5			nasal swab		2011-11	2011	China	Asia	China: Shanghai	Pig, Sus scrofa	Nonhuman Mammal	collected_by:China Agricultural University	ST9 methicillin-resistant staphylococcus aureus of swine origin in China	2020-03-27T15:06:54.908Z	2020-03-27T15:06:54.908Z
PRJNA487590	SAMN14330655	GCA_011292175.1	Pig		JAANVK000000000	WGS	Illumina HiSeq	362x	Unicycler v. v0.4.4-Beta			61	2766293	32.6787	6	174033	56	3		2733	98.7	98.6			nasal swab		2014-08	2014	China	Asia	China: Shandong	Pig, Sus scrofa	Nonhuman Mammal	collected_by:China Agricultural University	ST9 methicillin-resistant staphylococcus aureus of swine origin in China	2020-03-27T15:07:09.346Z	2020-03-27T15:07:09.346Z
PRJNA487590	SAMN14330674	GCA_011292185.1	Pig		JAANWD000000000	WGS	Illumina HiSeq	357x	Unicycler v. v0.4.4-Beta			62	2797379	32.6878	6	150932	56	3		2787	98.7	98.5			nasal swab		2013-07	2013	China	Asia	China: Shandong	Pig, Sus scrofa	Nonhuman Mammal	collected_by:China Agricultural University	ST9 methicillin-resistant staphylococcus aureus of swine origin in China	2020-03-27T15:07:07.802Z	2020-03-27T15:07:07.802Z
PRJNA487590	SAMN14330670	GCA_011292375.1	Pig		JAANVZ000000000	WGS	Illumina HiSeq	357x	Unicycler v. v0.4.4-Beta			60	2771102	32.6695	6	186353	56	3		2733	98.7	98.6			nasal swab		2013-07	2013	China	Asia	China: Shandong	Pig, Sus scrofa	Nonhuman Mammal	collected_by:China Agricultural University	ST9 methicillin-resistant staphylococcus aureus of swine origin in China	2020-03-27T15:06:43.038Z	2020-03-27T15:06:43.038Z
PRJNA487590	SAMN14330661	GCA_011292315.1	Pig		JAANVQ000000000	WGS	Illumina HiSeq	357x	Unicycler v. v0.4.4-Beta			61	2815486	32.6903	8	128005	56	3		2815	98.7	98.5			nasal swab		2014-08	2014	China	Asia	China: Shandong	Pig, Sus scrofa	Nonhuman Mammal	collected_by:China Agricultural University	ST9 methicillin-resistant staphylococcus aureus of swine origin in China	2020-03-27T15:06:44.417Z	2020-03-27T15:06:44.417Z
PRJNA487590	SAMN14330657	GCA_011292325.1	Pig		JAANVM000000000	WGS	Illumina HiSeq	357x	Unicycler v. v0.4.4-Beta			65	2815102	32.6903	9	123304	56	3		2818	98.7	98.5			nasal swab		2014-08	2014	China	Asia	China: Shandong	Pig, Sus scrofa	Nonhuman Mammal	collected_by:China Agricultural University	ST9 methicillin-resistant staphylococcus aureus of swine origin in China	2020-03-27T15:07:01.027Z	2020-03-27T15:07:01.027Z
PRJNA487590	SAMN14330654	GCA_011292195.1	Pig		JAANVJ000000000	WGS	Illumina HiSeq	357x	Unicycler v. v0.4.4-Beta			65	2767968	32.7671	8	87425	52	3		2747	98.7	98.6			nasal swab		2014-08	2014	China	Asia	China: Shandong	Pig, Sus scrofa	Nonhuman Mammal	collected_by:China Agricultural University	ST9 methicillin-resistant staphylococcus aureus of swine origin in China	2020-03-27T15:07:05.074Z	2020-03-27T15:07:05.074Z
PRJNA487590	SAMN14330675	GCA_011292205.1	Pig		JAANWE000000000	WGS	Illumina HiSeq	357x	Unicycler v. v0.4.4-Beta			53	2773291	32.7191	5	189407	52	3		2749	98.7	98.6			nasal swab		2011-11	2011	China	Asia	China: Shanghai	Pig, Sus scrofa	Nonhuman Mammal	collected_by:China Agricultural University	ST9 methicillin-resistant staphylococcus aureus of swine origin in China	2020-03-27T15:07:06.441Z	2020-03-27T15:07:06.441Z
PRJNA487590	SAMN14330616	GCA_011292415.1	Pig		JAANTX000000000	WGS	Illumina HiSeq	357x	Unicycler v. v0.4.4-Beta			55	2798824	32.6912	4	233047	52	3		2783	98.7	98.5			nasal swab		2008-06	2008	China	Asia	China: Guangdong	Pig, Sus scrofa	Nonhuman Mammal	collected_by:China Agricultural University	ST9 methicillin-resistant staphylococcus aureus of swine origin in China	2020-03-27T15:07:38.383Z	2020-03-27T15:07:38.383Z
PRJNA487590	SAMN14330612	GCA_011292395.1	Pig		JAANTT000000000	WGS	Illumina HiSeq	357x	Unicycler v. v0.4.4-Beta			56	2806800	32.6945	4	179996	54	3		2792	98.7	98.5			nasal swab		2008-06	2008	China	Asia	China: Guangdong	Pig, Sus scrofa	Nonhuman Mammal	collected_by:China Agricultural University	ST9 methicillin-resistant staphylococcus aureus of swine origin in China	2020-03-27T15:07:59.310Z	2020-03-27T15:07:59.310Z
PRJNA487590	SAMN14330621	GCA_011292495.1	Pig		JAANUC000000000	WGS	Illumina HiSeq	357x	Unicycler v. v0.4.4-Beta			67	2813786	32.6725	5	128045	56	3		2810	98.7	98.5			nasal swab		2012-09	2012	China	Asia	China: Henan	Pig, Sus scrofa	Nonhuman Mammal	collected_by:China Agricultural University	ST9 methicillin-resistant staphylococcus aureus of swine origin in China	2020-03-27T15:07:10.851Z	2020-03-27T15:07:10.851Z
PRJNA487590	SAMN14330614	GCA_011292595.1	Pig		JAANTV000000000	WGS	Illumina HiSeq	357x	Unicycler v. v0.4.4-Beta			53	2791581	32.6999	4	197508	56	3		2777	98.7	98.5			nasal swab		2008-06	2008	China	Asia	China: Guangdong	Pig, Sus scrofa	Nonhuman Mammal	collected_by:China Agricultural University	ST9 methicillin-resistant staphylococcus aureus of swine origin in China	2020-03-27T15:07:20.060Z	2020-03-27T15:07:20.060Z
PRJNA487590	SAMN14330613	GCA_011292565.1	Pig		JAANTU000000000	WGS	Illumina HiSeq	357x	Unicycler v. v0.4.4-Beta			52	2783762	32.7153	4	233106	56	3		2756	98.7	98.5			nasal swab		2008-06	2008	China	Asia	China: Guangdong	Pig, Sus scrofa	Nonhuman Mammal	collected_by:China Agricultural University	ST9 methicillin-resistant staphylococcus aureus of swine origin in China	2020-03-27T15:07:15.450Z	2020-03-27T15:07:15.450Z
PRJNA487590	SAMN14330617	GCA_011292515.1	Pig		JAANTY000000000	WGS	Illumina HiSeq	357x	Unicycler v. v0.4.4-Beta			59	2786468	32.7038	5	147924	56	3		2745	98.7	98.5			nasal swab		2008-06	2008	China	Asia	China: Guangdong	Pig, Sus scrofa	Nonhuman Mammal	collected_by:China Agricultural University	ST9 methicillin-resistant staphylococcus aureus of swine origin in China	2020-03-27T15:07:13.982Z	2020-03-27T15:07:13.982Z
PRJNA487590	SAMN14330615	GCA_011292555.1	Pig		JAANTW000000000	WGS	Illumina HiSeq	344x	Unicycler v. v0.4.4-Beta			110	2881960	32.6856	9	99241	56	3		2920	98.7	98.6			nasal swab		2008-06	2008	China	Asia	China: Guangdong	Pig, Sus scrofa	Nonhuman Mammal	collected_by:China Agricultural University	ST9 methicillin-resistant staphylococcus aureus of swine origin in China	2020-03-27T15:07:21.761Z	2020-03-27T15:07:21.761Z
PRJNA487590	SAMN14330618	GCA_011292405.1	Pig		JAANTZ000000000	WGS	Illumina HiSeq	357x	Unicycler v. v0.4.4-Beta			85	2819604	32.7006	7	122830	56	3		2850	98.7	98.5			nasal swab		2012-09	2012	China	Asia	China: Henan	Pig, Sus scrofa	Nonhuman Mammal	collected_by:China Agricultural University	ST9 methicillin-resistant staphylococcus aureus of swine origin in China	2020-03-27T15:07:33.987Z	2020-03-27T15:07:33.987Z
PRJNA487590	SAMN14330619	GCA_011292525.1	Pig		JAANUA000000000	WGS	Illumina HiSeq	357x	Unicycler v. v0.4.4-Beta			60	2794217	32.6931	9	101984	56	3		2767	98.7	98.5			nasal swab		2012-09	2012	China	Asia	China: Henan	Pig, Sus scrofa	Nonhuman Mammal	collected_by:China Agricultural University	ST9 methicillin-resistant staphylococcus aureus of swine origin in China	2020-03-27T15:07:16.996Z	2020-03-27T15:07:16.996Z
PRJNA487590	SAMN14330622	GCA_011292435.1	Pig		JAANUD000000000	WGS	Illumina HiSeq	357x	Unicycler v. v0.4.4-Beta			54	2765122	32.6818	5	181109	56	3		2726	98.7	98.5			nasal swab		2012-09	2012	China	Asia	China: Henan	Pig, Sus scrofa	Nonhuman Mammal	collected_by:China Agricultural University	ST9 methicillin-resistant staphylococcus aureus of swine origin in China	2020-03-27T15:07:36.883Z	2020-03-27T15:07:36.883Z
PRJNA487590	SAMN14330679	GCA_011292215.1	Pig		JAANWI000000000	WGS	Illumina HiSeq	357x	Unicycler v. v0.4.4-Beta			54	2794016	32.6872	5	189408	56	3		2774	98.7	98.5			nasal swab		2011-11	2011	China	Asia	China: Shanghai	Pig, Sus scrofa	Nonhuman Mammal	collected_by:China Agricultural University	ST9 methicillin-resistant staphylococcus aureus of swine origin in China	2020-03-27T15:07:12.397Z	2020-03-27T15:07:12.397Z
PRJNA487590	SAMN14330672	GCA_011292425.1	Pig		JAANWB000000000	WGS	Illumina HiSeq	357x	Unicycler v. v0.4.4-Beta			66	2813161	32.6747	7	142247	56	3		2807	98.7	98.6			nasal swab		2013-07	2013	China	Asia	China: Shandong	Pig, Sus scrofa	Nonhuman Mammal	collected_by:China Agricultural University	ST9 methicillin-resistant staphylococcus aureus of swine origin in China	2020-03-27T15:07:32.273Z	2020-03-27T15:07:32.273Z
PRJNA487590	SAMN14330611	GCA_011292625.1	Pig		JAANTS000000000	WGS	Illumina HiSeq	344x	Unicycler v. v0.4.4-Beta			66	2867039	32.7303	6	165578	56	3		2877	98.7	98.5			nasal swab		2008-06	2008	China	Asia	China: Guangdong	Pig, Sus scrofa	Nonhuman Mammal	collected_by:China Agricultural University	ST9 methicillin-resistant staphylococcus aureus of swine origin in China	2020-03-27T15:07:56.152Z	2020-03-27T15:07:56.152Z
PRJNA487590	SAMN14330602	GCA_011292615.1	Pig		JAANTJ000000000	WGS	Illumina HiSeq	357x	Unicycler v. v0.4.4-Beta			57	2800646	32.6788	5	147924	56	3		2783	98.7	98.5			nasal swab		2009-04	2009	China	Asia	China: Beijing	Pig, Sus scrofa	Nonhuman Mammal	collected_by:China Agricultural University	ST9 methicillin-resistant staphylococcus aureus of swine origin in China	2020-03-27T15:07:57.762Z	2020-03-27T15:07:57.762Z
PRJNA593524	SAMN15214618	GCA_013366385.1	Pig		JABWSZ000000000	WGS	Illumina MiSeq	102.0x	SPAdes v. 1.13.1			38	2754640	32.8195	5	205642	59	6		2676	98.7	98.7			nasal swab		2014	2014	Brazil	South America	Brazil:Paraiba	Pig, Sus scrofa	Nonhuman Mammal	collected_by:Lapoa	This Bioproject is a repository of microbial genomes from animal, zoonotic and environmental pathogens sequenced at LAPOA/UFPB in the scope of collaborative and individual projects in genomic epidemiology and antimicrobial resistance.	2020-07-02T02:30:39.823Z	2020-07-02T02:30:39.823Z
PRJNA593524	SAMN15215182	GCA_013371405.1	Pig		JABWTH000000000	WGS	Illumina MiSeq	97.0x	SPAdes v. 1.13.1			71	3033408	33.0356	7	159182	64	2		2996	98.6	97.9			nasal swab		2014	2014	Brazil	South America	Brazil:Paraiba	Pig, Sus scrofa	Nonhuman Mammal	collected_by:Lapoa	This Bioproject is a repository of microbial genomes from animal, zoonotic and environmental pathogens sequenced at LAPOA/UFPB in the scope of collaborative and individual projects in genomic epidemiology and antimicrobial resistance.	2020-07-02T03:48:14.280Z	2020-07-02T03:48:14.280Z
PRJNA593524	SAMN15215142	GCA_013372685.1	Pig		JABXFJ000000000	WGS	Illumina MiSeq	167.0x	SPAdes v. 1.13.1			77	2825174	32.8047	7	109384	52	1		2773	98.7	98.6			nasal swab		2014	2014	Brazil	South America	Brazil:Paraiba	Pig, Sus scrofa	Nonhuman Mammal	collected_by:Lapoa	This Bioproject is a repository of microbial genomes from animal, zoonotic and environmental pathogens sequenced at LAPOA/UFPB in the scope of collaborative and individual projects in genomic epidemiology and antimicrobial resistance.	2020-07-02T04:20:08.218Z	2020-07-02T04:20:08.218Z
PRJNA593524	SAMN15215159	GCA_013372705.1	Pig		JABXFK000000000	WGS	Illumina MiSeq	189.0x	SPAdes v. 1.13.1			35	2736144	32.8307	5	206342	56	4		2657	98.7	98.7			nasal swab		2014	2014	Brazil	South America	Brazil:Paraiba	Pig, Sus scrofa	Nonhuman Mammal	collected_by:Lapoa	This Bioproject is a repository of microbial genomes from animal, zoonotic and environmental pathogens sequenced at LAPOA/UFPB in the scope of collaborative and individual projects in genomic epidemiology and antimicrobial resistance.	2020-07-02T04:17:48.582Z	2020-07-02T04:17:48.582Z
PRJNA586246	SAMN13164709	GCA_013602305.1	Pig		WIVJ00000000	WGS	Illumina HiSeq	100x	CLC NGS Cell v. 10.1			18	2850443	32.7051	3	361852	57	4		2817	98.7	98.6			nasal swabs		2017	2017	China	Asia	China: Maoming	Pig, Sus scrofa	Nonhuman Mammal	sample_type:single cell	cfr-positive Staphylococcus isolates	2020-08-21T23:08:49.279Z	2020-08-21T23:08:49.279Z
PRJNA680209	SAMN16872357	GCA_015767475.1	Pig		CP065199,CP065200,CP065201	Complete	Oxford Nanopore MinION; Illumina HiSeq	60.0x	Unicycler v. v0.4.8		2	3	2755848	32.8304	1	2752938	59	19		2648	100	99.9			pig farms		2008-05-01	2008	Germany	Europe	Germany	Pig, Sus scrofa	Nonhuman Mammal	collected_by:Xing Ji	Whole genome sequencing of Staphylococcus aureus DG36	2021-01-01T18:05:56.658Z	2021-01-01T18:05:56.658Z
PRJNA680203	SAMN16871896	GCA_015767495.1	Pig		CP065194,CP065195,CP065196,CP065197,CP065198	Complete	Oxford Nanopore MinION; Illumina HiSeq	35.0x	Unicycler v. v0.4.8		4	5	2885697	32.996	1	2839435	59	19		2823	100	100			pig farms		2016-05-28	2016	China	Asia	China:Guangdong	Pig, Sus scrofa	Nonhuman Mammal	collected_by:Xing Ji	Whole genome sequencing of MRSA ST398 strain isolated in China	2021-01-01T18:06:51.753Z	2021-01-01T18:06:51.753Z
PRJNA574434	SAMN13020556	GCA_016920425.1	Pig		WHRL00000000	WGS	Illumina	67.2x	SPAdes v. 3.5			46	2811983	32.6479	7	138166	55	6		2843	100	99.9			oral fluid		2015	2015	USA	North America	USA	pig	Nonhuman Mammal	sample_type:isolate	Staphylococcus aureus MLST CC9 isolates collected from industrial hog operation workers and pigs raised on industrial hog operations.	2021-03-27T19:08:48.411Z	2021-03-27T19:08:48.411Z
PRJNA574434	SAMN13020555	GCA_016920445.1	Pig		WHRM00000000	WGS	Illumina	62.8x	SPAdes v. 3.5			32	2768557	32.7048	5	224462	58	4		2781	100	99.9			oral fluid		2015	2015	USA	North America	USA	pig	Nonhuman Mammal	sample_type:isolate	Staphylococcus aureus MLST CC9 isolates collected from industrial hog operation workers and pigs raised on industrial hog operations.	2021-03-27T19:08:57.866Z	2021-03-27T19:08:57.866Z
PRJNA574434	SAMN13020557	GCA_016920495.1	Pig		WHRK00000000	WGS	Illumina	88.3x	SPAdes v. 3.5			34	2749925	32.7085	5	154222	55	5		2753	100	99.9			oral fluid		2015	2015	USA	North America	USA	pig	Nonhuman Mammal	sample_type:isolate	Staphylococcus aureus MLST CC9 isolates collected from industrial hog operation workers and pigs raised on industrial hog operations.	2021-03-27T19:07:56.220Z	2021-03-27T19:07:56.220Z
PRJNA574434	SAMN13020554	GCA_016920525.1	Pig		WHRN00000000	WGS	Illumina	59.2x	SPAdes v. 3.5			42	2817800	32.6438	7	150025	54	5		2841	100	99.9			oral fluid		2015	2015	USA	North America	USA	pig	Nonhuman Mammal	sample_type:isolate	Staphylococcus aureus MLST CC9 isolates collected from industrial hog operation workers and pigs raised on industrial hog operations.	2021-03-27T19:09:29.465Z	2021-03-27T19:09:29.465Z
PRJNA574434	SAMN13020553	GCA_016920535.1	Pig		WHRO00000000	WGS	Illumina	83.8x	SPAdes v. 3.5			85	2739847	32.717	12	68329	56	4		2782	100	99.3					2015-07	2015	USA	North America	USA	pig	Nonhuman Mammal	sample_type:isolate	Staphylococcus aureus MLST CC9 isolates collected from industrial hog operation workers and pigs raised on industrial hog operations.	2021-03-27T19:08:59.306Z	2021-03-27T19:08:59.306Z
PRJNA574434	SAMN13020551	GCA_016920545.1	Pig		WHRQ00000000	WGS	Illumina	63.2x	SPAdes v. 3.5			96	2745162	32.7135	16	55871	54	6		2790	100	99.6					2015-07	2015	USA	North America	USA	pig	Nonhuman Mammal	sample_type:isolate	Staphylococcus aureus MLST CC9 isolates collected from industrial hog operation workers and pigs raised on industrial hog operations.	2021-03-27T19:09:26.327Z	2021-03-27T19:09:26.327Z
PRJNA574434	SAMN13020550	GCA_016920595.1	Pig		WHRR00000000	WGS	Illumina	43.3x	SPAdes v. 3.5			33	2737728	32.7176	6	154603	56	5		2734	100	99.9			mouth		2015-07	2015	USA	North America	USA	pig	Nonhuman Mammal	sample_type:isolate	Staphylococcus aureus MLST CC9 isolates collected from industrial hog operation workers and pigs raised on industrial hog operations.	2021-03-27T19:09:03.893Z	2021-03-27T19:09:03.893Z
PRJNA574434	SAMN13020552	GCA_016920585.1	Pig		WHRP00000000	WGS	Illumina	33x	SPAdes v. 3.5			28	2738907	32.7125	4	203063	55	6		2734	100	99.9					2015-07	2015	USA	North America	USA	pig	Nonhuman Mammal	sample_type:isolate	Staphylococcus aureus MLST CC9 isolates collected from industrial hog operation workers and pigs raised on industrial hog operations.	2021-03-27T19:09:33.583Z	2021-03-27T19:09:33.583Z
PRJNA574434	SAMN13020549	GCA_016920625.1	Pig		WHRS00000000	WGS	Illumina	42.5x	SPAdes v. 3.5			41	2710877	32.7459	9	107115	56	5		2706	99.8	99.4			nares		2015-07	2015	USA	North America	USA	pig	Nonhuman Mammal	sample_type:isolate	Staphylococcus aureus MLST CC9 isolates collected from industrial hog operation workers and pigs raised on industrial hog operations.	2021-03-27T19:09:47.487Z	2021-03-27T19:09:47.487Z
PRJNA574434	SAMN13020548	GCA_016920635.1	Pig		WHRT00000000	WGS	Illumina	85.1x	SPAdes v. 3.5			32	2742640	32.7122	4	231352	56	6		2738	100	99.9			nares		2015-07	2015	USA	North America	USA	pig	Nonhuman Mammal	sample_type:isolate	Staphylococcus aureus MLST CC9 isolates collected from industrial hog operation workers and pigs raised on industrial hog operations.	2021-03-27T19:09:07.503Z	2021-03-27T19:09:07.503Z
PRJNA596118	SAMN13613317	GCA_018141385.1	Pig		CP047646	Complete	Oxford Nanopore MiniION	100x	Unicycler v. 0.4.4			1	2744548	32.9919	1	2744548	60	13		2647	100	100			nose		2019	2019	Switzerland	Europe	Switzerland: Zurich	Sus scrofa	Nonhuman Mammal	sample_type:pure culture	Cefoxitin resistant, mec negative Staphylococcus aureus from pig	2021-06-02T17:41:07.120Z	2021-06-02T17:41:07.120Z
PRJNA694329	SAMN17517061	GCA_018682235.1	Pig		JAEUDW000000000	WGS	Illumina NovaSeq	1006x	CLC NGS Cell v. 10			269	2865201	33.1171	10	108676	56	5		2816	99.9	99.1					2018-12-20	2018	China	Asia	China:Guangdong	pig	Nonhuman Mammal	sample_type:single cell	Identification of ST59 methicillin-resistant Staphylococcus aureus	2021-06-26T00:56:21.967Z	2021-06-26T00:56:21.967Z
PRJNA694330	SAMN17517067	GCA_018682265.1	Pig		JAEUEC000000000	WGS	Illumina NovaSeq	1006.0x	CLC NGS Cell v. 10.0			140	2828584	32.9365	9	113968	57	5		2756	99.9	99					2018-12-10	2018	China	Asia	China:Guangdong	pig	Nonhuman Mammal	sample_type:single cell	Identification of ST398-MRSA	2021-06-26T00:56:11.452Z	2021-06-26T00:56:11.452Z
PRJNA738346	SAMN19718690	GCA_018987325.1	Pig		CP076839,CP076840,CP076841,CP076842	Complete	Oxford Nanopore MinION; Illumina MiSeq	300.0x	Unicycler v. 0.4.8-beta		3	4	2832304	32.931	1	2809746	60	19		2747	100	100					2014	2014	Denmark	Europe	Denmark	Sus scrofa	Nonhuman Mammal	sample_type:Nasal swab	Pleuromutilin-resistance in MRSA CC398	2021-06-26T10:52:13.890Z	2021-06-26T10:52:13.890Z
PRJNA738347	SAMN19718724	GCA_018987345.1	Pig		CP076843,CP076844,CP076845	Complete	Oxford Nanopore MinION; Illumina NextSeq	300.0x	Unicycler v. 0.4.8-beta		2	3	2804228	32.9717	1	2796421	59	19		2755	99.9	99.7					2014	2014	Denmark	Europe	Denmark	Sus scrofa	Nonhuman Mammal	sample_type:Nasal swab	Pleuromutilin-resistance in MRSA CC398	2021-06-26T10:52:22.097Z	2021-06-26T10:52:22.097Z
PRJNA738343	SAMN19718689	GCA_019039135.1	Pig		JAHNZP000000000	WGS	Oxford Nanopore MinION; Illumina NextSeq	300.0x	Unicycler v. 0.4.8-beta		2	18	2932563	32.9955	1	1508659	61	19		2907	100	100					2014	2014	Denmark	Europe	Denmark	Sus scrofa	Nonhuman Mammal	sample_type:Nasal swab	Pleuromutilin-resistance in MRSA CC398	2021-08-01T14:21:14.092Z	2021-08-01T14:21:14.092Z
PRJNA545777	SAMN11928010	GCA_019585335.1	Pig		VDCX00000000	WGS	Illumina HiSeq	12.0x	CLC NGS Cell v. 2015			80	2834040	33.1517	7	118416	57	4		2889	99.5	97.1					2014-11-10	2014	China	Asia	China	pig	Nonhuman Mammal	sample_type:cell culture	for study resistance	2021-08-26T16:14:11.909Z	2021-08-26T16:14:11.909Z
PRJNA660925	SAMN15963967	GCA_020702585.2	Pig		JACUJW000000000	WGS	Illumina HiSeq	300x	SPAdes v. 3.13.1			21	2773307	32.7513	3	408226	56	4		2604	100	99.9			nasal cavity		2017	2017	China		China:Hubei	Sus scrofa	Nonhuman Mammal	collected_by:Huazhong Agriculture University	Staphylococcus aureus isolates were obtained from Chinese pig farms including farm dust, pigs and farm workers as well as hospitals to determine the population structure of MRSA in Chinese pig farms.	2021-11-30T22:28:49.676Z	2021-11-30T22:28:49.676Z
PRJNA688506	SAMN17178711	GCA_022549815.1	Pig		JAESEA000000000	WGS	Illumina MiSeq	10x	Unicycler v. 0.4.8.0			37	2905917	32.7145	4	253761	60	9		2788	100	99.6			nasal		2019	2019	Italy	Europe	Italy	Sus scrofa	Nonhuman Mammal	collected_by:IT-LNR-CPS		2022-03-24T02:28:46.157Z	2022-03-24T02:28:46.157Z
PRJNA688506	SAMN17178710	GCA_022549905.1	Pig		JAESDZ000000000	WGS	Illumina MiSeq	10x	Unicycler v. 0.4.8.0			37	2882301	32.7201	5	225054	60	9		2769	100	99.6			nasal		2019	2019	Italy	Europe	Italy	Sus scrofa	Nonhuman Mammal	collected_by:IT-LNR-CPS		2022-03-24T02:28:35.091Z	2022-03-24T02:28:35.091Z
PRJNA688506	SAMN17178712	GCA_022549825.1	Pig		JAESEB000000000	WGS	Illumina MiSeq	10x	Unicycler v. 0.4.8.0			48	2650587	32.8707	3	256631	59	8		2464	100	99.9			nasal		2019	2019	Italy	Europe	Italy	Sus scrofa	Nonhuman Mammal	collected_by:IT-LNR-CPS		2022-03-24T02:29:09.833Z	2022-03-24T02:29:09.833Z
PRJNA688506	SAMN17178704	GCA_022549975.1	Pig		JAESDT000000000	WGS	Illumina MiSeq	10x	Unicycler v. 0.4.8.0			32	2785549	32.8143	3	353280	60	7		2619	100	99.9			nasal		2019	2019	Italy	Europe	Italy	Sus scrofa	Nonhuman Mammal	collected_by:IT-LNR-CPS		2022-03-24T02:28:59.521Z	2022-03-24T02:28:59.521Z
PRJNA688506	SAMN17178705	GCA_022549985.1	Pig		JAESDU000000000	WGS	Illumina MiSeq	10x	Unicycler v. 0.4.8.0			34	2796183	32.7898	3	423973	59	9		2647	100	99.9			nasal		2019	2019	Italy	Europe	Italy	Sus scrofa	Nonhuman Mammal	collected_by:IT-LNR-CPS		2022-03-24T02:28:40.171Z	2022-03-24T02:28:40.171Z
PRJNA688506	SAMN17178703	GCA_022549995.1	Pig		JAESDS000000000	WGS	Illumina MiSeq	10x	Unicycler v. 0.4.8.0			31	2794262	32.7883	3	423109	59	5		2635	100	99.8			nasal		2019	2019	Italy	Europe	Italy	Sus scrofa	Nonhuman Mammal	collected_by:IT-LNR-CPS		2022-03-24T02:28:41.318Z	2022-03-24T02:28:41.318Z
PRJEB51477	SAMEA13317826	GCA_943789715.1	Pig		CALSUM000000000	WGS						117	2772477	32.8341	5	142163	69	4		2638	100	99.9		100	SWAB FROM SKIN TISSUE		2019	2019	Italy	Europe	Italy	Sus scrofa	Nonhuman Mammal			2022-06-23T22:12:23.108Z	2022-06-23T22:12:23.108Z
PRJNA842861	SAMN28689897	GCA_024515565.1	Pig		JAMYXU000000000	WGS	Illumina HiSeq	163x	SPAdes v. 3.12.0			49	2812873	32.7788	3	424039	60	9		2664	100	99.8	0.2	100			2008	2008	Germany	Europe	Germany: Bavaria	Sus scrofa	Nonhuman Mammal	sample_type:cell culture		2022-09-02T14:43:18.814Z	2022-09-02T14:43:18.814Z
PRJNA842861	SAMN28689900	GCA_024515615.1	Pig		JAMYXR000000000	WGS	Illumina HiSeq	292x	SPAdes v. 3.12.0			51	2786185	32.8119	4	253888	60	9		2628	100	99.9		100			2004	2004	Germany	Europe	Germany: Mecklenburg-Vorpommern	Sus scrofa	Nonhuman Mammal	sample_type:cell culture		2022-09-02T14:43:21.749Z	2022-09-02T14:43:21.749Z
PRJNA842861	SAMN28689899	GCA_024515555.1	Pig		JAMYXS000000000	WGS	Illumina HiSeq	192x	SPAdes v. 3.12.0			48	2779386	32.8153	3	468047	60	10		2616	100	99.9		100			2008	2008	Germany	Europe	Germany: Thuringia	Sus scrofa	Nonhuman Mammal	sample_type:cell culture		2022-09-02T14:43:23.802Z	2022-09-02T14:43:23.802Z
PRJNA842861	SAMN28689898	GCA_024515595.1	Pig		JAMYXT000000000	WGS	Illumina HiSeq	207x	SPAdes v. 3.12.0			68	2836891	32.8406	5	240074	60	10		2716	100	99.9		100			2008	2008	Germany	Europe	Germany: Mecklenburg-Vorpommern	Sus scrofa	Nonhuman Mammal	sample_type:cell culture		2022-09-02T14:43:23.162Z	2022-09-02T14:43:23.162Z
PRJNA842861	SAMN28689888	GCA_024515775.1	Pig		JAMYYD000000000	WGS	Illumina HiSeq	236x	SPAdes v. 3.12.0			35	2809202	32.8538	3	418018	60	8		2674	100	99.7	0.2	100			2017	2017	China	Asia	China: Yunnan	Sus scrofa	Nonhuman Mammal	sample_type:cell culture		2022-09-02T14:43:31.001Z	2022-09-02T14:43:31.001Z
PRJNA842861	SAMN28689889	GCA_024515795.1	Pig		JAMYYC000000000	WGS	Illumina HiSeq	222x	SPAdes v. 3.12.0			33	2809798	32.8565	3	480706	60	8		2678	100	99.7	0.2	100			2017	2017	China	Asia	China: Yunnan	Sus scrofa	Nonhuman Mammal	sample_type:cell culture		2022-09-02T14:43:33.897Z	2022-09-02T14:43:33.897Z
PRJNA842861	SAMN28689892	GCA_024515695.1	Pig		JAMYXZ000000000	WGS	Illumina HiSeq	283x	SPAdes v. 3.12.0			37	2731642	32.7051	2	632515	59	11		2551	100	99.9		100			2015	2015	Germany	Europe	Germany: Lower Saxony	Sus scrofa	Nonhuman Mammal	sample_type:cell culture		2022-09-02T14:43:29.794Z	2022-09-02T14:43:29.794Z
PRJNA842861	SAMN28689891	GCA_024515755.1	Pig		JAMYYA000000000	WGS	Illumina HiSeq	260x	SPAdes v. 3.12.0			30	2731155	32.6887	2	632279	59	9		2557	100	99.9		100			2015	2015	Germany	Europe	Germany: Lower Saxony	Sus scrofa	Nonhuman Mammal	sample_type:cell culture		2022-09-02T14:43:30.407Z	2022-09-02T14:43:30.407Z
PRJNA842861	SAMN28689893	GCA_024515705.1	Pig		JAMYXY000000000	WGS	Illumina HiSeq	247x	SPAdes v. 3.12.0			31	2728509	32.6953	2	632375	59	10		2545	100	99.9		100			2015	2015	Germany	Europe	Germany: Lower Saxony	Sus scrofa	Nonhuman Mammal	sample_type:cell culture		2022-09-02T14:43:33.254Z	2022-09-02T14:43:33.254Z
PRJNA842861	SAMN28689896	GCA_024515635.1	Pig		JAMYXV000000000	WGS	Illumina HiSeq	237x	SPAdes v. 3.12.0			44	2765575	32.8199	3	418492	60	9		2597	100	99.9		100			2008	2008	Germany	Europe	Germany: North Rhine-Westphalia	Sus scrofa	Nonhuman Mammal	sample_type:cell culture		2022-09-02T14:43:46.758Z	2022-09-02T14:43:46.758Z
PRJNA842861	SAMN28689895	GCA_024515655.1	Pig		JAMYXW000000000	WGS	Illumina HiSeq	249x	SPAdes v. 3.12.0			77	2744292	32.7767	2	632272	59	9		2572	99.9	99.8	0.2	100			2017	2017	Germany	Europe	Germany: Lower Saxony	Sus scrofa	Nonhuman Mammal	sample_type:cell culture		2022-09-02T14:48:49.291Z	2022-09-02T14:48:49.291Z
PRJNA842861	SAMN28689894	GCA_024515675.1	Pig		JAMYXX000000000	WGS	Illumina HiSeq	283x	SPAdes v. 3.12.0			33	2763648	32.6817	2	610016	59	9		2598	100	99.9		100			2015	2015	Germany	Europe	Germany: Lower Saxony	Sus scrofa	Nonhuman Mammal	sample_type:cell culture		2022-09-02T14:48:48.622Z	2022-09-02T14:48:48.622Z
PRJNA842861	SAMN28689881	GCA_024515935.1	Pig		JAMYYK000000000	WGS	Illumina HiSeq	203x	SPAdes v. 3.12.0			53	2829213	32.6808	5	224887	56	3		2714	100	99.8		100			2009	2009	China	Asia	China: Liaoning	Sus scrofa	Nonhuman Mammal	sample_type:cell culture		2022-09-02T14:43:41.512Z	2022-09-02T14:43:41.512Z
PRJNA842861	SAMN28689884	GCA_024515915.1	Pig		JAMYYH000000000	WGS	Illumina HiSeq	205x	SPAdes v. 3.12.0			42	2737798	32.672	7	129964	56	3		2584	100	99.6		100			2013	2013	China	Asia	China: Henan	Sus scrofa	Nonhuman Mammal	sample_type:cell culture		2022-09-02T14:43:40.924Z	2022-09-02T14:43:40.924Z
PRJNA842861	SAMN28689890	GCA_024515805.1	Pig		JAMYYB000000000	WGS	Illumina HiSeq	231x	SPAdes v. 3.12.0			33	2786308	32.8183	3	555859	60	8		2638	100	99.7	0.2	100			2017	2017	China	Asia	China: Yunnan	Sus scrofa	Nonhuman Mammal	sample_type:cell culture		2022-09-02T14:43:46.147Z	2022-09-02T14:43:46.147Z
PRJNA842861	SAMN28689886	GCA_024515855.1	Pig		JAMYYF000000000	WGS	Illumina HiSeq	163x	SPAdes v. 3.12.0			39	2855614	32.8699	4	241812	57	8		2729	100	99.9	0.2	100			2016	2016	China	Asia	China: Guangdong	Sus scrofa	Nonhuman Mammal	sample_type:cell culture		2022-09-02T14:43:44.773Z	2022-09-02T14:43:44.773Z
PRJNA842861	SAMN28689887	GCA_024515835.1	Pig		JAMYYE000000000	WGS	Illumina HiSeq	142x	SPAdes v. 3.12.0			61	2870771	32.7572	6	150259	58	9		2711	100	99.9		100			2016	2016	China	Asia	China: Shanghai	Sus scrofa	Nonhuman Mammal	sample_type:cell culture		2022-09-02T14:43:45.463Z	2022-09-02T14:43:45.463Z
PRJNA842861	SAMN28689882	GCA_024515955.1	Pig		JAMYYJ000000000	WGS	Illumina HiSeq	178x	SPAdes v. 3.12.0			52	2816902	32.6848	8	123963	56	4		2712	100	99.8		100			2014	2014	China	Asia	China: Shandong	Sus scrofa	Nonhuman Mammal	sample_type:cell culture		2022-09-02T14:43:35.919Z	2022-09-02T14:43:35.919Z
PRJNA842861	SAMN28689883	GCA_024515895.1	Pig		JAMYYI000000000	WGS	Illumina HiSeq	204x	SPAdes v. 3.12.0			42	2787696	32.6787	8	135979	56	4		2657	100	99.8		100			2009	2009	China	Asia	China: Beijing	Sus scrofa	Nonhuman Mammal	sample_type:cell culture		2022-09-02T14:49:00.630Z	2022-09-02T14:49:00.630Z
PRJNA842861	SAMN28689885	GCA_024515875.1	Pig		JAMYYG000000000	WGS	Illumina HiSeq	200x	SPAdes v. 3.12.0			104	2865133	32.6401	7	139955	56	6		2768	100	99.8		100			2014	2014	China	Asia	China: Shandong	Sus scrofa	Nonhuman Mammal	sample_type:cell culture		2022-09-02T14:48:53.326Z	2022-09-02T14:48:53.326Z
PRJNA862074	SAMN29938198	GCA_024580375.1	Pig		JANIKV000000000	WGS	Illumina	30x	SPAdes v. 3.7			89	2828676	32.8162	3	545094	60	5		2870	100	99.9	0.2	100	tonsil swab		2018	2018	Spain	Europe	Spain	Sus scrofa	Nonhuman Mammal	sample_type:cell culture		2022-09-02T15:14:44.058Z	2022-09-02T15:14:44.058Z
PRJNA862074	SAMN29938200	GCA_024580615.1	Pig		JANIKX000000000	WGS	Illumina	30x	SPAdes v. 3.7			84	2828128	32.8227	3	545439	60	5		2868	100	99.6	0.4	100	tonsil swab		2018	2018	Spain	Europe	Spain	Sus scrofa	Nonhuman Mammal	sample_type:cell culture		2022-09-02T15:16:27.482Z	2022-09-02T15:16:27.482Z
PRJNA862074	SAMN29938197	GCA_024580815.1	Pig		JANIKU000000000	WGS	Illumina	30x	SPAdes v. 3.7			88	2831487	32.8463	3	544928	60	7		2874	100	99.6	0.2	100	tonsil swab		2018	2018	Spain	Europe	Spain	Sus scrofa	Nonhuman Mammal	sample_type:cell culture		2022-09-02T15:16:17.077Z	2022-09-02T15:16:17.077Z
PRJNA862074	SAMN29938199	GCA_024581045.1	Pig		JANIKW000000000	WGS	Illumina	30x	SPAdes v. 3.7			76	2825941	32.8073	3	545554	60	5		2858	100	99.8	0.2	100	tonsil swab		2018	2018	Spain	Europe	Spain	Sus scrofa	Nonhuman Mammal	sample_type:cell culture		2022-09-02T15:21:52.279Z	2022-09-02T15:21:52.279Z
PRJNA793117	SAMN24502081	GCA_024588235.1	Pig		JAKKVA000000000	WGS	Illumina HiSeq	100x	CLC NGS Cell v. 10.1			49	2857703	32.8755	3	352190	61	4		2828	100	100	0.2	100			2020	2020	China	Asia	China: Guangzhou	Swine	Nonhuman Mammal	sample_type:cell culture		2022-09-02T15:38:27.138Z	2022-09-02T15:38:27.138Z
PRJNA793117	SAMN24502082	GCA_024588215.1	Pig		JAKKUZ000000000	WGS	Illumina HiSeq	100x	CLC NGS Cell v. 10.1			85	2815325	32.7938	6	150002	60	4		2758	100	99.9	0.4	100			2021	2021	China	Asia	China: Guangzhou	Swine	Nonhuman Mammal	sample_type:cell culture		2022-09-02T15:39:08.528Z	2022-09-02T15:39:08.528Z
PRJNA793117	SAMN24502074	GCA_024588435.1	Pig		JAKKVH000000000	WGS	Illumina HiSeq	100x	CLC NGS Cell v. 10.1			69	2798704	32.8185	8	136871	59	4		2746	99.9	99.9		100			2020	2020	China	Asia	China: Guangzhou	Swine	Nonhuman Mammal	sample_type:cell culture		2022-09-02T15:38:05.811Z	2022-09-02T15:38:05.811Z
PRJNA793117	SAMN24502072	GCA_024588415.1	Pig		JAKKVJ000000000	WGS	Illumina HiSeq	100x	CLC NGS Cell v. 10.1			68	2768348	32.7753	6	149708	60	4		2705	100	100		100			2020	2020	China	Asia	China: Guangzhou	Swine	Nonhuman Mammal	sample_type:cell culture		2022-09-02T15:38:06.921Z	2022-09-02T15:38:06.921Z
PRJNA793117	SAMN24502076	GCA_024588375.1	Pig		JAKKVF000000000	WGS	Illumina HiSeq	100x	CLC NGS Cell v. 10.1			1709	3628111	32.6975	12	97540	60	5		4863	99.6	75.8	22.6	100			2020	2020	China	Asia	China: Guangzhou	Swine	Nonhuman Mammal	sample_type:cell culture		2022-09-02T15:39:37.632Z	2022-09-02T15:39:37.632Z
PRJNA793117	SAMN24502078	GCA_024588315.1	Pig		JAKKVD000000000	WGS	Illumina HiSeq	100x	CLC NGS Cell v. 10.1			204	2812109	32.434	6	149710	59	5		2723	100	100		100			2020	2020	China	Asia	China: Guangzhou	Swine	Nonhuman Mammal	sample_type:cell culture		2022-09-02T15:39:24Z	2022-09-02T15:39:24Z
PRJNA793117	SAMN24502065	GCA_024588535.1	Pig		JAKKVQ000000000	WGS	Illumina HiSeq	100x	CLC NGS Cell v. 10.1			72	2888998	32.8304	7	149643	59	6		2879	100	100		100			2021	2021	China	Asia	China: Guangzhou	Swine	Nonhuman Mammal	sample_type:cell culture		2022-09-02T15:38:11.527Z	2022-09-02T15:38:11.527Z
PRJNA793117	SAMN24502069	GCA_024588475.1	Pig		JAKKVM000000000	WGS	Illumina HiSeq	100x	CLC NGS Cell v. 10.1			55	2769808	32.8381	4	316315	59	5		2708	100	99.9	0.4	100			2020	2020	China	Asia	China: Guangzhou	Swine	Nonhuman Mammal	sample_type:cell culture		2022-09-02T15:38:12.498Z	2022-09-02T15:38:12.498Z
PRJNA793117	SAMN24502077	GCA_024588305.1	Pig		JAKKVE000000000	WGS	Illumina HiSeq	100x	CLC NGS Cell v. 10.1			63	2795450	32.8048	8	136940	60	6		2739	100	100		100			2020	2020	China	Asia	China: Guangzhou	Swine	Nonhuman Mammal	sample_type:cell culture		2022-09-02T15:39:24.923Z	2022-09-02T15:39:24.923Z
PRJNA793117	SAMN24502070	GCA_024588495.1	Pig		JAKKVL000000000	WGS	Illumina HiSeq	100x	CLC NGS Cell v. 10.1			51	2854839	32.8716	4	344048	60	3		2830	100	100		100			2020	2020	China	Asia	China: Guangzhou	Swine	Nonhuman Mammal	sample_type:cell culture		2022-09-02T15:38:13.442Z	2022-09-02T15:38:13.442Z
PRJNA793117	SAMN24502075	GCA_024588355.1	Pig		JAKKVG000000000	WGS	Illumina HiSeq	100x	CLC NGS Cell v. 10.1			73	2793607	32.8275	8	111758	60	5		2746	100	100		100			2020	2020	China	Asia	China: Guangzhou	Swine	Nonhuman Mammal	sample_type:cell culture		2022-09-02T15:39:34.940Z	2022-09-02T15:39:34.940Z
PRJNA793117	SAMN24502071	GCA_024588425.1	Pig		JAKKVK000000000	WGS	Illumina HiSeq	100x	CLC NGS Cell v. 10.1			76	2780541	32.7615	6	149874	60	4		2725	99.9	99.9	0.2	100			2020	2020	China	Asia	China: Guangzhou	Swine	Nonhuman Mammal	sample_type:cell culture		2022-09-02T15:38:07.857Z	2022-09-02T15:38:07.857Z
PRJNA793117	SAMN24502073	GCA_024588385.1	Pig		JAKKVI000000000	WGS	Illumina HiSeq	100x	CLC NGS Cell v. 10.1			57	2861179	32.8644	4	344211	58	5		2847	100	100		100			2020	2020	China	Asia	China: Guangzhou	Swine	Nonhuman Mammal	sample_type:cell culture		2022-09-02T15:39:42Z	2022-09-02T15:39:42Z
PRJNA793117	SAMN24502061	GCA_024588615.1	Pig		JAKKVU000000000	WGS	Illumina HiSeq	100x	CLC NGS Cell v. 10.1			39	2866357	32.8405	3	423879	59	3		2848	100	99.9	0.2	100			2021	2021	China	Asia	China: Guangzhou	Swine	Nonhuman Mammal	sample_type:cell culture		2022-09-02T15:44:56.961Z	2022-09-02T15:44:56.961Z
PRJNA793117	SAMN24502063	GCA_024588625.1	Pig		JAKKVS000000000	WGS	Illumina HiSeq	100x	CLC NGS Cell v. 10.1			213	2843232	32.7841	6	149645	59	4		2900	100	100		100			2021	2021	China	Asia	China: Guangzhou	Swine	Nonhuman Mammal	sample_type:cell culture		2022-09-02T15:44:55.042Z	2022-09-02T15:44:55.042Z
PRJNA793117	SAMN24502064	GCA_024588575.1	Pig		JAKKVR000000000	WGS	Illumina HiSeq	100x	CLC NGS Cell v. 10.1			72	2835665	32.8117	6	150001	60	2		2802	100	99.9	0.4	100			2021	2021	China	Asia	China: Guangzhou	Swine	Nonhuman Mammal	sample_type:cell culture		2022-09-02T15:44:46.766Z	2022-09-02T15:44:46.766Z
PRJNA793117	SAMN24502062	GCA_024588595.1	Pig		JAKKVT000000000	WGS	Illumina HiSeq	100x	CLC NGS Cell v. 10.1			73	2875591	32.9193	3	337670	59	5		2874	99.9	99.8	0.4	100			2021	2021	China	Asia	China: Guangzhou	Swine	Nonhuman Mammal	sample_type:cell culture		2022-09-02T15:44:57.914Z	2022-09-02T15:44:57.914Z
PRJNA793117	SAMN24502058	GCA_024588715.1	Pig		JAKKVX000000000	WGS	Illumina HiSeq	100x	CLC NGS Cell v. 10.1			67	2819501	32.7501	7	149708	59	5		2768	100	100		100			2021	2021	China	Asia	China: Guangzhou	Swine	Nonhuman Mammal	sample_type:cell culture		2022-09-02T15:39:30.171Z	2022-09-02T15:39:30.171Z
PRJNA793117	SAMN24502052	GCA_024588815.1	Pig		JAKKWD000000000	WGS	Illumina HiSeq	100x	CLC NGS Cell v. 10.1			51	2842190	32.8459	4	272124	58	2		2824	100	100	0.2	100			2021	2021	China	Asia	China: Guangzhou	Swine	Nonhuman Mammal	sample_type:cell culture		2022-09-02T15:39:09.434Z	2022-09-02T15:39:09.434Z
PRJNA793117	SAMN24502059	GCA_024588695.1	Pig		JAKKVW000000000	WGS	Illumina HiSeq	100x	CLC NGS Cell v. 10.1			58	2844158	32.8351	5	206298	58	3		2823	100	100	0.2	100			2021	2021	China	Asia	China: Guangzhou	Swine	Nonhuman Mammal	sample_type:cell culture		2022-09-02T15:44:47.677Z	2022-09-02T15:44:47.677Z
PRJNA793117	SAMN24502055	GCA_024588765.1	Pig		JAKKWA000000000	WGS	Illumina HiSeq	100x	CLC NGS Cell v. 10.1			75	2816445	32.8116	7	138501	61	4		2777	100	100		100			2021	2021	China	Asia	China: Guangzhou	Swine	Nonhuman Mammal	sample_type:cell culture		2022-09-02T15:44:58.876Z	2022-09-02T15:44:58.876Z
PRJNA793117	SAMN24502057	GCA_024588735.1	Pig		JAKKVY000000000	WGS	Illumina HiSeq	100x	CLC NGS Cell v. 10.1			38	2866042	32.8332	4	340445	58	3		2855	100	99.9	0.2	100			2021	2021	China	Asia	China: Guangzhou	Swine	Nonhuman Mammal	sample_type:cell culture		2022-09-02T15:44:59.802Z	2022-09-02T15:44:59.802Z
PRJNA793117	SAMN24502060	GCA_024588675.1	Pig		JAKKVV000000000	WGS	Illumina HiSeq	100x	CLC NGS Cell v. 10.1			76	2866661	32.7845	7	149643	60	6		2834	99.9	99.9		100			2021	2021	China	Asia	China: Guangzhou	Swine	Nonhuman Mammal	sample_type:cell culture		2022-09-02T15:44:56.030Z	2022-09-02T15:44:56.030Z
PRJNA793117	SAMN24502054	GCA_024588795.1	Pig		JAKKWB000000000	WGS	Illumina HiSeq	100x	CLC NGS Cell v. 10.1			53	2872285	32.887	4	285903	50	4		2868	100	99.9		100			2021	2021	China	Asia	China: Guangzhou	Swine	Nonhuman Mammal	sample_type:cell culture		2022-09-02T15:45:00.707Z	2022-09-02T15:45:00.707Z
PRJNA793117	SAMN24502056	GCA_024588755.1	Pig		JAKKVZ000000000	WGS	Illumina HiSeq	100x	CLC NGS Cell v. 10.1			126	2862275	32.9087	5	234139	58	4		2882	99.9	99.6	0.9	100			2021	2021	China	Asia	China: Guangzhou	Swine	Nonhuman Mammal	sample_type:cell culture		2022-09-02T15:45:02.738Z	2022-09-02T15:45:02.738Z
PRJNA793117	SAMN24502051	GCA_024588855.1	Pig		JAKKWE000000000	WGS	Illumina HiSeq	100x	CLC NGS Cell v. 10.1			47	2843668	32.8426	4	282843	58	4		2826	100	100	0.4	100			2021	2021	China	Asia	China: Guangzhou	Swine	Nonhuman Mammal	sample_type:cell culture		2022-09-02T15:39:23.015Z	2022-09-02T15:39:23.015Z
PRJNA793117	SAMN24502053	GCA_024588825.1	Pig		JAKKWC000000000	WGS	Illumina HiSeq	100x	CLC NGS Cell v. 10.1			32	2798646	32.8439	3	451020	58	6		2744	99.9	99.9		100			2021	2021	China	Asia	China: Guangzhou	Swine	Nonhuman Mammal	sample_type:cell culture		2022-09-02T15:44:48.704Z	2022-09-02T15:44:48.704Z
PRJNA793117	SAMN24502044	GCA_024588975.1	Pig		JAKKWL000000000	WGS	Illumina HiSeq	100x	CLC NGS Cell v. 10.1			82	2803182	32.7909	6	149708	60	5		2746	100	99.9	0.2	100			2021	2021	China	Asia	China: Guangzhou	Swine	Nonhuman Mammal	sample_type:cell culture		2022-09-02T15:44:52.382Z	2022-09-02T15:44:52.382Z
PRJNA793117	SAMN24502045	GCA_024588945.1	Pig		JAKKWK000000000	WGS	Illumina HiSeq	100x	CLC NGS Cell v. 10.1			54	2870569	32.8614	5	203878	50	4		2860	100	99.9	0.2	100			2021	2021	China	Asia	China: Guangzhou	Swine	Nonhuman Mammal	sample_type:cell culture		2022-09-02T15:44:53.269Z	2022-09-02T15:44:53.269Z
PRJNA793117	SAMN24502046	GCA_024588995.1	Pig		JAKKWJ000000000	WGS	Illumina HiSeq	100x	CLC NGS Cell v. 10.1			68	2876758	32.9263	4	285965	58	4		2883	99.9	99.8		100			2021	2021	China	Asia	China: Guangzhou	Swine	Nonhuman Mammal	sample_type:cell culture		2022-09-02T15:44:51.438Z	2022-09-02T15:44:51.438Z
PRJNA793117	SAMN24502043	GCA_024589015.1	Pig		JAKKWM000000000	WGS	Illumina HiSeq	100x	CLC NGS Cell v. 10.1			44	2764335	32.7994	3	410360	59	6		2700	100	99.9	0.4	100			2021	2021	China	Asia	China: Guangzhou	Swine	Nonhuman Mammal	sample_type:cell culture		2022-09-02T15:44:54.191Z	2022-09-02T15:44:54.191Z
PRJNA793117	SAMN24502042	GCA_024589055.1	Pig		JAKKWN000000000	WGS	Illumina HiSeq	100x	CLC NGS Cell v. 10.1			48	2781446	32.8391	5	150109	59	3		2732	99.9	99.8	0.2	100			2021	2021	China	Asia	China: Guangzhou	Swine	Nonhuman Mammal	sample_type:cell culture		2022-09-02T15:44:49.608Z	2022-09-02T15:44:49.608Z
PRJNA793117	SAMN24502050	GCA_024588895.1	Pig		JAKKWF000000000	WGS	Illumina HiSeq	100x	CLC NGS Cell v. 10.1			80	2813835	32.79	6	135013	60	4		2775	99.9	99.7	0.4	100			2021	2021	China	Asia	China: Guangzhou	Swine	Nonhuman Mammal	sample_type:cell culture		2022-09-02T15:45:46.655Z	2022-09-02T15:45:46.655Z
PRJNA793117	SAMN24502048	GCA_024588915.1	Pig		JAKKWH000000000	WGS	Illumina HiSeq	100x	CLC NGS Cell v. 10.1			44	2867374	32.8555	3	423914	59	3		2854	100	99.9	0.2	100			2021	2021	China	Asia	China: Guangzhou	Swine	Nonhuman Mammal	sample_type:cell culture		2022-09-02T15:45:50.892Z	2022-09-02T15:45:50.892Z
PRJNA793117	SAMN24502047	GCA_024588925.1	Pig		JAKKWI000000000	WGS	Illumina HiSeq	100x	CLC NGS Cell v. 10.1			76	2804586	32.8816	3	423769	59	4		2781	99.8	99.6	0.6	100			2021	2021	China	Asia	China: Guangzhou	Swine	Nonhuman Mammal	sample_type:cell culture		2022-09-02T15:45:49.900Z	2022-09-02T15:45:49.900Z
PRJNA293432	SAMN04002937	GCF_001281605.1	Pig		LIPH00000000	WGS	Illumina MiSeq	330.0x	CLC NGS Cell v. 7.0			51	2775603	32.82	8	137629	57	4		2757	99.9	99.8		100			2005	2005	Denmark	Europe	Denmark	Pig, Sus scrofa	Nonhuman Mammal	sample_type:lung	S. aureus from pig	2016-01-17T17:06:15.769Z	2016-01-17T17:06:15.769Z
PRJNA303158	SAMN04287217	GCF_001455955.1	Pig		LNTF00000000	WGS	Illumina MiSeq	65.0x	CLC NGS Cell v. 7.5.1; Geneious v. 8.0			20	2805326	32.89	3	466156	60	10		2736	100	99.8	0.6	100	Skin swab	isolated from swine exudative epidermitis	2012	2012	Brazil	South America	Brazil:Rio Grande do Sul	Pig, Sus scrofa	Nonhuman Mammal	collected_by:LSS-FMVZ-USP	Genomic characterization of Brazilian LA-MRSA ST398 strain SA7112 isolated from swine exudative epidermitis.	2016-01-30T11:18:32.403Z	2016-01-30T11:18:32.403Z
PRJEB1385	SAMEA3138935	GCA_000577675.1	Pig		CAVX00000000	WGS						134	2760400	32.8	24	38726	52	3		2622	99.6	98.8	1.3	99.4			2005	2005	Netherlands	Europe	Netherlands	Pig, Sus scrofa	Nonhuman Mammal		Background. The change of the bacteria from colonizers to pathogens is accompanied by a drastic change in expression profiles. These changes may be due to environmental signals or to mutational changes. We therefore compared the whole genome sequences of a set of S. aureus isolates from the same patient. Methods. Two Staphylococcus aureus isolates (S0460 and S0462) from the farmer and a pig who w…	2014-12-08T22:13:24.980Z	2015-03-16T03:17:09.594Z
PRJNA207812	SAMN02469811	GCA_000443265.1	Pig		AUPU00000000	WGS	Illumina HiSeq	650.0x	Edena v. 3.130110			49	2700799	32.8	4	152039	59	18		2475	100	99.8		100	feces		2010	2010	Netherlands	Europe	Netherlands	Pig, Sus scrofa	Nonhuman Mammal		Staphylococcus aureus strain S123 Genome sequencing.	2014-12-08T22:13:19.140Z	2015-03-16T03:17:09.594Z
PRJNA207812	SAMN02469811	GCA_000443265.1	Pig		AUPU00000000	Plasmid	Illumina HiSeq	650.0x	Edena v. 3.130110		1	1	14896	30.14						19					feces		2010	2010	Netherlands	Europe	Netherlands	Pig, Sus scrofa	Nonhuman Mammal		Staphylococcus aureus strain S123 Genome sequencing.	2017-12-29T17:43:10.344Z	2017-12-29T17:43:10.344Z
PRJNA207812	SAMN02469811	GCA_000443265.1	Pig		AUPU00000000	Plasmid	Illumina HiSeq	650.0x	Edena v. 3.130110		1	1	4397	31.54						7					feces		2010	2010	Netherlands	Europe	Netherlands	Pig, Sus scrofa	Nonhuman Mammal		Staphylococcus aureus strain S123 Genome sequencing.	2017-12-29T17:43:10.310Z	2017-12-29T17:43:10.310Z
PRJNA226280	SAMN02391154	GCA_000638195.1	Pig	SRR1303274	JJAJ00000000	WGS	Illumina	99.0x	allpaths v. R48559			69	2783962	32.7	12	75491	50	13		2603	100	99.9		100	Bodily fluid; Nose		2007	2007	Denmark			Pig, Sus scrofa	Nonhuman Mammal	phenotype:MSSA	MRSA ST398	2014-12-08T22:44:42.051Z	2015-03-16T03:17:09.594Z
PRJNA226303	SAMN02391177	GCA_000636155.1	Pig	SRR1290901	JJEZ00000000	WGS	Illumina	88.0x	allpaths v. R48559			47	2696678	32.7	10	94942	48	12		2483	100	99.9		100	Bodily fluid; Nose		2007	2007	Germany			Pig, Sus scrofa	Nonhuman Mammal	phenotype:MSSA	MRSA ST398	2014-12-08T22:44:55.904Z	2015-03-16T03:17:09.594Z
PRJNA226304	SAMN02391178	GCA_000684985.1	Pig	SRR1218675	JJEY00000000	WGS	Illumina	99.0x	allpaths v. R48559			60	2698033	32.7	10	90387	50	15		2471	100	99.9		100	Bodily fluid; Nose		2007	2007	Germany			Pig, Sus scrofa	Nonhuman Mammal	phenotype:MSSA	MRSA ST398	2014-12-08T22:44:56.532Z	2015-03-16T03:17:09.594Z
PRJNA226337	SAMN02391211	GCA_000637975.1	Pig	SRR1302920	JJAV00000000	WGS	Illumina	91.0x	allpaths v. R48559			40	2794869	32.9	5	206867	56	17		2575	100	99.8		100	Bodily fluid; Nose		2008	2008	Italy			Pig, Sus scrofa	Nonhuman Mammal	phenotype:MRSA	MRSA ST398	2014-12-08T22:45:17.672Z	2015-03-16T03:17:09.594Z
PRJNA226338	SAMN02391212	GCA_000638135.1	Pig	SRR1290891	JJAM00000000	WGS	Illumina	91.0x	allpaths v. R48559			33	2791266	32.9	4	212059	57	17		2568	100	99.8		100	Bodily fluid; Nose		2008	2008	Italy			Pig, Sus scrofa	Nonhuman Mammal	phenotype:MRSA	MRSA ST398	2014-12-08T22:45:18.149Z	2015-03-16T03:17:09.594Z
PRJNA226340	SAMN02391214	GCA_000637195.1	Pig	SRR1290862	JJCN00000000	WGS	Illumina	87.0x	allpaths v. R48559			66	2854516	32.7	15	74313	45	10		2669	100	99.6	0.6	100	Bodily fluid; Nose		2008	2008	Italy			Pig, Sus scrofa	Nonhuman Mammal	phenotype:MRSA	MRSA ST398	2014-12-08T22:45:18.993Z	2015-03-16T03:17:09.594Z
PRJNA226347	SAMN02391221	GCA_000684735.1	Pig	SRR1303276	JJCS00000000	WGS	Illumina	96.0x	allpaths v. R48559			39	2754298	32.8	6	137402	52	14		2507	100	99.8		100	Bodily fluid		2010	2010	Italy			Pig, Sus scrofa	Nonhuman Mammal	phenotype:MRSA	MRSA ST398	2014-12-08T22:45:23.601Z	2015-03-16T03:17:09.594Z
PRJNA226348	SAMN02391222	GCA_000638155.1	Pig	SRR1290884	JJAL00000000	WGS	Illumina	94.0x	allpaths v. R48559			47	2819205	32.8	4	210840	50	16		2589	100	99.8	0.6	100	Bodily fluid		2010	2010	Italy			Pig, Sus scrofa	Nonhuman Mammal	phenotype:MRSA	MRSA ST398	2014-12-08T22:45:24.119Z	2015-03-16T03:17:09.594Z
PRJNA226349	SAMN02391223	GCA_000638175.1	Pig	SRR1290885	JJAK00000000	WGS	Illumina	87.0x	allpaths v. R48559			40	2737627	32.8	5	206471	57	15		2496	100	99.8		100	Bodily fluid		2010	2010	Italy			Pig, Sus scrofa	Nonhuman Mammal	phenotype:MRSA	MRSA ST398	2014-12-08T22:45:24.668Z	2015-03-16T03:17:09.594Z
PRJNA226350	SAMN02391224	GCA_000638235.1	Pig	SRR1290880	JJAG00000000	WGS	Illumina	89.0x	allpaths v. R48559			35	2806040	32.9	5	201512	58	8		2606	99.9	99.7		100	Bodily fluid		2010	2010	Italy			Pig, Sus scrofa	Nonhuman Mammal	phenotype:MSSA	MRSA ST398	2014-12-08T22:45:25.599Z	2015-03-16T03:17:09.594Z
PRJNA226351	SAMN02391225	GCA_000638255.1	Pig	SRR1303269	JJAF00000000	WGS	Illumina	90.0x	allpaths v. R48559			41	2769723	32.9	5	170685	57	14		2539	100	99.8		100	Bodily fluid		2010	2010	Italy			Pig, Sus scrofa	Nonhuman Mammal	phenotype:MSSA	MRSA ST398	2014-12-08T22:45:26.645Z	2015-03-16T03:17:09.594Z
PRJNA226352	SAMN02391226	GCA_000638375.1	Pig	SRR1290887	JIZZ00000000	WGS	Illumina	94.0x	allpaths v. R48559			48	2825411	32.9	5	218173	50	17		2595	100	99.8		100	Bodily fluid		2010	2010	Italy			Pig, Sus scrofa	Nonhuman Mammal	phenotype:MRSA	MRSA ST398	2014-12-08T22:45:27.107Z	2015-03-16T03:17:09.594Z
PRJNA226353	SAMN02391227	GCA_000638395.1	Pig	SRR1290879	JIZY00000000	WGS	Illumina	92.0x	allpaths v. R48559			46	2782898	32.9	6	137850	61	17		2551	100	99.8		100	Bodily fluid		2010	2010	Italy			Pig, Sus scrofa	Nonhuman Mammal	phenotype:MSSA	MRSA ST398	2014-12-08T22:45:27.573Z	2015-03-16T03:17:09.594Z
PRJNA226354	SAMN02391228	GCA_000637115.1	Pig	SRR1290900	JJCR00000000	WGS	Illumina	93.0x	allpaths v. R48559			46	2749099	32.9	5	210838	57	17		2507	100	99.8		100	Bodily fluid		2010	2010	Italy			Pig, Sus scrofa	Nonhuman Mammal	phenotype:MRSA	MRSA ST398	2014-12-08T22:45:28.055Z	2015-03-16T03:17:09.594Z
PRJNA226355	SAMN02391229	GCA_000637155.1	Pig	SRR1290918	JJCP00000000	WGS	Illumina	91.0x	allpaths v. R48559			31	2759342	32.8	3	410172	56	10		2517	100	99.6		100	Bodily fluid		2011	2011	Italy			Pig, Sus scrofa	Nonhuman Mammal	phenotype:MRSA	MRSA ST398	2014-12-08T22:45:28.598Z	2015-03-16T03:17:09.594Z
PRJNA226358	SAMN02391232	GCA_000637175.1	Pig	SRR1252011	JJCO00000000	WGS	Illumina	90.0x	allpaths v. R48559			40	2789843	32.9	4	201072	51	16		2561	100	99.8		100	Bodily fluid		2011	2011	Italy			Pig, Sus scrofa	Nonhuman Mammal	phenotype:MRSA	MRSA ST398	2014-12-08T22:45:29.069Z	2015-03-16T03:17:09.594Z
PRJNA226359	SAMN02391233	GCA_000637735.1	Pig	SRR1303433	JJBK00000000	WGS	Illumina	92.0x	allpaths v. R48559			41	2749662	32.8	4	185735	56	14		2498	100	99.8		100	Bodily fluid; Skin		2011	2011	Italy			Pig, Sus scrofa	Nonhuman Mammal	phenotype:MRSA	MRSA ST398	2014-12-08T22:45:29.558Z	2015-03-16T03:17:09.594Z
PRJNA226367	SAMN02391241	GCA_000637675.1	Pig	SRR1290909	JJBN00000000	WGS	Illumina	86.0x	allpaths v. R48559			39	2777261	32.9	6	164135	58	11		2569	100	99.6	0.6	100	Bodily fluid; Nose		2012	2012	Italy			Pig, Sus scrofa	Nonhuman Mammal	phenotype:MSSA	MRSA ST398	2014-12-08T22:45:35.427Z	2015-03-16T03:17:09.594Z
PRJNA226368	SAMN02391242	GCA_000637695.1	Pig	SRR1290870	JJBM00000000	WGS	Illumina	90.0x	allpaths v. R48559			36	2766724	32.9	4	215005	58	9		2568	100	99.7		100	Bodily fluid		2012	2012	Italy			Pig, Sus scrofa	Nonhuman Mammal	phenotype:MSSA	MRSA ST398	2014-12-08T22:45:35.943Z	2015-03-16T03:17:09.594Z
PRJNA226391	SAMN02391265	GCA_000637635.1	Pig	SRR1303292	JJBP00000000	WGS	Illumina	90.0x	allpaths v. R48559			40	2777877	32.9	7	136452	49	15		2566	100	99.8		100	Bodily fluid; Nose		2007	2007	Netherlands			Pig, Sus scrofa	Nonhuman Mammal	phenotype:MRSA	MRSA ST398	2014-12-08T22:45:50.503Z	2015-03-16T03:17:09.594Z
PRJNA226401	SAMN02391275	GCA_000640475.1	Pig	SRR1218550	JIVK00000000	WGS	Illumina	89.0x	allpaths v. R48559			45	2786020	32.8	6	140578	54	12		2569	100	99.8		100	Bodily fluid; Skin		2007	2007	Spain			Pig, Sus scrofa	Nonhuman Mammal	phenotype:MRSA	MRSA ST398	2014-12-08T22:45:56.616Z	2015-03-16T03:17:09.594Z
PRJNA226414	SAMN02391288	GCA_000638555.1	Pig	SRR1302889	JIZO00000000	WGS	Illumina	86.0x	allpaths v. R48559			51	2863405	32.9	5	222579	56	17		2672	100	99.7		100	Bodily fluid		2008	2008	Spain			Pig, Sus scrofa	Nonhuman Mammal	phenotype:MRSA	MRSA ST398	2014-12-08T22:46:02.932Z	2015-03-16T03:17:09.594Z
PRJNA226419	SAMN02391293	GCA_000638515.1	Pig	SRR1303487	JIZQ00000000	WGS	Illumina	91.0x	allpaths v. R48559			33	2795017	32.9	6	179945	52	12		2571	100	99.8		100	Bodily fluid		2008	2008	Spain			Pig, Sus scrofa	Nonhuman Mammal	phenotype:MRSA	MRSA ST398	2014-12-08T22:46:03.886Z	2015-03-16T03:17:09.594Z
PRJNA226420	SAMN02391294	GCA_000638655.1	Pig	SRR1218645	JIZJ00000000	WGS	Illumina	88.0x	allpaths v. R48559			40	2830721	32.8	6	140948	56	10		2627	100	99.4	0.6	100	Bodily fluid		2009	2009	Spain			Pig, Sus scrofa	Nonhuman Mammal	phenotype:MRSA	MRSA ST398	2014-12-08T22:46:04.717Z	2015-03-16T03:17:09.594Z
PRJNA226467	SAMN02391339	GCA_000639555.1	Pig	SRR1290873	JIXK00000000	WGS	Illumina	88.0x	allpaths v. R48559			38	2811107	32.8	7	137732	57	14		2608	100	99.8		100	Bodily fluid		2010	2010	Hong kong			Pig, Sus scrofa	Nonhuman Mammal	phenotype:MSSA	MRSA ST398	2014-12-08T22:46:31.243Z	2015-03-16T03:17:09.594Z
PRJNA226522	SAMN02391394	GCA_000639075.1	Pig	SRR1212983	JIYN00000000	WGS	Illumina	94.0x	allpaths v. R48559			36	2809399	32.8	4	148328	55	12		2613	100	99.8		100	Bodily fluid		2010	2010	Netherlands			Pig, Sus scrofa	Nonhuman Mammal		MRSA ST398	2014-12-08T22:47:07.593Z	2015-03-16T03:17:09.594Z
PRJNA226523	SAMN02391395	GCA_000639095.1	Pig	SRR1213066	JIYM00000000	WGS	Illumina	88.0x	allpaths v. R48559			35	2761263	32.9	6	137848	57	14		2544	100	99.8		100	Bodily fluid		2010	2010	Netherlands			Pig, Sus scrofa	Nonhuman Mammal		MRSA ST398	2014-12-08T22:47:08.036Z	2015-03-16T03:17:09.594Z
PRJNA226524	SAMN02391396	GCA_000639135.1	Pig	SRR1212977	JIYK00000000	WGS	Illumina	92.0x	allpaths v. R48559			43	2772099	32.8	6	185717	56	11		2563	100	99.7		100	Bodily fluid		2010	2010	Netherlands			Pig, Sus scrofa	Nonhuman Mammal		MRSA ST398	2014-12-08T22:47:08.501Z	2015-03-16T03:17:09.594Z
PRJNA226525	SAMN02391397	GCA_000647355.1	Pig	SRR1213115	JIFH00000000	WGS	Illumina	90.0x	allpaths v. R48559			36	2760895	32.8	6	197020	56	12		2563	100	99.6		100	Bodily fluid				Spain			Pig, Sus scrofa	Nonhuman Mammal	phenotype:MRSA	MRSA ST398	2014-12-08T22:47:09.024Z	2015-03-16T03:17:09.594Z
PRJNA226529	SAMN02391401	GCA_000647375.1	Pig	SRR1213857	JIFG00000000	WGS	Illumina	85.0x	allpaths v. R48559			44	2774543	32.8	6	103513	53	17		2561	100	99.6		100	Bodily fluid				Spain			Pig, Sus scrofa	Nonhuman Mammal	phenotype:MRSA	MRSA ST398	2014-12-08T22:47:10.075Z	2015-03-16T03:17:09.594Z
PRJNA226530	SAMN02391402	GCA_000682835.1	Pig	SRR1303472	JIFL00000000	WGS	Illumina	97.0x	allpaths v. R48559			51	2845182	32.8	7	137848	50	9		2661	100	99.8		100	Bodily fluid				Spain			Pig, Sus scrofa	Nonhuman Mammal	phenotype:MRSA	MRSA ST398	2014-12-08T22:47:11.023Z	2015-03-16T03:17:09.594Z
PRJNA226531	SAMN02391403	GCA_000647295.1	Pig	SRR1213148	JIFM00000000	WGS	Illumina	90.0x	allpaths v. R48559			42	2858792	32.9	5	171883	57	18		2671	100	99.8		100	Bodily fluid				Spain			Pig, Sus scrofa	Nonhuman Mammal	phenotype:MRSA	MRSA ST398	2014-12-08T22:47:11.558Z	2015-03-16T03:17:09.594Z
PRJNA226536	SAMN02391408	GCA_000647415.1	Pig	SRR1293683	JIFE00000000	WGS	Illumina	91.0x	allpaths v. R48559			40	2779874	32.9	6	137361	54	14		2592	100	99.8		100	Bodily fluid				Spain			Pig, Sus scrofa	Nonhuman Mammal	phenotype:MRSA	MRSA ST398	2014-12-08T22:47:14.438Z	2015-03-16T03:17:09.594Z
PRJNA226537	SAMN02391409	GCA_000647315.1	Pig	SRR1213078	JIFK00000000	WGS	Illumina	97.0x	allpaths v. R48559			32	2717211	32.9	4	238857	60	22		2519	100	99.8	0.6	100	Bodily fluid				Spain			Pig, Sus scrofa	Nonhuman Mammal	phenotype:MSSA	MRSA ST398	2014-12-08T22:47:14.918Z	2015-03-16T03:17:09.594Z
PRJNA226538	SAMN02391410	GCA_000682815.1	Pig	SRR1218682	JIFJ00000000	WGS	Illumina	96.0x	allpaths v. R48559			57	2728435	32.8	7	135021	56	20		2528	100	99.8		100	Bodily fluid				Spain			Pig, Sus scrofa	Nonhuman Mammal	phenotype:MSSA	MRSA ST398	2014-12-08T22:47:15.815Z	2015-03-16T03:17:09.594Z
PRJNA226540	SAMN02391412	GCA_000647435.1	Pig	SRR1213073	JIFD00000000	WGS	Illumina	92.0x	allpaths v. R48559			46	2815887	32.9	6	173454	60	15		2630	100	99.8		100	Bodily fluid				Spain			Pig, Sus scrofa	Nonhuman Mammal	phenotype:MSSA	MRSA ST398	2014-12-08T22:47:16.982Z	2015-03-16T03:17:09.594Z
PRJNA226541	SAMN02391413	GCA_000638415.1	Pig	SRR1212978	JIZX00000000	WGS	Illumina	93.0x	allpaths v. R48559			33	2737425	32.8	4	276047	49	14		2506	100	99.7		100	Bodily fluid		2007	2007	Netherlands			Pig, Sus scrofa	Nonhuman Mammal	phenotype:MRSA	MRSA ST398	2014-12-08T22:47:17.828Z	2015-03-16T03:17:09.594Z
PRJNA226542	SAMN02391414	GCA_000636755.1	Pig	SRR1293393	JJDM00000000	WGS	Illumina	95.0x	allpaths v. R48559			35	2768079	32.8	5	170792	56	14		2548	100	99.8		100	Bodily fluid		2007	2007	Netherlands			Pig, Sus scrofa	Nonhuman Mammal	phenotype:MRSA	MRSA ST398	2014-12-08T22:47:18.366Z	2015-03-16T03:17:09.594Z
PRJNA226543	SAMN02391415	GCA_000636775.1	Pig	SRR1293561	JJDL00000000	WGS	Illumina	92.0x	allpaths v. R48559			49	2827619	32.8	6	137424	51	15		2623	100	99.8		100	Bodily fluid		2007	2007	Netherlands			Pig, Sus scrofa	Nonhuman Mammal	phenotype:MRSA	MRSA ST398	2014-12-08T22:47:19.391Z	2015-03-16T03:17:09.594Z
PRJNA226544	SAMN02391416	GCA_000637775.1	Pig	SRR1303552	JJBH00000000	WGS	Illumina	98.0x	allpaths v. R48559			33	2728757	32.9	5	180185	56	15		2527	100	99.8		100	Bodily fluid		2007	2007	Netherlands			Pig, Sus scrofa	Nonhuman Mammal	phenotype:MSSA	MRSA ST398	2014-12-08T22:47:19.817Z	2015-03-16T03:17:09.594Z
PRJNA226545	SAMN02391417	GCA_000637795.1	Pig	SRR1212966	JJBG00000000	WGS	Illumina	99.0x	allpaths v. R48559			32	2751388	32.9	4	234095	57	16		2532	100	99.8		100	Bodily fluid		2007	2007	Netherlands			Pig, Sus scrofa	Nonhuman Mammal	phenotype:MSSA	MRSA ST398	2014-12-08T22:47:20.270Z	2015-03-16T03:17:09.594Z
PRJNA226546	SAMN02391418	GCA_000637855.1	Pig	SRR1303561	JJBD00000000	WGS	Illumina	93.0x	allpaths v. R48559			49	2753199	32.8	7	137848	54	14		2560	100	99.8		100	Bodily fluid		2007	2007	Netherlands			Pig, Sus scrofa	Nonhuman Mammal	phenotype:MRSA	MRSA ST398	2014-12-08T22:47:20.753Z	2015-03-16T03:17:09.594Z
PRJNA226547	SAMN02391419	GCA_000637835.1	Pig	SRR1303559	JJBE00000000	WGS	Illumina	90.0x	allpaths v. R48559			37	2765379	32.8	5	188841	58	9		2569	100	99.7	0.6	100	Bodily fluid		2007	2007	Netherlands			Pig, Sus scrofa	Nonhuman Mammal	phenotype:MRSA	MRSA ST398	2014-12-08T22:47:21.266Z	2015-03-16T03:17:09.594Z
PRJNA226548	SAMN02391420	GCA_000637875.1	Pig	SRR1303289	JJBC00000000	WGS	Illumina	90.0x	allpaths v. R48559			23	2731993	32.9	3	430511	52	16		2515	100	99.8		100	Bodily fluid		2007	2007	Netherlands			Pig, Sus scrofa	Nonhuman Mammal	phenotype:MSSA	MRSA ST398	2014-12-08T22:47:21.781Z	2015-03-16T03:17:09.594Z
PRJNA226549	SAMN02391421	GCA_000637895.1	Pig	SRR1213147	JJBB00000000	WGS	Illumina	94.0x	allpaths v. R48559			30	2733306	32.9	4	218190	56	14		2526	100	99.8		100	Bodily fluid		2007	2007	Netherlands			Pig, Sus scrofa	Nonhuman Mammal	phenotype:MSSA	MRSA ST398	2014-12-08T22:47:22.443Z	2015-03-16T03:17:09.594Z
PRJNA226550	SAMN02391422	GCA_000637935.1	Pig	SRR1293505	JJAY00000000	WGS	Illumina	94.0x	allpaths v. R48559			39	2789806	32.9	6	162875	55	15		2563	100	99.7		100	Bodily fluid		2007	2007	Netherlands			Pig, Sus scrofa	Nonhuman Mammal	phenotype:MRSA	MRSA ST398	2014-12-08T22:47:22.974Z	2015-03-16T03:17:09.594Z
PRJNA226551	SAMN02391423	GCA_000637955.1	Pig	SRR1302880	JJAX00000000	WGS	Illumina	93.0x	allpaths v. R48559			40	2772629	32.9	6	137847	57	13		2556	100	99.7		100	Bodily fluid		2007	2007	Netherlands			Pig, Sus scrofa	Nonhuman Mammal	phenotype:MRSA	MRSA ST398	2014-12-08T22:47:23.564Z	2015-03-16T03:17:09.594Z
PRJNA315880	SAMN04571756	GCA_002204575.1	Pig		CP017091	Complete	PacBio; Illumina	441x	smrtanalysis v. 2.3.0; CANU v. 1.3			1	2833430	33.01	1	2833430	60	11		2786	100	99.6		100	Nasal Swab		2010	2010	USA		United States	Pig, Sus scrofa	Nonhuman Mammal	sample_type:bacterial culture;biomaterial_provider:Tracy Nicholson	Genome sequence of LA-MRSA ST398 strain isolated from a pig	2017-07-22T22:58:39.780Z	2017-07-22T22:58:39.780Z
PRJNA720517	SAMN18652588	GCA_023654815.1	Yak		JAGRZN000000000	WGS	Illumina HiSeq	300x	SPAdes v. 3.13.1			27	2699401	32.6979	4	311319	38	3		2640	100	99.8	0.2	100	nasal swab		2019	2019	China	Asia	China: Sichuan	Yak	Nonhuman Mammal	collected_by:Junni Tang		2022-06-23T17:04:36.483Z	2022-06-23T17:04:36.483Z
PRJNA720517	SAMN18652586	GCA_023654805.1	Yak		JAGRZP000000000	WGS	Illumina HiSeq	300x	SPAdes v. 3.13.1			33	2759214	32.7848	6	167515	40	3		2716	100	99.9		100	nasal swab		2019	2019	China	Asia	China: Sichuan	Yak	Nonhuman Mammal	collected_by:Junni Tang		2022-06-23T17:05:37.491Z	2022-06-23T17:05:37.491Z
PRJNA720517	SAMN18652584	GCA_023654845.1	Yak		JAGRZR000000000	WGS	Illumina HiSeq	300x	SPAdes v. 3.13.1			35	2778672	32.7514	6	167515	40	2		2739	100	99.9		100	nasal swab		2019	2019	China	Asia	China: Sichuan	Yak	Nonhuman Mammal	collected_by:Junni Tang		2022-06-23T17:05:12.543Z	2022-06-23T17:05:12.543Z
PRJNA720517	SAMN18652585	GCA_023654865.1	Yak		JAGRZQ000000000	WGS	Illumina HiSeq	300x	SPAdes v. 3.13.1			33	2758993	32.7844	6	167515	40	3		2718	100	99.9		100	nasal swab		2019	2019	China	Asia	China: Sichuan	Yak	Nonhuman Mammal	collected_by:Junni Tang		2022-06-23T17:04:39.921Z	2022-06-23T17:04:39.921Z
PRJNA720517	SAMN18652583	GCA_023654885.1	Yak		JAGRZS000000000	WGS	Illumina HiSeq	300x	SPAdes v. 3.13.1			33	2757870	32.7783	6	167515	40	2		2720	100	99.9		100	Anal swab		2019	2019	China	Asia	China: Sichuan	Yak	Nonhuman Mammal	collected_by:Junni Tang		2022-06-23T17:04:38.280Z	2022-06-23T17:04:38.280Z
PRJNA720517	SAMN18652581	GCA_023654895.1	Yak		JAGRZU000000000	WGS	Illumina HiSeq	300x	SPAdes v. 3.13.1			13	2712938	32.737	2	608901	39	3		2640	100	99.9		100	nasal swab		2019	2019	China	Asia	China: Sichuan	Yak	Nonhuman Mammal	collected_by:Junni Tang		2022-06-23T17:04:37.307Z	2022-06-23T17:04:37.307Z
PRJNA720517	SAMN18652582	GCA_023654925.1	Yak		JAGRZT000000000	WGS	Illumina HiSeq	300x	SPAdes v. 3.13.1			14	2713333	32.735	2	608901	37	3		2641	100	99.9		100	nasal swab		2019	2019	China	Asia	China: Sichuan	Yak	Nonhuman Mammal	collected_by:Junni Tang		2022-06-23T17:04:40.793Z	2022-06-23T17:04:40.793Z
PRJNA720517	SAMN18652587	GCA_023654945.1	Yak		JAGRZO000000000	WGS	Illumina HiSeq	300x	SPAdes v. 3.13.1			28	2694577	32.6787	4	311319	17	1		2636	100	99.8	0.2	100	nasal swab		2019	2019	China	Asia	China: Sichuan	Yak	Nonhuman Mammal	collected_by:Junni Tang		2022-06-23T17:05:31.093Z	2022-06-23T17:05:31.093Z
PRJNA720517	SAMN18652578	GCA_023654985.1	Yak		JAGRZX000000000	WGS	Illumina HiSeq	300x	SPAdes v. 3.13.1			13	2664607	32.7159	2	607343	39	3		2578	100	99.9		100	nasal swab		2019	2019	China	Asia	China: Sichuan	Yak	Nonhuman Mammal	collected_by:Junni Tang		2022-06-23T17:04:39.118Z	2022-06-23T17:04:39.118Z
PRJNA720517	SAMN18652579	GCA_023655005.1	Yak		JAGRZW000000000	WGS	Illumina HiSeq	300x	SPAdes v. 3.13.1			15	2713287	32.7436	2	392108	42	4		2645	100	99.9		100	nasal swab		2019	2019	China	Asia	China: Sichuan	Yak	Nonhuman Mammal	collected_by:Junni Tang		2022-06-23T17:05:33.872Z	2022-06-23T17:05:33.872Z
PRJNA720517	SAMN18652580	GCA_023654965.1	Yak		JAGRZV000000000	WGS	Illumina HiSeq	300x	SPAdes v. 3.13.1			14	2712991	32.7341	2	608901	39	3		2646	100	99.9		100	nasal swab		2019	2019	China	Asia	China: Sichuan	Yak	Nonhuman Mammal	collected_by:Junni Tang		2022-06-23T17:06:03.446Z	2022-06-23T17:06:03.446Z
PRJNA720517	SAMN18652577	GCA_023655015.1	Yak		JAGRZY000000000	WGS	Illumina HiSeq	300x	SPAdes v. 3.13.1			15	2664549	32.716	2	392618	39	4		2576	100	99.9		100	nasal swab		2019	2019	China	Asia	China: Sichuan	Yak	Nonhuman Mammal	collected_by:Junni Tang		2022-06-23T17:11:21.199Z	2022-06-23T17:11:21.199Z
PRJNA720517	SAMN18652575	GCA_023655045.1	Yak		JAGSAA000000000	WGS	Illumina HiSeq	300x	SPAdes v. 3.13.1			13	2664779	32.716	2	607343	39	4		2579	100	99.9		100	nasal swab		2019	2019	China	Asia	China: Sichuan	Yak	Nonhuman Mammal	collected_by:Junni Tang		2022-06-23T17:04:41.815Z	2022-06-23T17:04:41.815Z
PRJNA720517	SAMN18652576	GCA_023655055.1	Yak		JAGRZZ000000000	WGS	Illumina HiSeq	300x	SPAdes v. 3.13.1			13	2665503	32.7132	2	607343	37	4		2580	100	99.9		100	nasal swab		2019	2019	China	Asia	China: Sichuan	Yak	Nonhuman Mammal	collected_by:Junni Tang		2022-06-23T17:04:42.595Z	2022-06-23T17:04:42.595Z
PRJNA720517	SAMN18652574	GCA_023655085.1	Yak		JAGSAB000000000	WGS	Illumina HiSeq	300x	SPAdes v. 3.13.1			15	2665472	32.7155	2	392618	39	4		2581	100	99.9	0.2	100	nasal swab		2019	2019	China	Asia	China: Sichuan	Yak	Nonhuman Mammal	collected_by:Junni Tang		2022-06-23T17:04:47.216Z	2022-06-23T17:04:47.216Z
PRJNA720517	SAMN18652572	GCA_023655125.1	Yak		JAGSAD000000000	WGS	Illumina HiSeq	300x	SPAdes v. 3.13.1			25	2717350	32.7655	3	374794	38	1		2676	100	99.7	0.2	100	nasal swab		2019	2019	China	Asia	China: Sichuan	Yak	Nonhuman Mammal	collected_by:Junni Tang		2022-06-23T17:04:45.521Z	2022-06-23T17:04:45.521Z
PRJNA720517	SAMN18652573	GCA_023655105.1	Yak		JAGSAC000000000	WGS	Illumina HiSeq	300x	SPAdes v. 3.13.1			28	2717271	32.7707	4	311427	38	2		2671	100	99.7	0.2	100	nasal swab		2019	2019	China	Asia	China: Sichuan	Yak	Nonhuman Mammal	collected_by:Junni Tang		2022-06-23T17:04:48.019Z	2022-06-23T17:04:48.019Z
PRJNA720517	SAMN18652571	GCA_023655135.1	Yak		JAGSAE000000000	WGS	Illumina HiSeq	300x	SPAdes v. 3.13.1			10	2729473	32.6555	2	991813	37	2		2686	100	99.8		100	nasal swab		2019	2019	China	Asia	China: Sichuan	Yak	Nonhuman Mammal	collected_by:Junni Tang		2022-06-23T17:04:46.344Z	2022-06-23T17:04:46.344Z
PRJNA720517	SAMN18652569	GCA_023655185.1	Yak		JAGSAG000000000	WGS	Illumina HiSeq	300x	SPAdes v. 3.13.1			22	2764565	32.7004	4	323114	40	2		2718	100	99.9		100	nasal swab		2019	2019	China	Asia	China: Sichuan	Yak	Nonhuman Mammal	collected_by:Junni Tang		2022-06-23T17:04:44.674Z	2022-06-23T17:04:44.674Z
PRJNA720517	SAMN18652568	GCA_023655205.1	Yak		JAGSAH000000000	WGS	Illumina HiSeq	300x	SPAdes v. 3.13.1			15	2666264	32.7225	2	392618	50	4		2575	100	99.9		100	nasal swab		2019	2019	China	Asia	China: Sichuan	Yak	Nonhuman Mammal	collected_by:Junni Tang		2022-06-23T17:04:55.776Z	2022-06-23T17:04:55.776Z
PRJNA720517	SAMN18652570	GCA_023655165.1	Yak		JAGSAF000000000	WGS	Illumina HiSeq	300x	SPAdes v. 3.13.1			14	2741178	32.6398	2	583944	39	2		2697	100	99.8		100	nasal swab		2019	2019	China	Asia	China: Sichuan	Yak	Nonhuman Mammal	collected_by:Junni Tang		2022-06-23T17:05:40.746Z	2022-06-23T17:05:40.746Z
PRJNA720517	SAMN18652565	GCA_023655225.1	Yak		JAGSAK000000000	WGS	Illumina HiSeq	300x	SPAdes v. 3.13.1			33	2760097	32.7904	6	167515	51	2		2718	100	99.9		100	Anal swab		2019	2019	China	Asia	China: Sichuan	Yak	Nonhuman Mammal	collected_by:Junni Tang		2022-06-23T17:05:42.835Z	2022-06-23T17:05:42.835Z
PRJNA720517	SAMN18652566	GCA_023655255.1	Yak		JAGSAJ000000000	WGS	Illumina HiSeq	300x	SPAdes v. 3.13.1			10	2730615	32.6646	2	991813	51	2		2685	100	99.8		100	nasal swab		2019	2019	China	Asia	China: Sichuan	Yak	Nonhuman Mammal	collected_by:Junni Tang		2022-06-23T17:04:54.886Z	2022-06-23T17:04:54.886Z
PRJNA720517	SAMN18652567	GCA_023655245.1	Yak		JAGSAI000000000	WGS	Illumina HiSeq	300x	SPAdes v. 3.13.1			18	2664750	32.7212	3	352127	50	4		2577	100	99.9		100	nasal swab		2019	2019	China	Asia	China: Sichuan	Yak	Nonhuman Mammal	collected_by:Junni Tang		2022-06-23T17:05:44.559Z	2022-06-23T17:05:44.559Z
PRJNA720517	SAMN18652561	GCA_023655295.1	Yak		JAGSAO000000000	WGS	Illumina HiSeq	300x	SPAdes v. 3.13.1			15	2738660	32.6543	2	583919	51	2		2693	100	99.8		100	Anal swab		2019	2019	China	Asia	China: Sichuan	Yak	Nonhuman Mammal	collected_by:Junni Tang		2022-06-23T17:04:51.864Z	2022-06-23T17:04:51.864Z
PRJNA720517	SAMN18652563	GCA_023655315.1	Yak		JAGSAM000000000	WGS	Illumina HiSeq	300x	SPAdes v. 3.13.1			13	2738421	32.6542	2	583919	51	2		2689	100	99.8		100	Anal swab		2019	2019	China	Asia	China: Sichuan	Yak	Nonhuman Mammal	collected_by:Junni Tang		2022-06-23T17:05:32.062Z	2022-06-23T17:05:32.062Z
PRJNA720517	SAMN18652560	GCA_023655345.1	Yak		JAGSAP000000000	WGS	Illumina HiSeq	300x	SPAdes v. 3.13.1			13	2737913	32.6515	2	583919	51	2		2689	100	99.8		100	Anal swab		2019	2019	China	Asia	China: Sichuan	Yak	Nonhuman Mammal	collected_by:Junni Tang		2022-06-23T17:05:22.276Z	2022-06-23T17:05:22.276Z
PRJNA720517	SAMN18652564	GCA_023655365.1	Yak		JAGSAL000000000	WGS	Illumina HiSeq	300x	SPAdes v. 3.13.1			33	2780666	32.7594	6	170030	51	3		2743	100	99.9		100	Anal swab		2019	2019	China	Asia	China: Sichuan	Yak	Nonhuman Mammal	collected_by:Junni Tang		2022-06-23T17:04:54.017Z	2022-06-23T17:04:54.017Z
PRJNA720517	SAMN18652562	GCA_023655285.1	Yak		JAGSAN000000000	WGS	Illumina HiSeq	300x	SPAdes v. 3.13.1			32	2760413	32.7888	6	170092	54	2		2723	100	99.9		100	Anal swab		2019	2019	China	Asia	China: Sichuan	Yak	Nonhuman Mammal	collected_by:Junni Tang		2022-06-23T17:11:25.988Z	2022-06-23T17:11:25.988Z
PRJNA720517	SAMN18652559	GCA_023655385.1	Yak		JAGSAQ000000000	WGS	Illumina HiSeq	300x	SPAdes v. 3.13.1			15	2738360	32.6539	2	583920	50	3		2692	100	99.7	0.2	100	Anal swab		2019	2019	China	Asia	China: Sichuan	Yak	Nonhuman Mammal	collected_by:Junni Tang		2022-06-23T17:11:37.292Z	2022-06-23T17:11:37.292Z
PRJNA720517	SAMN18652557	GCA_023655395.1	Yak		JAGSAS000000000	WGS	Illumina HiSeq	300x	SPAdes v. 3.13.1			30	2779717	32.6768	5	225549	50	3		2739	99.9	99.6		100	Anal swab		2019	2019	China	Asia	China: Sichuan	Yak	Nonhuman Mammal	collected_by:Junni Tang		2022-06-23T17:05:03.341Z	2022-06-23T17:05:03.341Z
PRJNA720517	SAMN18652556	GCA_023655445.1	Yak		JAGSAT000000000	WGS	Illumina HiSeq	300x	SPAdes v. 3.13.1			30	2779633	32.6759	5	225549	50	3		2738	99.9	99.6		100	nasal swab		2019	2019	China	Asia	China: Sichuan	Yak	Nonhuman Mammal	collected_by:Junni Tang		2022-06-23T17:05:01.556Z	2022-06-23T17:05:01.556Z
PRJNA720517	SAMN18652558	GCA_023655405.1	Yak		JAGSAR000000000	WGS	Illumina HiSeq	300x	SPAdes v. 3.13.1			30	2779477	32.6759	5	225549	50	3		2735	99.9	99.6		100	Anal swab		2019	2019	China	Asia	China: Sichuan	Yak	Nonhuman Mammal	collected_by:Junni Tang		2022-06-23T17:05:57.098Z	2022-06-23T17:05:57.098Z
PRJNA720517	SAMN18652555	GCA_023655465.1	Yak		JAGSAU000000000	WGS	Illumina HiSeq	300x	SPAdes v. 3.13.1			30	2779988	32.6767	5	225549	50	3		2743	99.9	99.6		100	nasal swab		2019	2019	China	Asia	China: Sichuan	Yak	Nonhuman Mammal	collected_by:Junni Tang		2022-06-23T17:05:02.513Z	2022-06-23T17:05:02.513Z
PRJNA720517	SAMN18652552	GCA_023655495.1	Yak		JAGSAX000000000	WGS	Illumina HiSeq	300x	SPAdes v. 3.13.1			25	2776787	32.7014	4	239458	50	3		2756	99.9	99.8	0.2	100	nasal swab		2019	2019	China	Asia	China: Sichuan	Yak	Nonhuman Mammal	collected_by:Junni Tang		2022-06-23T17:05:26.329Z	2022-06-23T17:05:26.329Z
PRJNA720517	SAMN18652554	GCA_023655485.1	Yak		JAGSAV000000000	WGS	Illumina HiSeq	300x	SPAdes v. 3.13.1			34	2715586	32.7376	5	169859	51	3		2633	100	99.9		100	nasal swab		2019	2019	China	Asia	China: Sichuan	Yak	Nonhuman Mammal	collected_by:Junni Tang		2022-06-23T17:05:36.616Z	2022-06-23T17:05:36.616Z
PRJNA720517	SAMN18652553	GCA_023655525.1	Yak		JAGSAW000000000	WGS	Illumina HiSeq	300x	SPAdes v. 3.13.1			30	2779484	32.6758	5	225549	50	4		2737	99.9	99.6		100	nasal swab		2019	2019	China	Asia	China: Sichuan	Yak	Nonhuman Mammal	collected_by:Junni Tang		2022-06-23T17:05:00.726Z	2022-06-23T17:05:00.726Z
PRJNA720517	SAMN18652551	GCA_023655545.1	Yak		JAGSAY000000000	WGS	Illumina HiSeq	300x	SPAdes v. 3.13.1			26	2813929	32.7196	4	299246	50	2		2788	99.9	99.8		100	nasal swab		2019	2019	China	Asia	China: Sichuan	Yak	Nonhuman Mammal	collected_by:Junni Tang		2022-06-23T17:05:28.778Z	2022-06-23T17:05:28.778Z
PRJNA720517	SAMN18652550	GCA_023655565.1	Yak		JAGSAZ000000000	WGS	Illumina HiSeq	300x	SPAdes v. 3.13.1			30	2778930	32.675	5	225549	50	3		2736	99.9	99.6		100	nasal swab		2019	2019	China	Asia	China: Sichuan	Yak	Nonhuman Mammal	collected_by:Junni Tang		2022-06-23T17:05:04.219Z	2022-06-23T17:05:04.219Z
PRJNA720517	SAMN18652549	GCA_023655585.1	Yak		JAGSBA000000000	WGS	Illumina HiSeq	300x	SPAdes v. 3.13.1			24	2760223	32.7119	4	239458	50	3		2734	99.9	99.8	0.4	100	nasal swab		2019	2019	China	Asia	China: Sichuan	Yak	Nonhuman Mammal	collected_by:Junni Tang		2022-06-23T17:05:56.255Z	2022-06-23T17:05:56.255Z
PRJNA720517	SAMN18652548	GCA_023655605.1	Yak		JAGSBB000000000	WGS	Illumina HiSeq	300x	SPAdes v. 3.13.1			25	2761472	32.7139	4	239200	52	4		2734	99.9	99.8	0.4	100	nasal swab		2019	2019	China	Asia	China: Sichuan	Yak	Nonhuman Mammal	collected_by:Junni Tang		2022-06-23T17:05:33.012Z	2022-06-23T17:05:33.012Z
PRJNA720517	SAMN18652547	GCA_023655625.1	Yak		JAGSBC000000000	WGS	Illumina HiSeq	300x	SPAdes v. 3.13.1			30	2779845	32.6765	5	225549	50	3		2741	99.9	99.6		100	nasal swab		2019	2019	China	Asia	China: Sichuan	Yak	Nonhuman Mammal	collected_by:Junni Tang		2022-06-23T17:05:35.705Z	2022-06-23T17:05:35.705Z
PRJNA720517	SAMN18652546	GCA_023655645.1	Yak		JAGSBD000000000	WGS	Illumina HiSeq	300x	SPAdes v. 3.13.1			30	2779688	32.6765	5	225549	50	4		2740	99.9	99.6		100	nasal swab		2019	2019	China	Asia	China: Sichuan	Yak	Nonhuman Mammal	collected_by:Junni Tang		2022-06-23T17:05:07.926Z	2022-06-23T17:05:07.926Z
PRJNA720517	SAMN18652544	GCA_023655665.1	Yak		JAGSBF000000000	WGS	Illumina HiSeq	300x	SPAdes v. 3.13.1			30	2779923	32.6774	5	225549	50	3		2742	99.9	99.6		100	nasal swab		2019	2019	China	Asia	China: Sichuan	Yak	Nonhuman Mammal	collected_by:Junni Tang		2022-06-23T17:05:05.370Z	2022-06-23T17:05:05.370Z
PRJNA720517	SAMN18652545	GCA_023655675.1	Yak		JAGSBE000000000	WGS	Illumina HiSeq	300x	SPAdes v. 3.13.1			30	2779484	32.6758	5	225549	50	3		2735	99.9	99.6		100	nasal swab		2019	2019	China	Asia	China: Sichuan	Yak	Nonhuman Mammal	collected_by:Junni Tang		2022-06-23T17:05:06.195Z	2022-06-23T17:05:06.195Z
PRJNA720517	SAMN18652543	GCA_023655705.1	Yak		JAGSBG000000000	WGS	Illumina HiSeq	300x	SPAdes v. 3.13.1			30	2779385	32.6758	5	225549	50	3		2736	99.9	99.6		100	nasal swab		2019	2019	China	Asia	China: Sichuan	Yak	Nonhuman Mammal	collected_by:Junni Tang		2022-06-23T17:06:00.518Z	2022-06-23T17:06:00.518Z
PRJNA720517	SAMN18652542	GCA_023655725.1	Yak		JAGSBH000000000	WGS	Illumina HiSeq	300x	SPAdes v. 3.13.1			30	2779922	32.6774	5	225549	50	3		2741	99.9	99.6		100	nasal swab		2019	2019	China	Asia	China: Sichuan	Yak	Nonhuman Mammal	collected_by:Junni Tang		2022-06-23T17:05:07.053Z	2022-06-23T17:05:07.053Z
PRJNA720517	SAMN18652541	GCA_023655745.1	Yak		JAGSBI000000000	WGS	Illumina HiSeq	300x	SPAdes v. 3.13.1			30	2779632	32.676	5	225549	50	3		2737	99.9	99.6		100	nasal swab		2019	2019	China	Asia	China: Sichuan	Yak	Nonhuman Mammal	collected_by:Junni Tang		2022-06-23T17:05:51.774Z	2022-06-23T17:05:51.774Z
PRJNA720517	SAMN18652540	GCA_023655765.1	Yak		JAGSBJ000000000	WGS	Illumina HiSeq	300x	SPAdes v. 3.13.1			26	2814152	32.7218	4	299569	53	2		2788	99.9	99.8		100	nasal swab		2019	2019	China	Asia	China: Sichuan	Yak	Nonhuman Mammal	collected_by:Junni Tang		2022-06-23T17:05:09.087Z	2022-06-23T17:05:09.087Z
PRJNA720517	SAMN18652539	GCA_023655785.1	Yak		JAGSBK000000000	WGS	Illumina HiSeq	300x	SPAdes v. 3.13.1			34	2748826	32.737	4	154249	51	3		2720	99.9	99.6	0.2	100	nasal swab		2019	2019	China	Asia	China: Sichuan	Yak	Nonhuman Mammal	collected_by:Junni Tang		2022-06-23T17:06:01.340Z	2022-06-23T17:06:01.340Z
PRJNA720517	SAMN18652538	GCA_023655805.1	Yak		JAGSBL000000000	WGS	Illumina HiSeq	300x	SPAdes v. 3.13.1			26	2814077	32.7198	4	299246	50	2		2790	99.9	99.8		100	nasal swab		2019	2019	China	Asia	China: Sichuan	Yak	Nonhuman Mammal	collected_by:Junni Tang		2022-06-23T17:05:10.791Z	2022-06-23T17:05:10.791Z
PRJNA720517	SAMN18652537	GCA_023655825.1	Yak		JAGSBM000000000	WGS	Illumina HiSeq	300x	SPAdes v. 3.13.1			26	2813929	32.7197	4	299246	50	2		2788	99.9	99.8		100	nasal swab		2019	2019	China	Asia	China: Sichuan	Yak	Nonhuman Mammal	collected_by:Junni Tang		2022-06-23T17:05:09.927Z	2022-06-23T17:05:09.927Z
PRJNA720517	SAMN18652536	GCA_023655845.1	Yak		JAGSBN000000000	WGS	Illumina HiSeq	300x	SPAdes v. 3.13.1			30	2779485	32.6759	5	225549	50	3		2736	99.9	99.6		100	nasal swab		2019	2019	China	Asia	China: Sichuan	Yak	Nonhuman Mammal	collected_by:Junni Tang		2022-06-23T17:05:34.761Z	2022-06-23T17:05:34.761Z
PRJNA720517	SAMN18652533	GCA_023655865.1	Yak		JAGSBQ000000000	WGS	Illumina HiSeq	300x	SPAdes v. 3.13.1			30	2778606	32.6685	5	224323	37	3		2744	99.9	99.6		100	nasal swab		2019	2019	China	Asia	China: Sichuan	Yak	Nonhuman Mammal	collected_by:Junni Tang		2022-06-23T17:05:11.691Z	2022-06-23T17:05:11.691Z
PRJNA720517	SAMN18652534	GCA_023655885.1	Yak		JAGSBP000000000	WGS	Illumina HiSeq	300x	SPAdes v. 3.13.1			26	2813977	32.7198	4	299246	50	2		2788	99.9	99.8		100	nasal swab		2019	2019	China	Asia	China: Sichuan	Yak	Nonhuman Mammal	collected_by:Junni Tang		2022-06-23T17:05:38.377Z	2022-06-23T17:05:38.377Z
PRJNA720517	SAMN18652532	GCA_023655905.1	Yak		JAGSBR000000000	WGS	Illumina HiSeq	300x	SPAdes v. 3.13.1			31	2777904	32.6671	5	224321	37	4		2737	99.9	99.6		100	nasal swab		2019	2019	China	Asia	China: Sichuan	Yak	Nonhuman Mammal	collected_by:Junni Tang		2022-06-23T17:06:08.487Z	2022-06-23T17:06:08.487Z
PRJNA720517	SAMN18652531	GCA_023655925.1	Yak		JAGSBS000000000	WGS	Illumina HiSeq	300x	SPAdes v. 3.13.1			30	2777823	32.6679	5	225183	38	3		2739	99.9	99.6		100	nasal swab		2019	2019	China	Asia	China: Sichuan	Yak	Nonhuman Mammal	collected_by:Junni Tang		2022-06-23T17:06:02.643Z	2022-06-23T17:06:02.643Z
PRJNA720517	SAMN18652530	GCA_023655945.1	Yak		JAGSBT000000000	WGS	Illumina HiSeq	300x	SPAdes v. 3.13.1			30	2777883	32.6686	5	225183	38	3		2736	99.9	99.6		100	nasal swab		2019	2019	China	Asia	China: Sichuan	Yak	Nonhuman Mammal	collected_by:Junni Tang		2022-06-23T17:05:13.613Z	2022-06-23T17:05:13.613Z
PRJNA720517	SAMN18652535	GCA_023655955.1	Yak		JAGSBO000000000	WGS	Illumina HiSeq	300x	SPAdes v. 3.13.1			30	2778971	32.6751	5	225549	50	3		2738	99.9	99.6		100	nasal swab		2019	2019	China	Asia	China: Sichuan	Yak	Nonhuman Mammal	collected_by:Junni Tang		2022-06-23T17:05:15.777Z	2022-06-23T17:05:15.777Z
PRJNA720517	SAMN18652529	GCA_023655985.1	Yak		JAGSBU000000000	WGS	Illumina HiSeq	300x	SPAdes v. 3.13.1			30	2778924	32.6749	5	225549	50	3		2734	99.9	99.6		100	nasal swab		2019	2019	China	Asia	China: Sichuan	Yak	Nonhuman Mammal	collected_by:Junni Tang		2022-06-23T17:05:16.979Z	2022-06-23T17:05:16.979Z
PRJNA720517	SAMN18652526	GCA_023656005.1	Yak		JAGSBX000000000	WGS	Illumina HiSeq	300x	SPAdes v. 3.13.1			26	2813929	32.7195	4	299246	50	2		2790	99.9	99.8		100	nasal swab		2019	2019	China	Asia	China: Sichuan	Yak	Nonhuman Mammal	collected_by:Junni Tang		2022-06-23T17:05:17.918Z	2022-06-23T17:05:17.918Z
PRJNA720517	SAMN18652527	GCA_023656025.1	Yak		JAGSBW000000000	WGS	Illumina HiSeq	300x	SPAdes v. 3.13.1			26	2813929	32.7195	4	299246	50	2		2789	99.9	99.8		100	nasal swab		2019	2019	China	Asia	China: Sichuan	Yak	Nonhuman Mammal	collected_by:Junni Tang		2022-06-23T17:05:53.804Z	2022-06-23T17:05:53.804Z
PRJNA720517	SAMN18652525	GCA_023656045.1	Yak		JAGSBY000000000	WGS	Illumina HiSeq	300x	SPAdes v. 3.13.1			26	2813829	32.7195	4	299246	50	2		2787	99.9	99.8		100	nasal swab		2019	2019	China	Asia	China: Sichuan	Yak	Nonhuman Mammal	collected_by:Junni Tang		2022-06-23T17:05:23.087Z	2022-06-23T17:05:23.087Z
PRJNA720517	SAMN18652524	GCA_023656065.1	Yak		JAGSBZ000000000	WGS	Illumina HiSeq	300x	SPAdes v. 3.13.1			26	2812518	32.7127	4	298877	38	2		2786	99.9	99.8		100	nasal swab		2019	2019	China	Asia	China: Sichuan	Yak	Nonhuman Mammal	collected_by:Junni Tang		2022-06-23T17:05:54.716Z	2022-06-23T17:05:54.716Z
PRJNA720517	SAMN18652523	GCA_023656085.1	Yak		JAGSCA000000000	WGS	Illumina HiSeq	300x	SPAdes v. 3.13.1			26	2811899	32.7075	4	298020	30	3		2787	99.9	99.8		100	nasal swab		2019	2019	China	Asia	China: Sichuan	Yak	Nonhuman Mammal	collected_by:Junni Tang		2022-06-23T17:05:19.055Z	2022-06-23T17:05:19.055Z
PRJNA720517	SAMN18652522	GCA_023656095.1	Yak		JAGSCB000000000	WGS	Illumina HiSeq	300x	SPAdes v. 3.13.1			30	2778924	32.6746	5	225549	50	3		2739	99.9	99.6		100	nasal swab		2019	2019	China	Asia	China: Sichuan	Yak	Nonhuman Mammal	collected_by:Junni Tang		2022-06-23T17:06:12.547Z	2022-06-23T17:06:12.547Z
PRJNA720517	SAMN18652521	GCA_023656105.1	Yak		JAGSCC000000000	WGS	Illumina HiSeq	300x	SPAdes v. 3.13.1			26	2812362	32.7116	3	312087	38	2		2785	99.9	99.8		100	nasal swab		2019	2019	China	Asia	China: Sichuan	Yak	Nonhuman Mammal	collected_by:Junni Tang		2022-06-23T17:05:19.924Z	2022-06-23T17:05:19.924Z
PRJNA720517	SAMN18652520	GCA_023656145.1	Yak		JAGSCD000000000	WGS	Illumina HiSeq	300x	SPAdes v. 3.13.1			30	2779955	32.6782	5	225872	53	3		2736	99.9	99.6		100	nasal swab		2019	2019	China	Asia	China: Sichuan	Yak	Nonhuman Mammal	collected_by:Junni Tang		2022-06-23T17:05:23.960Z	2022-06-23T17:05:23.960Z
PRJNA720517	SAMN18652528	GCA_023656985.1	Yak		JAGSBV000000000	WGS	Illumina HiSeq	300x	SPAdes v. 3.13.1			26	2814115	32.7201	4	299246	50	2		2789	99.9	99.8		100	nasal swab		2019	2019	China	Asia	China: Sichuan	Yak	Nonhuman Mammal	collected_by:Junni Tang		2022-06-23T17:11:20.322Z	2022-06-23T17:11:20.322Z
PRJNA720517	SAMN18652519	GCA_023657025.1	Yak		JAGSCE000000000	WGS	Illumina HiSeq	300x	SPAdes v. 3.13.1			52	2701041	32.7724	9	112442	51	2		2645	100	99.9		100	nasal swab		2019	2019	China	Asia	China: Sichuan	Yak	Nonhuman Mammal	collected_by:Junni Tang		2022-06-23T17:11:21.986Z	2022-06-23T17:11:21.986Z
PRJNA720517	SAMN18652518	GCA_023657035.1	Yak		JAGSCF000000000	WGS	Illumina HiSeq	300x	SPAdes v. 3.13.1			26	2813929	32.7195	4	299246	50	2		2789	99.9	99.8		100	nasal swab		2019	2019	China	Asia	China: Sichuan	Yak	Nonhuman Mammal	collected_by:Junni Tang		2022-06-23T17:11:28.148Z	2022-06-23T17:11:28.148Z
PRJNA720517	SAMN18652516	GCA_023657065.1	Yak		JAGSCH000000000	WGS	Illumina HiSeq	300x	SPAdes v. 3.13.1			30	2779641	32.6759	5	225549	50	3		2740	99.9	99.6		100	nasal swab		2019	2019	China	Asia	China: Sichuan	Yak	Nonhuman Mammal	collected_by:Junni Tang		2022-06-23T17:11:32.759Z	2022-06-23T17:11:32.759Z
PRJNA720517	SAMN18652515	GCA_023657085.1	Yak		JAGSCI000000000	WGS	Illumina HiSeq	300x	SPAdes v. 3.13.1			25	2761560	32.7122	4	239557	50	3		2735	99.9	99.8	0.4	100	nasal swab		2019	2019	China	Asia	China: Sichuan	Yak	Nonhuman Mammal	collected_by:Junni Tang		2022-06-23T17:11:22.815Z	2022-06-23T17:11:22.815Z
PRJNA720517	SAMN18652517	GCA_023657095.1	Yak		JAGSCG000000000	WGS	Illumina HiSeq	300x	SPAdes v. 3.13.1			30	2778769	32.6746	5	225549	50	3		2734	99.9	99.6		100	nasal swab		2019	2019	China	Asia	China: Sichuan	Yak	Nonhuman Mammal	collected_by:Junni Tang		2022-06-23T17:11:29.962Z	2022-06-23T17:11:29.962Z
PRJNA720517	SAMN18652514	GCA_023657125.1	Yak		JAGSCJ000000000	WGS	Illumina HiSeq	300x	SPAdes v. 3.13.1			25	2745556	32.739	3	369207	50	3		2707	99.9	99.7		100	nasal swab		2019	2019	China	Asia	China: Sichuan	Yak	Nonhuman Mammal	collected_by:Junni Tang		2022-06-23T17:11:34.671Z	2022-06-23T17:11:34.671Z
PRJNA720517	SAMN18652513	GCA_023657145.1	Yak		JAGSCK000000000	WGS	Illumina HiSeq	300x	SPAdes v. 3.13.1			30	2746134	32.7286	4	190154	50	2		2716	99.9	99.6	0.2	100	nasal swab		2019	2019	China	Asia	China: Sichuan	Yak	Nonhuman Mammal	collected_by:Junni Tang		2022-06-23T17:11:29.112Z	2022-06-23T17:11:29.112Z
PRJNA720517	SAMN18652512	GCA_023657165.1	Yak		JAGSCL000000000	WGS	Illumina HiSeq	300x	SPAdes v. 3.13.1			28	2747904	32.7395	3	369216	50	3		2713	99.9	99.7		100	nasal swab		2019	2019	China	Asia	China: Sichuan	Yak	Nonhuman Mammal	collected_by:Junni Tang		2022-06-23T17:11:33.803Z	2022-06-23T17:11:33.803Z
PRJNA720517	SAMN18652511	GCA_023657185.1	Yak		JAGSCM000000000	WGS	Illumina HiSeq	300x	SPAdes v. 3.13.1			30	2779689	32.6763	5	225549	50	3		2738	99.9	99.6		100	Anal swab		2019	2019	China	Asia	China: Sichuan	Yak	Nonhuman Mammal	collected_by:Junni Tang		2022-06-23T17:11:36.511Z	2022-06-23T17:11:36.511Z
PRJNA720517	SAMN18652510	GCA_023657195.1	Yak		JAGSCN000000000	WGS	Illumina HiSeq	300x	SPAdes v. 3.13.1			30	2779085	32.6752	5	225549	50	3		2739	99.9	99.6		100	Anal swab		2019	2019	China	Asia	China: Sichuan	Yak	Nonhuman Mammal	collected_by:Junni Tang		2022-06-23T17:11:39.943Z	2022-06-23T17:11:39.943Z
PRJNA720517	SAMN18652509	GCA_023657215.1	Yak		JAGSCO000000000	WGS	Illumina HiSeq	300x	SPAdes v. 3.13.1			54	2700812	32.771	9	112442	48	2		2647	100	99.8		100	Anal swab		2019	2019	China	Asia	China: Sichuan	Yak	Nonhuman Mammal	collected_by:Junni Tang		2022-06-23T17:11:35.657Z	2022-06-23T17:11:35.657Z
PRJNA720517	SAMN18652508	GCA_023657245.1	Yak		JAGSCP000000000	WGS	Illumina HiSeq	300x	SPAdes v. 3.13.1			30	2778477	32.6681	5	224344	37	4		2741	99.9	99.6		100	Anal swab		2019	2019	China	Asia	China: Sichuan	Yak	Nonhuman Mammal	collected_by:Junni Tang		2022-06-23T17:11:39.089Z	2022-06-23T17:11:39.089Z
PRJNA720517	SAMN18652507	GCA_023657265.1	Yak		JAGSCQ000000000	WGS	Illumina HiSeq	300x	SPAdes v. 3.13.1			30	2779330	32.6756	5	225549	50	3		2735	99.9	99.6		100	Anal swab		2019	2019	China	Asia	China: Sichuan	Yak	Nonhuman Mammal	collected_by:Junni Tang		2022-06-23T17:11:38.215Z	2022-06-23T17:11:38.215Z
PRJNA720517	SAMN18652506	GCA_023657275.1	Yak		JAGSCR000000000	WGS	Illumina HiSeq	300x	SPAdes v. 3.13.1			30	2779632	32.6762	5	225549	50	3		2741	99.9	99.6		100	Anal swab		2019	2019	China	Asia	China: Sichuan	Yak	Nonhuman Mammal	collected_by:Junni Tang		2022-06-23T17:11:40.790Z	2022-06-23T17:11:40.790Z

## Sheet: poultry
BioProject Accession	BioSample Accession	Assembly Accession	Host Group	SRA Accession	GenBank Accessions	Sequencing Status	Sequencing Platform	Sequencing Depth	Assembly Method	Plasmids	Contigs	Size	GC Content	Contig L50	Contig N50	TRNA	RRNA	CDS	Coarse Consistency	Fine Consistency	CheckM Contamination	CheckM Completeness	Genome Quality	Isolation Source	Collection Date	Collection Year	Isolation Country	Geographic Group	Geographic Location	Host Name	Host Common Name	Other Clinical	Additional Metadata	Comments	Date Inserted	Date Modified	MLST	Completion Date
PRJNA39547	SAMN02604165	GCA_000024585.1	Avian		CP001781,CP001783,CP001784,CP001782	Complete				3	4	2847542	32.8	1	2824404	61	10	2773	100	100		100	Good	broiler chicken			Ireland		Northern Ireland	Chicken, Gallus gallus	Chicken			Staphylococcus aureus ED98.This strain was isolated from a broiler chicken in Northern Ireland.	2014-12-08T22:13:24.495Z	2015-03-16T03:17:09.594Z	MLST.Staphylococcus_aureus.5	2009-10-27T00:00:00Z
PRJNA226312	SAMN02391186	GCA_000636795.1	Avian	SRR1252015	JJDK00000000	WGS	Illumina	91.0x	allpaths v. R48559		54	2738267	32.7	8	99761	46	13	2529	100	99.9		100	Good	Bodily fluid; Skin	2011	2011	Germany			Chicken, Gallus gallus	Chicken			MRSA ST398	2014-12-08T22:45:01.784Z	2015-03-16T03:17:09.594Z	MLST.Staphylococcus_aureus.9	2014-04-17T00:00:00Z
PRJNA226314	SAMN02391188	GCA_000636835.1	Avian	SRR1303551	JJDI00000000	WGS	Illumina	87.0x	allpaths v. R48559		51	2778347	32.6	7	116073	52	13	2568	100	99.9		100	Good	Bodily fluid; Skin			Germany			Chicken, Gallus gallus	Chicken			MRSA ST398	2014-12-08T22:45:03.910Z	2015-03-16T03:17:09.594Z	MLST.Staphylococcus_aureus.9	2014-04-17T00:00:00Z
PRJNA226369	SAMN02391243	GCA_000636915.1	Avian	SRR1290923	JJDD00000000	WGS	Illumina	90.0x	allpaths v. R48559		44	2810997	32.9	6	186088	56	17	2579	100	99.8		100	Good	Bodily fluid	2012	2012	Italy			Chicken, Gallus gallus	Chicken		phenotype:MRSA	MRSA ST398	2014-12-08T22:45:36.949Z	2015-03-16T03:17:09.594Z	MLST.Staphylococcus_aureus.398	2014-04-17T00:00:00Z
PRJNA226317	SAMN02391191	GCA_000636935.1	Avian	SRR1290895	JJDC00000000	WGS	Illumina	90.0x	allpaths v. R48559		49	2719014	32.7	8	82862	35	11	2503	100	99.9		100	Good	Bodily fluid; Skin	2011	2011	Germany			Chicken, Gallus gallus	Chicken			MRSA ST398	2014-12-08T22:45:05.343Z	2015-03-16T03:17:09.594Z	MLST.Staphylococcus_aureus.9	2014-04-17T00:00:00Z
PRJNA226474	SAMN02391346	GCA_000637255.1	Avian	SRR1303413	JJCK00000000	WGS	Illumina	94.0x	allpaths v. R48559		43	2829275	32.8	4	191379	65	12	2635	100	99.8	0.6	100	Good	Bodily fluid	2009	2009	Germany			Chicken, Gallus gallus	Chicken		phenotype:MRSA	MRSA ST398	2014-12-08T22:46:34.624Z	2015-03-16T03:17:09.594Z	MLST.Staphylococcus_aureus.398	2014-04-17T00:00:00Z
PRJNA226469	SAMN02391341	GCA_000637275.1	Avian	SRR1252014	JJCJ00000000	WGS	Illumina	96.0x	allpaths v. R48559		60	2934048	32.8	7	137433	56	14	2786	100	99.8		100	Good	Bodily fluid	2010	2010	Germany			Chicken, Gallus gallus	Chicken		phenotype:MRSA	MRSA ST398	2014-12-08T22:46:31.697Z	2015-03-16T03:17:09.594Z	MLST.Staphylococcus_aureus.398	2014-04-17T00:00:00Z
PRJNA226471	SAMN02391343	GCA_000637315.1	Avian	SRR1213068	JJCH00000000	WGS	Illumina	91.0x	allpaths v. R48559		33	2779481	32.8	4	204321	56	12	2574	100	99.7		100	Good	Bodily fluid	2010	2010	Germany			Chicken, Gallus gallus	Chicken		phenotype:MRSA	MRSA ST398	2014-12-08T22:46:32.959Z	2015-03-16T03:17:09.594Z	MLST.Staphylococcus_aureus.398	2014-04-17T00:00:00Z
PRJNA226472	SAMN02391344	GCA_000637355.1	Avian	SRR1293496	JJCF00000000	WGS	Illumina	95.0x	allpaths v. R48559		50	2859597	32.8	6	167796	56	14	2678	100	99.8		100	Good	Bodily fluid	2010	2010	Germany			Chicken, Gallus gallus	Chicken		phenotype:MRSA	MRSA ST398	2014-12-08T22:46:33.478Z	2015-03-16T03:17:09.594Z	MLST.Staphylococcus_aureus.398	2014-04-17T00:00:00Z
PRJNA226479	SAMN02391351	GCA_000637415.1	Avian	SRR1303287	JJCC00000000	WGS	Illumina	94.0x	allpaths v. R48559		72	2860405	32.8	6	152443	44	18	2638	99.8	99.4	0.6	98.8	Good	Bodily fluid	2011	2011	Germany			Chicken, Gallus gallus	Chicken		phenotype:MRSA	MRSA ST398	2014-12-08T22:46:37.865Z	2015-03-16T03:17:09.594Z	MLST.Staphylococcus_aureus.398	2014-04-17T00:00:00Z
PRJNA226283	SAMN02391157	GCA_000637455.1	Avian	SRR1293657	JJCA00000000	WGS	Illumina	93.0x	allpaths v. R48559		41	2781833	32.9	6	165294	58	9	2588	100	99.8		100	Good	Food Product (ENVO:00002002); Chicken broiler meat	2011	2011	Denmark			Chicken, Gallus gallus	Chicken		phenotype:MRSA	MRSA ST398	2014-12-08T22:44:43.711Z	2015-03-16T03:17:09.594Z	MLST.Staphylococcus_aureus.398	2014-04-17T00:00:00Z
PRJNA226476	SAMN02391348	GCA_000637475.1	Avian	SRR1213187	JJBZ00000000	WGS	Illumina	92.0x	allpaths v. R48559		53	2877850	32.8	6	169749	48	12	2694	100	99.8		100	Good	Bodily fluid	2011	2011	Germany			Chicken, Gallus gallus	Chicken		phenotype:MRSA	MRSA ST398	2014-12-08T22:46:35.150Z	2015-03-16T03:17:09.594Z	MLST.Staphylococcus_aureus.398	2014-04-17T00:00:00Z
PRJNA226512	SAMN02391384	GCA_000637755.1	Avian	SRR1293389	JJBJ00000000	WGS	Illumina	92.0x	allpaths v. R48559		58	2827453	32.9	7	139899	57	11	2637	100	99.7		100	Good	Bodily fluid			Netherlands			Chicken, Gallus gallus	Chicken			MRSA ST398	2014-12-08T22:47:00.382Z	2015-03-16T03:17:09.594Z	MLST.Staphylococcus_aureus.398	2014-04-17T00:00:00Z
PRJNA226463	SAMN02391335	GCA_000638455.1	Avian	SRR1302896	JIZU00000000	WGS	Illumina	88.0x	allpaths v. R48559		33	2803810	32.8	5	191318	56	11	2607	100	99.6		100	Good	Bodily fluid	2011	2011	Hong kong			Chicken, Gallus gallus	Chicken		phenotype:MSSA	MRSA ST398	2014-12-08T22:46:28.304Z	2015-03-16T03:17:09.594Z	MLST.Staphylococcus_aureus.398	2014-04-17T00:00:00Z
PRJNA226464	SAMN02391336	GCA_000638475.1	Avian	SRR1303399	JIZT00000000	WGS	Illumina	90.0x	allpaths v. R48559		31	2805482	32.8	4	230166	55	15	2606	100	99.6		100	Good	Bodily fluid	2011	2011	Hong kong			Chicken, Gallus gallus	Chicken		phenotype:MSSA	MRSA ST398	2014-12-08T22:46:28.855Z	2015-03-16T03:17:09.594Z	MLST.Staphylococcus_aureus.398	2014-04-17T00:00:00Z
PRJNA226465	SAMN02391337	GCA_000638495.1	Avian	SRR1290899	JIZS00000000	WGS	Illumina	76.0x	allpaths v. R48559		89	2855930	32.5	12	69475	44	15	2785	97.9	96.7	4.2	88.8	Good	Bodily fluid	2011	2011	Hong kong			Chicken, Gallus gallus	Chicken		phenotype:MSSA	MRSA ST398	2014-12-08T22:46:29.410Z	2015-03-16T03:17:09.594Z		2014-04-17T00:00:00Z
PRJNA226276	SAMN02391150	GCA_000639355.1	Avian	SRR1290878	JIXX00000000	WGS	Illumina	86.0x	allpaths v. R48559		35	2786538	32.9	5	185843	57	13	2603	100	99.8		100	Good	Bodily fluid; Nose	2011	2011	Belgium			Chicken, Gallus gallus	Chicken		phenotype:MRSA	MRSA ST398	2014-12-08T22:44:40.521Z	2015-03-16T03:17:09.594Z	MLST.Staphylococcus_aureus.398	2014-04-17T00:00:00Z
PRJNA226450	SAMN02391322	GCA_000639455.1	Avian	SRR1303483	JIXS00000000	WGS	Illumina	92.0x	allpaths v. R48559		29	2829022	32.8	4	324106	58	10	2659	100	99.6		100	Good	Bodily fluid			Germany			Turkey, Meleagris gallopavo	Turkey		phenotype:MSSA	MRSA ST398	2014-12-08T22:46:20.292Z	2015-03-16T03:17:09.594Z	MLST.Staphylococcus_aureus.398	2014-04-17T00:00:00Z
PRJNA226452	SAMN02391324	GCA_000639475.1	Avian	SRR1218653	JIXR00000000	WGS	Illumina	90.0x	allpaths v. R48559		49	2847460	32.8	6	185156	57	14	2680	100	99.6		100	Good	Bodily fluid			Germany			Turkey, Meleagris gallopavo	Turkey		phenotype:MSSA	MRSA ST398	2014-12-08T22:46:21.626Z	2015-03-16T03:17:09.594Z	MLST.Staphylococcus_aureus.398	2014-04-17T00:00:00Z
PRJNA226446	SAMN02391319	GCA_000639495.1	Avian	SRR1218679	JIXN00000000	WGS	Illumina	88.0x	allpaths v. R48559		41	2767903	32.9	5	195084	59	17	2580	99.9	99.5		100	Good	Bodily fluid			Germany			Chicken, Gallus gallus	Chicken		phenotype:MSSA	MRSA ST398	2014-12-08T22:46:18.222Z	2015-03-16T03:17:09.594Z	MLST.Staphylococcus_aureus.398	2014-04-17T00:00:00Z
PRJNA226438	SAMN02391311	GCA_000639895.1	Avian	SRR1218681	JIWS00000000	WGS	Illumina	90.0x	allpaths v. R48559		69	2850952	32.8	10	91001	56	10	2662	100	99.7	0.6	100	Good	Bodily fluid	2006	2006	Belgium			Chicken, Gallus gallus	Chicken		phenotype:MRSA	MRSA ST398	2014-12-08T22:46:13.557Z	2015-03-16T03:17:09.594Z	MLST.Staphylococcus_aureus.398	2014-04-17T00:00:00Z
PRJNA226439	SAMN02391312	GCA_000639915.1	Avian	SRR1218552	JIWR00000000	WGS	Illumina	89.0x	allpaths v. R48559		53	2866379	32.8	5	201477	58	10	2701	100	99.8		100	Good	Bodily fluid	2006	2006	Belgium			Chicken, Gallus gallus	Chicken		phenotype:MRSA	MRSA ST398	2014-12-08T22:46:13.984Z	2015-03-16T03:17:09.594Z	MLST.Staphylococcus_aureus.398	2014-04-17T00:00:00Z
PRJNA226442	SAMN02391315	GCA_000639935.1	Avian	SRR1218639	JIWO00000000	WGS	Illumina	90.0x	allpaths v. R48559		59	2809361	32.8	9	122386	55	12	2610	100	99.7	0.6	100	Good	Bodily fluid	2006	2006	Belgium			Chicken, Gallus gallus	Chicken		phenotype:MRSA	MRSA ST398	2014-12-08T22:46:15.624Z	2015-03-16T03:17:09.594Z	MLST.Staphylococcus_aureus.398	2014-04-17T00:00:00Z
PRJNA226508	SAMN02391380	GCA_000684355.1	Avian	SRR1303479	JIVX00000000	WGS	Illumina	99.0x	allpaths v. R48559		60	2842068	32.8	8	135022	56	12	2655	100	99.8		100	Good	Bodily fluid	2009	2009	Germany			Turkey, Meleagris gallopavo	Turkey			MRSA ST398	2014-12-08T22:46:57.498Z	2015-03-16T03:17:09.594Z	MLST.Staphylococcus_aureus.398	2014-04-17T00:00:00Z
PRJNA226441	SAMN02391314	GCA_000684375.1	Avian	SRR1218641	JIWP00000000	WGS	Illumina	87.0x	allpaths v. R48559		51	2816363	32.8	6	179074	56	10	2625	100	99.8		100	Good	Bodily fluid	2006	2006	Belgium			Chicken, Gallus gallus	Chicken		phenotype:MRSA	MRSA ST398	2014-12-08T22:46:15.128Z	2015-03-16T03:17:09.594Z	MLST.Staphylococcus_aureus.398	2014-04-17T00:00:00Z
PRJNA226440	SAMN02391313	GCA_000684395.1	Avian	SRR1300907	JIWQ00000000	WGS	Illumina	99.0x	allpaths v. R48559		64	2871870	32.9	7	137848	56	10	2684	100	99.8		100	Good	Bodily fluid	2006	2006	Belgium			Chicken, Gallus gallus	Chicken		phenotype:MRSA	MRSA ST398	2014-12-08T22:46:14.414Z	2015-03-16T03:17:09.594Z	MLST.Staphylococcus_aureus.398	2014-04-17T00:00:00Z
PRJNA226448	SAMN02391321	GCA_000684435.1	Avian	SRR1303540	JIXO00000000	WGS	Illumina	103.0x	allpaths v. R48559		60	2834417	32.8	7	137396	58	15	2650	100	99.6		100	Good	Bodily fluid			Germany			Turkey, Meleagris gallopavo	Turkey		phenotype:MSSA	MRSA ST398	2014-12-08T22:46:19.803Z	2015-03-16T03:17:09.594Z	MLST.Staphylococcus_aureus.398	2014-04-17T00:00:00Z
PRJNA226447	SAMN02391320	GCA_000684455.1	Avian	SRR1303530	JIXP00000000	WGS	Illumina	104.0x	allpaths v. R48559		60	2831926	32.9	6	137411	57	17	2662	100	99.6		100	Good	Bodily fluid			Germany			Turkey, Meleagris gallopavo	Turkey		phenotype:MSSA	MRSA ST398	2014-12-08T22:46:19.192Z	2015-03-16T03:17:09.594Z	MLST.Staphylococcus_aureus.398	2014-04-17T00:00:00Z
PRJNA226451	SAMN02391323	GCA_000684475.1	Avian	SRR1303398	JIXQ00000000	WGS	Illumina	90.0x	allpaths v. R48559		63	2897110	32.9	6	210851	58	16	2738	100	99.6		100	Good	Bodily fluid			Germany			Turkey, Meleagris gallopavo	Turkey		phenotype:MSSA	MRSA ST398	2014-12-08T22:46:20.762Z	2015-03-16T03:17:09.594Z	MLST.Staphylococcus_aureus.398	2014-04-17T00:00:00Z
PRJNA226466	SAMN02391338	GCA_000684555.1	Avian	SRR1290894	JIZR00000000	WGS	Illumina	88.0x	allpaths v. R48559		45	2833656	32.9	5	143724	57	18	2643	100	99.8		100	Good	Bodily fluid	2011	2011	Hong kong			Chicken, Gallus gallus	Chicken		phenotype:MSSA	MRSA ST398	2014-12-08T22:46:30.827Z	2015-03-16T03:17:09.594Z	MLST.Staphylococcus_aureus.3782	2014-04-17T00:00:00Z
PRJNA226462	SAMN02391334	GCA_000684575.1	Avian	SRR1302892	JIZV00000000	WGS	Illumina	89.0x	allpaths v. R48559		27	2804667	32.8	3	375798	47	10	2611	100	99.6		100	Good	Bodily fluid	2011	2011	Hong kong			Chicken, Gallus gallus	Chicken		phenotype:MSSA	MRSA ST398	2014-12-08T22:46:27.505Z	2015-03-16T03:17:09.594Z	MLST.Staphylococcus_aureus.398	2014-04-17T00:00:00Z
PRJNA226296	SAMN02391170	GCA_000684615.1	Avian	SRR1300909	JJAN00000000	WGS	Illumina	99.0x	allpaths v. R48559		45	2804567	32.9	8	124861	58	17	2615	100	99.8	0.6	100	Good	Bodily fluid; Joint (arthritis)			France			Turkey, Meleagris gallopavo	Turkey		phenotype:MRSA	MRSA ST398	2014-12-08T22:44:52.299Z	2015-03-16T03:17:09.594Z	MLST.Staphylococcus_aureus.398	2014-04-17T00:00:00Z
PRJNA226499	SAMN02391371	GCA_000684675.1	Avian	SRR1303486	JJBI00000000	WGS	Illumina	96.0x	allpaths v. R48559		46	2761528	32.8	7	135555	50	17	2548	100	99.8		100	Good	Bodily fluid			Netherlands			Chicken, Gallus gallus	Chicken			MRSA ST398	2014-12-08T22:46:51.602Z	2015-03-16T03:17:09.594Z	MLST.Staphylococcus_aureus.398	2014-04-17T00:00:00Z
PRJNA226498	SAMN02391370	GCA_000684695.1	Avian	SRR1303262	JJBX00000000	WGS	Illumina	100.0x	allpaths v. R48559		56	2879188	32.8	8	137418	56	11	2698	100	99.8		100	Good	Bodily fluid			Netherlands			Chicken, Gallus gallus	Chicken			MRSA ST398	2014-12-08T22:46:49.926Z	2015-03-16T03:17:09.594Z	MLST.Staphylococcus_aureus.398	2014-04-17T00:00:00Z
PRJNA226477	SAMN02391349	GCA_000684715.1	Avian	SRR1218548	JJBY00000000	WGS	Illumina	98.0x	allpaths v. R48559		57	2884669	32.9	7	134968	56	14	2726	100	99.8		100	Good	Bodily fluid	2011	2011	Germany			Chicken, Gallus gallus	Chicken		phenotype:MRSA	MRSA ST398	2014-12-08T22:46:36.135Z	2015-03-16T03:17:09.594Z	MLST.Staphylococcus_aureus.398	2014-04-17T00:00:00Z
PRJNA344860	SAMN05853512	GCA_003336495.1	Avian		MOYH00000000	WGS	Illumina HiSeq	509.0x	CLC Genomics Workbench v. 9.5.1		45	2794799	32.7009	5	158339	60	5	2809	100	100	0.6	100	Good	Broiler chicken; hock	1999	1999	USA		United States	Chicken, Gallus gallus	Chicken	host_health_state:hock isolate	sample_type:whole organism	As the aim of this project, we intend to examine the correlation between genotype, phenotype (proteome and virulence) of carefully selected strains of Staphylococcus aureus, in order to identify and characterize the factors affecting the observed biological effect (the ability to effectively colonize the host and develop an infection).	2018-09-29T23:05:20.898Z	2018-09-29T23:05:20.898Z	MLST.Staphylococcus_aureus.5	2018-07-24T00:00:00Z
PRJNA344860	SAMN05853513	GCA_003336545.1	Avian		MOYI00000000	WGS	Illumina HiSeq	512.0x	CLC Genomics Workbench v. 9.5.1		50	2809930	32.7378	6	207451	61	8	2833	100	99.9		100	Good	Broiler chicken	2008	2008	Poland	Europe	Poland: Wroclaw	Chicken, Gallus gallus	Chicken	host_health_state:deep wounds and lesions	sample_type:whole organism	As the aim of this project, we intend to examine the correlation between genotype, phenotype (proteome and virulence) of carefully selected strains of Staphylococcus aureus, in order to identify and characterize the factors affecting the observed biological effect (the ability to effectively colonize the host and develop an infection).	2018-09-29T23:04:59.043Z	2018-09-29T23:04:59.043Z	MLST.Staphylococcus_aureus.5	2018-07-24T00:00:00Z
PRJNA344860	SAMN05853514	GCA_003336555.1	Avian		MOYJ00000000	WGS	Illumina HiSeq	516.0x	CLC Genomics Workbench v. 9.5.1		60	2861584	32.7214	12	91959	61	3	2875	100	99.7		100	Good	Broiler chicken	2008	2008	Poland	Europe	Poland: Wroclaw	Chicken, Gallus gallus	Chicken	host_health_state:deep wounds and lesions	sample_type:whole organism	As the aim of this project, we intend to examine the correlation between genotype, phenotype (proteome and virulence) of carefully selected strains of Staphylococcus aureus, in order to identify and characterize the factors affecting the observed biological effect (the ability to effectively colonize the host and develop an infection).	2018-09-29T23:01:52.990Z	2018-09-29T23:01:52.990Z	MLST.Staphylococcus_aureus.1	2018-07-24T00:00:00Z
PRJNA344860	SAMN05853516	GCA_003336565.1	Avian		MOYK00000000	WGS	Illumina HiSeq	267.0x	CLC Genomics Workbench v. 9.5.1		73	2815966	32.7032	14	79635	45	5	2854	100	99.9	0.6	100	Good	Farmed pheasant			United Kingdom	Europe	United Kingdom: Scotland	pheasant	Pheasant	host_health_state:tenosynovitis	sample_type:whole organism	As the aim of this project, we intend to examine the correlation between genotype, phenotype (proteome and virulence) of carefully selected strains of Staphylococcus aureus, in order to identify and characterize the factors affecting the observed biological effect (the ability to effectively colonize the host and develop an infection).	2018-09-29T23:05:17.949Z	2018-09-29T23:05:17.949Z	MLST.Staphylococcus_aureus.692	2018-07-24T00:00:00Z
PRJNA344860	SAMN05853515	GCA_003336575.1	Avian		MOXP00000000	WGS	Illumina HiSeq	339.0x	CLC Genomics Workbench v. 9.5.1		85	2804495	32.7172	15	73447	60	7	2858	100	99.9	0.6	100	Good	Farmed partridge	2006	2006	United Kingdom	Europe	United Kingdom: Scotland	partridge	Partridge	host_health_state:liver, secondary infection	sample_type:whole organism	As the aim of this project, we intend to examine the correlation between genotype, phenotype (proteome and virulence) of carefully selected strains of Staphylococcus aureus, in order to identify and characterize the factors affecting the observed biological effect (the ability to effectively colonize the host and develop an infection).	2018-09-29T23:02:14.365Z	2018-09-29T23:02:14.365Z	MLST.Staphylococcus_aureus.692	2018-07-24T00:00:00Z
PRJNA344860	SAMN05853510	GCA_003336625.1	Avian		MOYG00000000	WGS	Illumina HiSeq	492.0x	CLC Genomics Workbench v. 9.5.1		55	2798548	32.7022	7	165867	58	5	2801	100	99.9		100	Good	Broiler chicken	1976	1976	Belgium	Europe	Belgium	Chicken, Gallus gallus	Chicken	host_health_state:commensal	sample_type:whole organism	As the aim of this project, we intend to examine the correlation between genotype, phenotype (proteome and virulence) of carefully selected strains of Staphylococcus aureus, in order to identify and characterize the factors affecting the observed biological effect (the ability to effectively colonize the host and develop an infection).	2018-09-29T23:05:56.972Z	2018-09-29T23:05:56.972Z	MLST.Staphylococcus_aureus.5	2018-07-24T00:00:00Z
PRJNA344860	SAMN05853511	GCA_003336635.1	Avian		MSGQ00000000	WGS	Illumina	352.0x	CLC Genomics Workbench v. 9.5.1		61	2834199	32.6526	8	120745	57	4	2911	100	99.9		100	Good	Broiler chicken	1976	1976	Belgium	Europe	Belgium	Chicken, Gallus gallus	Chicken	host_health_state:commensal	sample_type:whole organism	As the aim of this project, we intend to examine the correlation between genotype, phenotype (proteome and virulence) of carefully selected strains of Staphylococcus aureus, in order to identify and characterize the factors affecting the observed biological effect (the ability to effectively colonize the host and develop an infection).	2018-09-29T23:03:09.016Z	2018-09-29T23:03:09.016Z	MLST.Staphylococcus_aureus.5	2018-07-24T00:00:00Z
PRJNA344860	SAMN05853507	GCA_003343155.1	Avian		CP017804,CP017805,CP017806	Complete	Illumina HiSeq	88.0x	CLC Genomics Workbench v. 9.5.1	2	3	2841298	32.8322	1	2822599	60	9	2830	100	99.9		100	Good	deep wounds and lesions	2008	2008	Poland	Europe	Poland: Wroclaw	Chicken, Gallus gallus	Chicken		sample_type:whole organism	As the aim of this project, we intend to examine the correlation between genotype, phenotype (proteome and virulence) of carefully selected strains of Staphylococcus aureus, in order to identify and characterize the factors affecting the observed biological effect (the ability to effectively colonize the host and develop an infection).	2018-09-30T00:57:12.733Z	2018-09-30T00:57:12.733Z	MLST.Staphylococcus_aureus.5	2018-07-26T00:00:00Z
PRJNA344860	SAMN05853508	GCA_003350605.1	Avian		CP017807,CP017808,CP017809	Complete	Illumina HiSeq	119.0x	CLC Genomics Workbench v. 9.5.1	2	3	3092777	32.7622	1	3074078	60	9	3100	100	94.1	9.9	100	Good	deep wounds and lesions	2008	2008	Poland	Europe	Poland: Wroclaw	Chicken, Gallus gallus	Chicken		sample_type:whole organism	As the aim of this project, we intend to examine the correlation between genotype, phenotype (proteome and virulence) of carefully selected strains of Staphylococcus aureus, in order to identify and characterize the factors affecting the observed biological effect (the ability to effectively colonize the host and develop an infection).	2018-09-30T03:44:50.399Z	2018-09-30T03:44:50.399Z	MLST.Staphylococcus_aureus.5	2018-07-26T00:00:00Z
PRJNA575363	SAMN12889281	GCA_011007015.1	Avian		WBTW00000000	WGS	Illumina NovaSeq	100x	CLC NGS Cell v. 10.1		61	2996058	32.6485	9	114802	52	5	2938	98.6	98.4			Good	feces from farm	2013	2013	China	Asia	China: Chongqing	Chicken, Gallus gallus	Chicken		sample_type:single cell	Animal-associated MRSA	2020-03-27T14:09:38.784Z	2020-03-27T14:09:38.784Z	MLST.Staphylococcus_aureus.239	2020-02-24T00:00:00Z
PRJNA575363	SAMN12889274	GCA_011007195.1	Avian		WBTP00000000	WGS	Illumina NovaSeq	100x	CLC NGS Cell v. 10.1		88	2837064	32.7307	14	65339	51	5	2716	98.7	98.7			Good	feces from farm	2013	2013	China	Asia	China: Chongqing	Chicken, Gallus gallus	Chicken		sample_type:single cell	Animal-associated MRSA	2020-03-27T14:10:08.632Z	2020-03-27T14:10:08.632Z	MLST.Staphylococcus_aureus.239	2020-02-24T00:00:00Z
PRJNA575363	SAMN12889270	GCA_011007235.1	Avian		WBTL00000000	WGS	Illumina NovaSeq	100x	CLC NGS Cell v. 10.1		43	2796694	32.7713	6	143733	57	5	2654	98.7	98.6			Good	feces from farm	2013	2013	China	Asia	China: Chongqing	Chicken, Gallus gallus	Chicken		sample_type:single cell	Animal-associated MRSA	2020-03-27T14:09:40.847Z	2020-03-27T14:09:40.847Z	MLST.Staphylococcus_aureus.59	2020-02-24T00:00:00Z
PRJNA630031	SAMN14820654	GCA_013004085.1	Avian		CP053075,CP053077,CP053078,CP053076	Complete	Illumina HiSeq; Oxford Nanopore MiniION	12.0x	Unicycler v. 0.4.3	3	4	2929452	32.906	1	2883539	61	13	2920	98.7	98.7			Good		2019-07	2019	China	Asia	China: Heilongjiang	Chicken, Gallus gallus	Chicken		sample_type:single cell	A multiresistant Staphylococcus aureus strain SA01 complete genome	2020-06-04T08:33:21.507Z	2020-06-04T08:33:21.507Z		2020-05-10T00:00:00Z
PRJNA554887	SAMN13245723	GCA_013867445.1	Avian		JACEHX000000000	WGS	Illumina HiSeq	3000x	Unicycler v. 0.4.9		79	2827070	32.6903	8	113382	44	1	2840	98.7	98.6			Good	bone	2019-06-21	2019	USA	North America	USA: Arkansas Broiler farm	Chicken, Gallus gallus	Chicken		sample_type:swab;collected_by:Nnamdi Ekesi;identified_by:16S rDNA	Genome characterization of bacteria involved in BCO lameness in broilers	2020-08-22T06:08:56.060Z	2020-08-22T06:08:56.060Z	MLST.Staphylococcus_aureus.5	2020-07-28T00:00:00Z
PRJNA554887	SAMN13245722	GCA_013867535.1	Avian		JACEHY000000000	WGS	Illumina HiSeq	3000x	Unicycler v. 0.4.8		96	2793999	32.7062	14	58708	18	2	2813	98.7	98.6			Good	bone	2019-06-21	2019	USA	North America	USA: Arkansas Broiler farm	Chicken, Gallus gallus	Chicken		sample_type:swab;collected_by:Nnamdi Ekesi;identified_by:16S rDNA	Genome characterization of bacteria involved in BCO lameness in broilers	2020-08-22T06:11:44.786Z	2020-08-22T06:11:44.786Z	MLST.Staphylococcus_aureus.5	2020-07-28T00:00:00Z
PRJNA554887	SAMN15589967	GCA_013868115.1	Avian		JACEHP000000000	WGS	Illumina HiSeq	3000x	Unicycler v. 0.4.15		78	2827128	32.6893	7	112063	44	2	2839	98.7	98.7			Good	proximal right femur	2019-06-07	2019	USA	North America	USA: Lincoln, Arkansas	Chicken, Gallus gallus	Chicken		sample_type:streak plate;collected_by:A. Alrubaye;biomaterial_provider:D. Rhoads	Genome characterization of bacteria involved in BCO lameness in broilers	2020-08-22T06:21:41.102Z	2020-08-22T06:21:41.102Z	MLST.Staphylococcus_aureus.5	2020-07-28T00:00:00Z
PRJNA554887	SAMN15589968	GCA_013868125.1	Avian		JACEHO000000000	WGS	Illumina HiSeq	3000x	Unicycler v. 0.4.16		89	2819005	32.669	10	88330	24	2	2844	98.7	98.7			Good	proximal right femur	2019-06-07	2019	USA	North America	USA: Lincoln, Arkansas	Chicken, Gallus gallus	Chicken		sample_type:streak plate;collected_by:A. Alrubaye;biomaterial_provider:D. Rhoads	Genome characterization of bacteria involved in BCO lameness in broilers	2020-08-22T06:34:47.558Z	2020-08-22T06:34:47.558Z	MLST.Staphylococcus_aureus.5	2020-07-28T00:00:00Z
PRJNA554887	SAMN15589971	GCA_013868215.1	Avian		JACEHL000000000	WGS	Illumina HiSeq	3000x	Unicycler v. 0.4.19		83	2820206	32.6741	9	89359	23	1	2840	98.7	98.7			Good	proximal left tibia	2019-06-07	2019	USA	North America	USA: Lincoln, Arkansas	Chicken, Gallus gallus	Chicken		sample_type:streak plate;collected_by:A. Alrubaye;biomaterial_provider:D. Rhoads	Genome characterization of bacteria involved in BCO lameness in broilers	2020-08-22T06:31:19.221Z	2020-08-22T06:31:19.221Z	MLST.Staphylococcus_aureus.5	2020-07-28T00:00:00Z
PRJNA554887	SAMN15589962	GCA_013868225.1	Avian		JACEHU000000000	WGS	Illumina HiSeq	3000x	Unicycler v. 0.4.10		78	2820532	32.7066	10	89593	50	3	2833	98.7	98.6			Good	proximal right femur	2019-06-07	2019	USA	North America	USA: Lincoln, Arkansas	Chicken, Gallus gallus	Chicken		sample_type:streak plate;collected_by:A. Alrubaye;biomaterial_provider:D. Rhoads	Genome characterization of bacteria involved in BCO lameness in broilers	2020-08-22T06:25:09.803Z	2020-08-22T06:25:09.803Z	MLST.Staphylococcus_aureus.5	2020-07-28T00:00:00Z
PRJNA554887	SAMN15589969	GCA_013868245.1	Avian		JACEHN000000000	WGS	Illumina HiSeq	3000x	Unicycler v. 0.4.17		89	2815833	32.6818	11	81253	20	1	2848	98.7	98.7			Good	proximal right tibia	2019-06-07	2019	USA	North America	USA: Lincoln, Arkansas	Chicken, Gallus gallus	Chicken		sample_type:streak plate;collected_by:A. Alrubaye;biomaterial_provider:D. Rhoads	Genome characterization of bacteria involved in BCO lameness in broilers	2020-08-22T06:34:44.828Z	2020-08-22T06:34:44.828Z	MLST.Staphylococcus_aureus.5	2020-07-28T00:00:00Z
PRJNA554887	SAMN15589966	GCA_013868255.1	Avian		JACEHQ000000000	WGS	Illumina HiSeq	3000x	Unicycler v. 0.4.14		59	2829110	32.7031	7	110438	47	3	2835	98.7	98.6			Good	proximal left tibia	2019-06-07	2019	USA	North America	USA: Lincoln, Arkansas	Chicken, Gallus gallus	Chicken		sample_type:streak plate;collected_by:A. Alrubaye;biomaterial_provider:D. Rhoads	Genome characterization of bacteria involved in BCO lameness in broilers	2020-08-22T06:24:58.456Z	2020-08-22T06:24:58.456Z	MLST.Staphylococcus_aureus.5	2020-07-28T00:00:00Z
PRJNA554887	SAMN15589970	GCA_013868275.1	Avian		JACEHM000000000	WGS	Illumina HiSeq	3000x	Unicycler v. 0.4.18		87	2820740	32.716	11	69157	47	3	2830	98.7	98.5			Good	proximal left femur	2019-06-07	2019	USA	North America	USA: Lincoln, Arkansas	Chicken, Gallus gallus	Chicken		sample_type:streak plate;collected_by:A. Alrubaye;biomaterial_provider:D. Rhoads	Genome characterization of bacteria involved in BCO lameness in broilers	2020-09-05T20:19:17.447Z	2020-09-05T20:19:17.447Z	MLST.Staphylococcus_aureus.5	2020-07-28T00:00:00Z
PRJNA554887	SAMN15589964	GCA_013868315.1	Avian		JACEHS000000000	WGS	Illumina HiSeq	3000x	Unicycler v. 0.4.12		78	2826888	32.6871	7	112063	40	2	2839	98.7	98.7			Good	proximal left tibia	2019-06-07	2019	USA	North America	USA: Lincoln, Arkansas	Chicken, Gallus gallus	Chicken		sample_type:streak plate;collected_by:A. Alrubaye;biomaterial_provider:D. Rhoads	Genome characterization of bacteria involved in BCO lameness in broilers	2020-09-05T20:12:55.298Z	2020-09-05T20:12:55.298Z	MLST.Staphylococcus_aureus.5	2020-07-28T00:00:00Z
PRJNA554887	SAMN15589965	GCA_013868325.1	Avian		JACEHR000000000	WGS	Illumina HiSeq	3000x	Unicycler v. 0.4.13		85	2816829	32.6752	9	89359	23	1	2844	98.7	98.7			Good	proximal right femur	2019-06-07	2019	USA	North America	USA: Lincoln, Arkansas	Chicken, Gallus gallus	Chicken		sample_type:streak plate;collected_by:A. Alrubaye;biomaterial_provider:D. Rhoads	Genome characterization of bacteria involved in BCO lameness in broilers	2020-08-22T06:34:38.905Z	2020-08-22T06:34:38.905Z	MLST.Staphylococcus_aureus.5	2020-07-28T00:00:00Z
PRJNA554887	SAMN15589961	GCA_013868335.1	Avian		JACEHV000000000	WGS	Illumina HiSeq	3000x	Unicycler v. 0.4.9		78	2822445	32.6892	8	103662	40	2	2837	98.7	98.7			Good	proximal left femur	2019-06-07	2019	USA	North America	USA: Lincoln, Arkansas	Chicken, Gallus gallus	Chicken		sample_type:streak plate;collected_by:A. Alrubaye;biomaterial_provider:D. Rhoads	Genome characterization of bacteria involved in BCO lameness in broilers	2020-08-22T06:34:41.702Z	2020-08-22T06:34:41.702Z	MLST.Staphylococcus_aureus.5	2020-07-28T00:00:00Z
PRJNA554887	SAMN15589963	GCA_013868355.1	Avian		JACEHT000000000	WGS	Illumina HiSeq	3000x	Unicycler v. 0.4.11		84	2819741	32.6701	10	95182	25	1	2845	98.7	98.7			Good	proximal left femur	2019-06-07	2019	USA	North America	USA: Lincoln, Arkansas	Chicken, Gallus gallus	Chicken		sample_type:streak plate;collected_by:A. Alrubaye;biomaterial_provider:D. Rhoads	Genome characterization of bacteria involved in BCO lameness in broilers	2020-08-22T06:28:03.834Z	2020-08-22T06:28:03.834Z	MLST.Staphylococcus_aureus.5	2020-07-28T00:00:00Z
PRJNA554887	SAMN15589960	GCA_013868395.1	Avian		JACEHW000000000	WGS	Illumina HiSeq	3000x	Unicycler v. 0.4.8		87	2804903	32.7185	9	80015	41	1	2815	98.7	98.6			Good	proximal right tibia	2019-06-07	2019	USA	North America	USA: Lincoln, Arkansas	Chicken, Gallus gallus	Chicken		sample_type:streak plate;collected_by:A. Alrubaye;biomaterial_provider:D. Rhoads	Genome characterization of bacteria involved in BCO lameness in broilers	2020-08-22T06:28:23.522Z	2020-08-22T06:28:23.522Z	MLST.Staphylococcus_aureus.5	2020-07-28T00:00:00Z
PRJNA694294	SAMN17515960	GCA_018680615.1	Avian		JAEUFE000000000	WGS	Illumina NovaSeq	1006x	CLC NGS Cell v. 10		49	2840042	32.6324	6	170474	56	4	2717	100	99.8			Good		2020-08-14	2020	China	Asia	China:Guangdong	duck	Duck		sample_type:single cell	Identification of methicillin-resistant Staphylococcus aureus	2021-06-26T00:49:13.606Z	2021-06-26T00:49:13.606Z	MLST.Staphylococcus_aureus.9	2021-06-02T00:00:00Z
PRJNA694294	SAMN17515953	GCA_018680735.1	Avian		JAEUEX000000000	WGS	Illumina NovaSeq	1006x	CLC NGS Cell v. 10		60	2880219	32.6462	6	213004	56	4	2799	100	99.8			Good		2020-08-14	2020	China	Asia	China:Guangdong	duck	Duck		sample_type:single cell	Identification of methicillin-resistant Staphylococcus aureus	2021-06-26T00:52:26.096Z	2021-06-26T00:52:26.096Z	MLST.Staphylococcus_aureus.9	2021-06-02T00:00:00Z
PRJNA694294	SAMN17515951	GCA_018680755.1	Avian		JAEUEV000000000	WGS	Illumina NovaSeq	1006x	CLC NGS Cell v. 10		71	2879090	32.637	6	143906	56	4	2802	100	99.7			Good		2020-08-14	2020	China	Asia	China:Guangdong	duck	Duck		sample_type:single cell	Identification of methicillin-resistant Staphylococcus aureus	2021-06-26T00:52:27.211Z	2021-06-26T00:52:27.211Z	MLST.Staphylococcus_aureus.9	2021-06-02T00:00:00Z
PRJNA694294	SAMN17515952	GCA_018680785.1	Avian		JAEUEW000000000	WGS	Illumina NovaSeq	1006x	CLC NGS Cell v. 10		65	2878539	32.6373	6	170422	56	4	2802	100	99.8			Good		2020-08-14	2020	China	Asia	China:Guangdong	duck	Duck		sample_type:single cell	Identification of methicillin-resistant Staphylococcus aureus	2021-06-26T00:52:19.364Z	2021-06-26T00:52:19.364Z	MLST.Staphylococcus_aureus.9	2021-06-02T00:00:00Z
PRJNA694294	SAMN17515950	GCA_018680815.1	Avian		JAEUEU000000000	WGS	Illumina NovaSeq	1006x	CLC NGS Cell v. 10		60	2880501	32.6439	6	115770	57	4	2800	100	99.8			Good		2020-08-14	2020	China	Asia	China:Guangdong	duck	Duck		sample_type:single cell	Identification of methicillin-resistant Staphylococcus aureus	2021-06-26T00:52:18.715Z	2021-06-26T00:52:18.715Z	MLST.Staphylococcus_aureus.9	2021-06-02T00:00:00Z
PRJNA694294	SAMN17515936	GCA_018681025.1	Avian		JAEUEH000000000	WGS	Illumina NovaSeq	1006x	CLC NGS Cell v. 10		45	2831571	32.6461	6	154074	56	4	2705	100	99.8			Good		2019-07-05	2019	China	Asia	China:Guangdong	duck	Duck		sample_type:single cell	Identification of methicillin-resistant Staphylococcus aureus	2021-06-26T00:52:40.949Z	2021-06-26T00:52:40.949Z	MLST.Staphylococcus_aureus.9	2021-06-02T00:00:00Z
PRJNA694294	SAMN17515937	GCA_018681055.1	Avian		JAEUEI000000000	WGS	Illumina NovaSeq	1006x	CLC NGS Cell v. 10		46	2881659	32.6971	7	142489	56	4	2777	100	99.8			Good		2019-07-05	2019	China	Asia	China:Guangdong	duck	Duck		sample_type:single cell	Identification of methicillin-resistant Staphylococcus aureus	2021-06-26T00:52:49.792Z	2021-06-26T00:52:49.792Z	MLST.Staphylococcus_aureus.9	2021-06-02T00:00:00Z
PRJNA694294	SAMN17515935	GCA_018681095.1	Avian		JAEUEG000000000	WGS	Illumina NovaSeq	1006x	CLC NGS Cell v. 10		45	2834748	32.654	6	170385	56	4	2714	100	99.7			Good		2019-07-05	2019	China	Asia	China:Guangdong	duck	Duck		sample_type:single cell	Identification of methicillin-resistant Staphylococcus aureus	2021-06-26T00:52:47.027Z	2021-06-26T00:52:47.027Z	MLST.Staphylococcus_aureus.9	2021-06-02T00:00:00Z
PRJNA694294	SAMN17515932	GCA_018681115.1	Avian		JAEUED000000000	WGS	Illumina NovaSeq	1006x	CLC NGS Cell v. 10		363	2983411	33.2592	18	47606	50	4	2990	99.9	99.3			Good		2018-09-15	2018	China	Asia	China:Guangdong	duck	Duck		sample_type:single cell	Identification of methicillin-resistant Staphylococcus aureus	2021-06-26T00:52:33.966Z	2021-06-26T00:52:33.966Z	MLST.Staphylococcus_aureus.9	2021-06-02T00:00:00Z
PRJNA694294	SAMN17515934	GCA_018681135.1	Avian		JAEUEF000000000	WGS	Illumina NovaSeq	1006x	CLC NGS Cell v. 10		40	2834766	32.6521	6	224542	56	4	2709	100	99.8			Good		2019-07-05	2019	China	Asia	China:Guangdong	duck	Duck		sample_type:single cell	Identification of methicillin-resistant Staphylococcus aureus	2021-06-26T00:52:37.629Z	2021-06-26T00:52:37.629Z	MLST.Staphylococcus_aureus.9	2021-06-02T00:00:00Z
PRJNA694294	SAMN17515933	GCA_018681155.1	Avian		JAEUEE000000000	WGS	Illumina NovaSeq	1006x	CLC NGS Cell v. 10		43	2832911	32.6461	5	170580	56	4	2706	100	99.8			Good		2019-07-05	2019	China	Asia	China:Guangdong	duck	Duck		sample_type:single cell	Identification of methicillin-resistant Staphylococcus aureus	2021-06-26T00:52:32.373Z	2021-06-26T00:52:32.373Z	MLST.Staphylococcus_aureus.9	2021-06-02T00:00:00Z
PRJNA694328	SAMN17517046	GCA_018681235.1	Avian		JAEUDR000000000	WGS	Illumina NovaSeq	1006x	CLC NGS Cell v. 10		49	2929037	32.6443	6	170353	53	4	2896	100	99.8			Good		2020-08-14	2020	China	Asia	China:Guangdong	duck	Duck		sample_type:single cell	Identification of ST164 methicillin-resistant Staphylococcus aureus	2021-06-26T00:55:54.098Z	2021-06-26T00:55:54.098Z		2021-06-02T00:00:00Z
PRJNA694328	SAMN17517045	GCA_018681355.1	Avian		JAEUDQ000000000	WGS	Illumina NovaSeq	1006x	CLC NGS Cell v. 10		379	3170413	32.6737	11	85155	56	3	3393	99.6	94.7			Good		2020-08-14	2020	China	Asia	China:Guangdong	duck	Duck		sample_type:single cell	Identification of ST164 methicillin-resistant Staphylococcus aureus	2021-06-26T00:52:47.665Z	2021-06-26T00:52:47.665Z		2021-06-02T00:00:00Z
PRJNA694328	SAMN17517044	GCA_018681365.1	Avian		JAEUDP000000000	WGS	Illumina NovaSeq	1006x	CLC NGS Cell v. 10		66	2858356	32.6178	8	115602	56	5	2743	100	99.8			Good		2020-08-14	2020	China	Asia	China:Guangdong	duck	Duck		sample_type:single cell	Identification of ST164 methicillin-resistant Staphylococcus aureus	2021-06-26T00:55:55.973Z	2021-06-26T00:55:55.973Z		2021-06-02T00:00:00Z
PRJNA694328	SAMN17517042	GCA_018681415.1	Avian		JAEUDN000000000	WGS	Illumina NovaSeq	1006x	CLC NGS Cell v. 10		73	2859067	32.6564	9	105048	56	4	2744	100	99.8			Good		2020-08-14	2020	China	Asia	China:Guangdong	duck	Duck		sample_type:single cell	Identification of ST164 methicillin-resistant Staphylococcus aureus	2021-06-26T00:55:57.831Z	2021-06-26T00:55:57.831Z		2021-06-02T00:00:00Z
PRJNA694328	SAMN17517043	GCA_018681435.1	Avian		JAEUDO000000000	WGS	Illumina NovaSeq	1006x	CLC NGS Cell v. 10		63	2854953	32.6201	8	129551	56	3	2738	100	99.8			Good		2020-08-14	2020	China	Asia	China:Guangdong	duck	Duck		sample_type:single cell	Identification of ST164 methicillin-resistant Staphylococcus aureus	2021-06-26T00:55:55.365Z	2021-06-26T00:55:55.365Z		2021-06-02T00:00:00Z
PRJNA694328	SAMN17517036	GCA_018681555.1	Avian		JAEUDH000000000	WGS	Illumina NovaSeq	1006x	CLC NGS Cell v. 10		46	2958535	32.6431	7	139744	56	4	2925	100	99.8			Good		2020-08-14	2020	China	Asia	China:Guangdong	duck	Duck		sample_type:single cell	Identification of ST164 methicillin-resistant Staphylococcus aureus	2021-06-26T00:56:03.006Z	2021-06-26T00:56:03.006Z		2021-06-02T00:00:00Z
PRJNA694328	SAMN17517031	GCA_018681775.1	Avian		JAEUDC000000000	WGS	Illumina NovaSeq	1006x	CLC NGS Cell v. 10		44	2904218	32.6425	7	158708	56	3	2830	100	99.8			Good		2019-07-05	2019	China	Asia	China:Guangdong	duck	Duck		sample_type:single cell	Identification of ST164 methicillin-resistant Staphylococcus aureus	2021-06-26T00:56:04.261Z	2021-06-26T00:56:04.261Z		2021-06-02T00:00:00Z
PRJNA694328	SAMN17517029	GCA_018681795.1	Avian		JAEUDA000000000	WGS	Illumina NovaSeq	1006x	CLC NGS Cell v. 10		72	2912023	32.61	7	139734	58	3	2851	100	99.8			Good		2019-07-05	2019	China	Asia	China:Guangdong	duck	Duck		sample_type:single cell	Identification of ST164 methicillin-resistant Staphylococcus aureus	2021-06-26T00:55:52.152Z	2021-06-26T00:55:52.152Z		2021-06-02T00:00:00Z
PRJNA694328	SAMN17517030	GCA_018681835.1	Avian		JAEUDB000000000	WGS	Illumina NovaSeq	1006x	CLC NGS Cell v. 10		80	2860120	32.6217	8	107910	58	6	2766	100	99.7			Good		2019-07-05	2019	China	Asia	China:Guangdong	duck	Duck		sample_type:single cell	Identification of ST164 methicillin-resistant Staphylococcus aureus	2021-06-26T00:55:56.592Z	2021-06-26T00:55:56.592Z		2021-06-02T00:00:00Z
PRJNA694328	SAMN17517028	GCA_018681855.1	Avian		JAEUCZ000000000	WGS	Illumina NovaSeq	1006x	CLC NGS Cell v. 10		42	2859245	32.5915	6	165418	55	4	2752	100	99.8			Good		2019-07-05	2019	China	Asia	China:Guangdong	duck	Duck		sample_type:single cell	Identification of ST164 methicillin-resistant Staphylococcus aureus	2021-06-26T00:56:06.548Z	2021-06-26T00:56:06.548Z		2021-06-02T00:00:00Z
PRJNA694328	SAMN17517027	GCA_018681875.1	Avian		JAEUCY000000000	WGS	Illumina NovaSeq	1006x	CLC NGS Cell v. 10		46	2854198	32.587	8	126342	55	4	2758	100	99.8			Good		2019-07-05	2019	China	Asia	China:Guangdong	duck	Duck		sample_type:single cell	Identification of ST164 methicillin-resistant Staphylococcus aureus	2021-06-26T00:55:54.764Z	2021-06-26T00:55:54.764Z		2021-06-02T00:00:00Z
PRJNA694328	SAMN17517026	GCA_018681895.1	Avian		JAEUCX000000000	WGS	Illumina NovaSeq	1006x	CLC NGS Cell v. 10		50	2859814	32.5796	9	120682	55	3	2761	100	99.8			Good		2019-07-05	2019	China	Asia	China:Guangdong	duck	Duck		sample_type:single cell	Identification of ST164 methicillin-resistant Staphylococcus aureus	2021-06-26T00:56:09.499Z	2021-06-26T00:56:09.499Z		2021-06-02T00:00:00Z
PRJNA694328	SAMN17517025	GCA_018681915.1	Avian		JAEUCW000000000	WGS	Illumina NovaSeq	1006x	CLC NGS Cell v. 10		45	2860716	32.598	7	148535	55	4	2761	100	99.8			Good		2019-07-05	2019	China	Asia	China:Guangdong	duck	Duck		sample_type:single cell	Identification of ST164 methicillin-resistant Staphylococcus aureus	2021-06-26T00:56:00.564Z	2021-06-26T00:56:00.564Z		2021-06-02T00:00:00Z
PRJNA694328	SAMN17517023	GCA_018681925.1	Avian		JAEUCU000000000	WGS	Illumina NovaSeq	1006x	CLC NGS Cell v. 10		48	2904063	32.5568	8	135827	55	4	2818	100	99.6			Good		2019-07-05	2019	China	Asia	China:Guangdong	duck	Duck		sample_type:single cell	Identification of ST164 methicillin-resistant Staphylococcus aureus	2021-06-26T00:56:15.036Z	2021-06-26T00:56:15.036Z		2021-06-02T00:00:00Z
PRJNA694328	SAMN17517024	GCA_018681955.1	Avian		JAEUCV000000000	WGS	Illumina NovaSeq	1006x	CLC NGS Cell v. 10		43	2905889	32.5546	7	158674	47	4	2813	100	99.8			Good		2019-07-05	2019	China	Asia	China:Guangdong	duck	Duck		sample_type:single cell	Identification of ST164 methicillin-resistant Staphylococcus aureus	2021-06-26T00:56:08.526Z	2021-06-26T00:56:08.526Z		2021-06-02T00:00:00Z
PRJNA694328	SAMN17517022	GCA_018681975.1	Avian		JAEUCT000000000	WGS	Illumina NovaSeq	1006x	CLC NGS Cell v. 10		54	2866616	32.6241	8	129870	56	5	2763	100	99.8			Good		2019-07-05	2019	China	Asia	China:Guangdong	duck	Duck		sample_type:single cell	Identification of ST164 methicillin-resistant Staphylococcus aureus	2021-06-26T00:56:12.404Z	2021-06-26T00:56:12.404Z		2021-06-02T00:00:00Z
PRJNA694328	SAMN17517021	GCA_018681995.1	Avian		JAEUCS000000000	WGS	Illumina NovaSeq	1006x	CLC NGS Cell v. 10		38	2858662	32.5908	6	165386	55	5	2761	100	99.8			Good		2019-07-05	2019	China	Asia	China:Guangdong	duck	Duck		sample_type:single cell	Identification of ST164 methicillin-resistant Staphylococcus aureus	2021-06-26T00:56:10.507Z	2021-06-26T00:56:10.507Z		2021-06-02T00:00:00Z
PRJNA694328	SAMN17517020	GCA_018682015.1	Avian		JAEUCR000000000	WGS	Illumina NovaSeq	1006x	CLC NGS Cell v. 10		155	2940233	32.9564	13	71066	55	8	2902	100	99.5			Good		2018-10-17	2018	China	Asia	China:Guangdong	duck	Duck		sample_type:single cell	Identification of ST164 methicillin-resistant Staphylococcus aureus	2021-06-26T00:56:07.520Z	2021-06-26T00:56:07.520Z		2021-06-02T00:00:00Z
PRJNA694328	SAMN17517018	GCA_018682035.1	Avian		JAEUCP000000000	WGS	Illumina NovaSeq	1006x	CLC NGS Cell v. 10		51	2899774	32.6106	8	124347	56	5	2823	100	99.8			Good		2018-10-17	2018	China	Asia	China:Guangdong	duck	Duck		sample_type:single cell	Identification of ST164 methicillin-resistant Staphylococcus aureus	2021-06-26T00:56:05.560Z	2021-06-26T00:56:05.560Z		2021-06-02T00:00:00Z
PRJNA694328	SAMN17517019	GCA_018682055.1	Avian		JAEUCQ000000000	WGS	Illumina NovaSeq	1006x	CLC NGS Cell v. 10		92	2897632	32.6649	12	88064	54	4	2847	100	99.8			Good		2018-10-17	2018	China	Asia	China:Guangdong	duck	Duck		sample_type:single cell	Identification of ST164 methicillin-resistant Staphylococcus aureus	2021-06-26T00:56:16.013Z	2021-06-26T00:56:16.013Z		2021-06-02T00:00:00Z
PRJNA694328	SAMN17517016	GCA_018682075.1	Avian		JAEUCN000000000	WGS	Illumina NovaSeq	1006x	CLC NGS Cell v. 10		85	2825663	32.6531	14	63839	43	4	2706	100	99.8			Good		2018-05-31	2018	China	Asia	China:Guangdong	duck	Duck		sample_type:single cell	Identification of ST164 methicillin-resistant Staphylococcus aureus	2021-06-26T00:56:03.634Z	2021-06-26T00:56:03.634Z		2021-06-02T00:00:00Z
PRJNA694328	SAMN17517017	GCA_018682095.1	Avian		JAEUCO000000000	WGS	Illumina NovaSeq	1006x	CLC NGS Cell v. 10		166	2900876	33.154	12	89933	53	5	2843	100	99.6			Good		2018-05-31	2018	China	Asia	China:Guangdong	duck	Duck		sample_type:single cell	Identification of ST164 methicillin-resistant Staphylococcus aureus	2021-06-26T00:56:20.096Z	2021-06-26T00:56:20.096Z		2021-06-02T00:00:00Z
PRJNA694328	SAMN17517015	GCA_018682115.1	Avian		JAEUCM000000000	WGS	Illumina NovaSeq	1006x	CLC NGS Cell v. 10		178	2860657	32.6575	18	46578	50	4	2788	100	99.6			Good		2018-05-31	2018	China	Asia	China:Guangdong	duck	Duck		sample_type:single cell	Identification of ST164 methicillin-resistant Staphylococcus aureus	2021-06-26T00:56:04.880Z	2021-06-26T00:56:04.880Z		2021-06-02T00:00:00Z
PRJNA694328	SAMN17517014	GCA_018682125.1	Avian		JAEUCL000000000	WGS	Illumina NovaSeq	1006x	CLC NGS Cell v. 10		373	2941488	33.298	19	46656	53	6	2945	99.8	99			Good		2018-05-31	2018	China	Asia	China:Guangdong	duck	Duck		sample_type:single cell	Identification of ST164 methicillin-resistant Staphylococcus aureus	2021-06-26T00:56:22.602Z	2021-06-26T00:56:22.602Z		2021-06-02T00:00:00Z
PRJNA554662	SAMN12276533	GCA_020144645.1	Avian		VKLD00000000	WGS	Illumina MiSeq	81x	SKESA v. 2.2.1		67	2806130	32.7091	8	114861	50	1	2861	100	99.8			Good	Post-mortem infection swab	2017	2017	New Zealand	Oceania	New Zealand	Gallus gallus	Chicken		sample_type:culture		2022-01-31T15:33:13.704Z	2022-01-31T15:33:13.704Z	MLST.Staphylococcus_aureus.5	2021-09-24T00:00:00Z
PRJNA554662	SAMN12276532	GCA_020144695.1	Avian		VKLE00000000	WGS	Illumina MiSeq	89x	SKESA v. 2.2.1		59	2806831	32.713	8	152353	50	1	2854	100	99.9			Good	Post-mortem infection swab	2017	2017	New Zealand	Oceania	New Zealand	Gallus gallus	Chicken		sample_type:culture		2022-01-31T15:33:17.957Z	2022-01-31T15:33:17.957Z	MLST.Staphylococcus_aureus.5	2021-09-24T00:00:00Z
PRJNA554662	SAMN12276531	GCA_020144725.1	Avian		VKLF00000000	WGS	Illumina MiSeq	119x	SKESA v. 2.2.1		73	2800714	32.7134	8	123682	50	1	2855	100	99.9			Good	Post-mortem infection swab	2016	2016	New Zealand	Oceania	New Zealand	Gallus gallus	Chicken		sample_type:culture		2022-01-31T15:33:12.770Z	2022-01-31T15:33:12.770Z	MLST.Staphylococcus_aureus.5	2021-09-24T00:00:00Z
PRJNA554662	SAMN12276534	GCA_020144745.1	Avian		VKLC00000000	WGS	Illumina MiSeq	41x	SKESA v. 2.2.1		113	2800613	32.6989	15	51660	35	1	2881	100	99.6			Good	Post-mortem infection swab	2017	2017	New Zealand	Oceania	New Zealand	Gallus gallus	Chicken		sample_type:culture		2022-01-31T15:33:11.711Z	2022-01-31T15:33:11.711Z	MLST.Staphylococcus_aureus.5	2021-09-24T00:00:00Z
PRJNA554662	SAMN12276529	GCA_020144765.1	Avian		VKLH00000000	WGS	Illumina MiSeq	93x	SKESA v. 2.2.1		65	2802315	32.7162	7	114838	47	1	2852	100	99.9			Good	Post-mortem infection swab	2016	2016	New Zealand	Oceania	New Zealand	Gallus gallus	Chicken		sample_type:culture		2022-01-31T15:33:19.237Z	2022-01-31T15:33:19.237Z	MLST.Staphylococcus_aureus.5	2021-09-24T00:00:00Z
PRJNA554662	SAMN12276530	GCA_020144775.1	Avian		VKLG00000000	WGS	Illumina MiSeq	96x	SKESA v. 2.2.1		82	2800923	32.7208	10	98376	50	1	2856	100	99.9			Good	Post-mortem infection swab	2016	2016	New Zealand	Oceania	New Zealand	Gallus gallus	Chicken		sample_type:culture		2022-01-31T15:33:20.830Z	2022-01-31T15:33:20.830Z	MLST.Staphylococcus_aureus.5	2021-09-24T00:00:00Z
PRJNA554662	SAMN12276528	GCA_020144805.1	Avian		VKLI00000000	WGS	Illumina MiSeq	115x	SKESA v. 2.2.1		77	2800619	32.7147	8	123682	50	1	2854	100	99.9			Good	Post-mortem infection swab	2016	2016	New Zealand	Oceania	New Zealand	Gallus gallus	Chicken		sample_type:culture		2022-01-31T15:33:23.312Z	2022-01-31T15:33:23.312Z	MLST.Staphylococcus_aureus.5	2021-09-24T00:00:00Z
PRJNA554662	SAMN12276526	GCA_020144825.1	Avian		VKLK00000000	WGS	Illumina MiSeq	111x	SKESA v. 2.2.1		75	2801588	32.7182	8	117338	50	1	2850	100	99.9			Good	Post-mortem infection swab	2016	2016	New Zealand	Oceania	New Zealand	Gallus gallus	Chicken		sample_type:culture		2022-01-31T15:33:38.742Z	2022-01-31T15:33:38.742Z	MLST.Staphylococcus_aureus.5	2021-09-24T00:00:00Z
PRJNA554662	SAMN12276527	GCA_020144835.1	Avian		VKLJ00000000	WGS	Illumina MiSeq	107x	SKESA v. 2.2.1		81	2801048	32.7185	10	90711	50	1	2855	100	99.9			Good	Post-mortem infection swab	2016	2016	New Zealand	Oceania	New Zealand	Gallus gallus	Chicken		sample_type:culture		2022-01-31T15:33:35.099Z	2022-01-31T15:33:35.099Z	MLST.Staphylococcus_aureus.5	2021-09-24T00:00:00Z
PRJNA850117	SAMN29156534	GCA_024384555.1	Avian		JANFNA000000000	WGS	Illumina HiSeq	100.0x	SOAPdenovo v. 2.04		64	2769040	32.7208	7	110509	56	2	2781	100	99.9	0.2	100	Good	lung	2021-12	2021	China	Asia	China: Changsha	Gallus gallus	Chicken		sample_type:genomic DNA		2022-07-30T13:08:20.141Z	2022-07-30T13:08:20.141Z	MLST.Staphylococcus_aureus.464	1900-01-01T00:00:00Z
PRJNA876119	SAMN30644055	GCA_025153865.1	Avian		JAOAKT000000000	WGS	Illumina NovaSeq	300x	CLC NGS Cell v. 10		51	2837952	32.6353	5	129909	56	4	2837	100	99.8		100	Good		2020-08-14	2020	China	Asia	China: Guangdong, Zhaoqing	Duck	Duck		collected_by:Chen lin		2022-10-16T17:18:12.361Z	2022-10-16T17:18:12.361Z	MLST.Staphylococcus_aureus.9	2022-09-12T00:00:00Z
PRJNA876119	SAMN30644054	GCA_025153935.1	Avian		JAOAKU000000000	WGS	Illumina NovaSeq	300x	CLC NGS Cell v. 10		54	2914227	32.7028	5	237296	57	4	2921	99.9	99.6	0.6	100	Good		2020-08-14	2020	China	Asia	China: Guangdong, Zhaoqing	Duck	Duck		collected_by:Chen lin		2022-10-16T17:23:59.450Z	2022-10-16T17:23:59.450Z	MLST.Staphylococcus_aureus.2308	2022-09-12T00:00:00Z
PRJNA859101	SAMN31399070	GCA_025868925.1	Avian		JAOZXA000000000	WGS	Illumina NovaSeq	300.0x	CLC NGS Cell v. 10.0.1		103	2904928	32.7249	12	88064	55	4	3000	100	99.8		100	Good	feces	2018	2018	China	Asia	China: Guangdong	Duck	Duck		collected_by:Lin Chen		2022-11-22T20:07:56.364Z	2022-11-22T20:07:56.364Z		2022-10-26T00:00:00Z
