# Supplementary material for: Distinct prophage gene profiles of Staphylococcus aureus strains from atopic dermatitis patients and healthy individuals
Source: Microbiol Spectr. 2024 Jul 16;12(8):e00915-24. doi: 10.1128/spectrum.00915-24 (PMC11302291; doi:10.1128/spectrum.00915-24)
Supplement: Table S3 — Summary of the predicted prophages of all 348 S. aureus strains. [file spectrum.00915-24-s0004.xlsx]

## Sheet: summary
Table S3. Summary of the predicted prophages of all 348 S. aureus strains.
	AD	HE
Number of strains	183	165
Number of strains having prophage	176	165
Number of total prophages predicted	555	541
Mean of prophages per strain	3.15	3.28
Median of prophages per strain	3	3
prophage average length (bp)	25633	29631
prophage max length (bp)	74286	67389
prophage min length (bp)	2391	4305

## Sheet: assessment
Table S3. Summary of the predicted prophages of all 348 S. aureus strains.
contig_id	contig_length	provirus	proviral_length	gene_count	viral_genes	host_genes	checkv_quality	miuvig_quality	completeness	completeness_method	contamination	kmer_freq	warnings
HE_ERS1034193_NODE_1_length_652776_cov_15.838419__pp_1	52485	No	NA	78	58	2	High-quality	High-quality	96.81	HMM-based (lower-bound)	0.0	1.01
HE_ERS1034193_NODE_1_length_652776_cov_15.838419__pp_2	6677	No	NA	13	6	0	Low-quality	Genome-fragment	12.55	HMM-based (lower-bound)	0.0	1.03
HE_ERS1034193_NODE_17_length_22677_cov_14.491885__pp_3	11950	No	NA	20	6	0	Low-quality	Genome-fragment	20.88	HMM-based (lower-bound)	0.0	1.0
HE_ERS1034196_NODE_15_length_67000_cov_30.762341__pp_1	32016	Yes	24771	46	31	5	Medium-quality	Genome-fragment	52.96	HMM-based (lower-bound)	22.63	1.0
HE_ERS1034196_NODE_2_length_267173_cov_28.696232__pp_2	14584	No	NA	33	28	0	Low-quality	Genome-fragment	30.83	HMM-based (lower-bound)	0.0	1.0
HE_ERS1034196_NODE_3_length_251644_cov_32.516772__pp_3	47221	Yes	45141	66	49	3	High-quality	High-quality	94.35	HMM-based (lower-bound)	4.4	1.0
HE_ERS1034196_NODE_3_length_251644_cov_32.516772__pp_4	28549	No	NA	35	6	3	Low-quality	Genome-fragment	47.19	HMM-based (lower-bound)	0.0	1.01
HE_ERS1034197_NODE_2_length_989952_cov_30.919170__pp_1	14457	No	NA	25	16	0	Low-quality	Genome-fragment	30.15	HMM-based (lower-bound)	0.0	1.0
HE_ERS1034197_NODE_2_length_989952_cov_30.919170__pp_2	29149	No	NA	34	9	3	Medium-quality	Genome-fragment	54.35	HMM-based (lower-bound)	0.0	1.01
HE_ERS1034197_NODE_3_length_351724_cov_30.942638__pp_3	36002	No	NA	55	48	0	Medium-quality	Genome-fragment	73.43	HMM-based (lower-bound)	0.0	1.0
HE_ERS1034197_NODE_4_length_208393_cov_33.202477__pp_4	41239	No	NA	57	46	1	Medium-quality	Genome-fragment	88.34	HMM-based (lower-bound)	0.0	1.0
HE_ERS1034197_NODE_4_length_208393_cov_33.202477__pp_5	42822	No	NA	65	52	1	High-quality	High-quality	90.74	HMM-based (lower-bound)	0.0	1.0
HE_ERS1034199_NODE_3_length_297729_cov_28.796265__pp_1	4679	No	NA	8	5	0	Low-quality	Genome-fragment	8.68	HMM-based (lower-bound)	0.0	1.0
HE_ERS1034199_NODE_7_length_169731_cov_31.501533__pp_2	41413	No	NA	62	51	1	Medium-quality	Genome-fragment	88.13	HMM-based (lower-bound)	0.0	1.0
HE_ERS1034201_NODE_2_length_477246_cov_15.911462__pp_1	14079	No	NA	22	9	0	Low-quality	Genome-fragment	26.23	HMM-based (lower-bound)	0.0	1.0
HE_ERS1034201_NODE_2_length_477246_cov_15.911462__pp_2	19289	Yes	14244	38	22	5	Low-quality	Genome-fragment	29.83	HMM-based (lower-bound)	26.15	1.0
HE_ERS1034201_NODE_6_length_138140_cov_15.453667__pp_3	45261	No	NA	70	53	0	High-quality	High-quality	95.36	HMM-based (lower-bound)	0.0	1.0
HE_ERS1034201_NODE_8_length_119857_cov_16.178527__pp_4	28236	No	NA	36	33	0	Medium-quality	Genome-fragment	59.98	HMM-based (lower-bound)	0.0	1.0
HE_ERS1034203_NODE_3_length_339147_cov_16.840242__pp_1	4679	No	NA	8	5	0	Low-quality	Genome-fragment	8.68	HMM-based (lower-bound)	0.0	1.0
HE_ERS1034203_NODE_3_length_339147_cov_16.840242__pp_2	44547	No	NA	68	54	1	High-quality	High-quality	92.65	HMM-based (lower-bound)	0.0	1.0
HE_ERS1034203_NODE_5_length_169441_cov_17.173601__pp_3	41413	No	NA	61	50	1	Medium-quality	Genome-fragment	88.37	HMM-based (lower-bound)	0.0	1.0
HE_ERS1638080_NODE_1_length_498328_cov_12.762634__pp_1	8918	No	NA	18	10	0	Low-quality	Genome-fragment	19.19	HMM-based (lower-bound)	0.0	1.0
HE_ERS1638080_NODE_15_length_58442_cov_13.381720__pp_2	15320	No	NA	29	22	0	Low-quality	Genome-fragment	32.34	HMM-based (lower-bound)	0.0	1.0
HE_ERS1638080_NODE_16_length_57160_cov_12.979135__pp_3	25647	No	NA	33	30	0	Medium-quality	Genome-fragment	54.66	HMM-based (lower-bound)	0.0	1.0
HE_ERS1638081_NODE_1_length_1280983_cov_50.100552__pp_1	14456	No	NA	24	15	0	Low-quality	Genome-fragment	30.3	HMM-based (lower-bound)	0.0	1.0
HE_ERS1638081_NODE_5_length_109181_cov_49.805335__pp_2	25647	No	NA	33	30	0	Medium-quality	Genome-fragment	54.66	HMM-based (lower-bound)	0.0	1.0
HE_ERS1638081_NODE_8_length_58612_cov_54.084517__pp_3	15320	No	NA	29	22	0	Low-quality	Genome-fragment	32.34	HMM-based (lower-bound)	0.0	1.0
HE_ERS1638082_NODE_1_length_857234_cov_30.284316__pp_1	14456	No	NA	24	15	0	Low-quality	Genome-fragment	30.3	HMM-based (lower-bound)	0.0	1.0
HE_ERS1638082_NODE_11_length_58612_cov_31.069385__pp_2	15320	No	NA	29	22	0	Low-quality	Genome-fragment	32.34	HMM-based (lower-bound)	0.0	1.0
HE_ERS1638082_NODE_7_length_109181_cov_30.241284__pp_3	25647	No	NA	33	30	0	Medium-quality	Genome-fragment	54.66	HMM-based (lower-bound)	0.0	1.0
HE_ERS1638083_NODE_1_length_1280899_cov_41.370266__pp_1	14456	No	NA	24	15	0	Low-quality	Genome-fragment	30.3	HMM-based (lower-bound)	0.0	1.0
HE_ERS1638083_NODE_6_length_109181_cov_40.972197__pp_2	25647	No	NA	33	30	0	Medium-quality	Genome-fragment	54.66	HMM-based (lower-bound)	0.0	1.0
HE_ERS1638083_NODE_9_length_58635_cov_42.743915__pp_3	15320	No	NA	29	22	0	Low-quality	Genome-fragment	32.34	HMM-based (lower-bound)	0.0	1.0
HE_ERS1638084_NODE_1_length_1280983_cov_46.425731__pp_1	14456	No	NA	24	15	0	Low-quality	Genome-fragment	30.3	HMM-based (lower-bound)	0.0	1.0
HE_ERS1638084_NODE_5_length_109181_cov_45.167935__pp_2	25647	No	NA	33	30	0	Medium-quality	Genome-fragment	54.66	HMM-based (lower-bound)	0.0	1.0
HE_ERS1638084_NODE_8_length_58612_cov_46.811712__pp_3	15320	No	NA	29	22	0	Low-quality	Genome-fragment	32.34	HMM-based (lower-bound)	0.0	1.0
HE_ERS1638095_NODE_1_length_657199_cov_36.734611__pp_1	6677	No	NA	13	6	0	Low-quality	Genome-fragment	12.55	HMM-based (lower-bound)	0.0	1.03
HE_ERS1638095_NODE_1_length_657199_cov_36.734611__pp_2	55171	Yes	48847	75	56	2	High-quality	High-quality	95.41	HMM-based (lower-bound)	11.46	1.01
HE_ERS1638096_NODE_2_length_485836_cov_32.974326__pp_1	6677	No	NA	13	6	0	Low-quality	Genome-fragment	12.55	HMM-based (lower-bound)	0.0	1.03
HE_ERS1638096_NODE_2_length_485836_cov_32.974326__pp_2	55171	Yes	48847	75	56	2	High-quality	High-quality	95.41	HMM-based (lower-bound)	11.46	1.01
HE_ERS1638097_NODE_1_length_657172_cov_36.430888__pp_1	6677	No	NA	13	6	0	Low-quality	Genome-fragment	12.55	HMM-based (lower-bound)	0.0	1.03
HE_ERS1638097_NODE_1_length_657172_cov_36.430888__pp_2	55171	Yes	48847	75	56	2	High-quality	High-quality	95.41	HMM-based (lower-bound)	11.46	1.01
HE_ERS1638098_NODE_1_length_657126_cov_34.535686__pp_1	55171	No	NA	76	56	2	High-quality	High-quality	96.42	HMM-based (lower-bound)	0.0	1.01
HE_ERS1638098_NODE_1_length_657126_cov_34.535686__pp_2	6677	No	NA	13	6	0	Low-quality	Genome-fragment	12.55	HMM-based (lower-bound)	0.0	1.03
HE_ERS1638100_NODE_2_length_431690_cov_54.518965__pp_1	6677	No	NA	13	6	0	Low-quality	Genome-fragment	12.55	HMM-based (lower-bound)	0.0	1.03
HE_ERS1638103_NODE_2_length_430738_cov_46.684671__pp_1	6677	No	NA	13	6	0	Low-quality	Genome-fragment	12.55	HMM-based (lower-bound)	0.0	1.03
HE_ERS1638112_NODE_12_length_75809_cov_47.579438__pp_1	40812	Yes	38836	63	29	6	Medium-quality	Genome-fragment	81.96	HMM-based (lower-bound)	4.84	1.0
HE_ERS1638112_NODE_14_length_61621_cov_31.938433__pp_2	7391	No	NA	20	5	0	Low-quality	Genome-fragment	12.93	HMM-based (lower-bound)	0.0	1.11
HE_ERS1638112_NODE_2_length_372401_cov_68.829677__pp_3	21203	Yes	16114	31	7	6	Low-quality	Genome-fragment	26.99	HMM-based (lower-bound)	24.0	1.0
HE_ERS1638112_NODE_5_length_182435_cov_41.346326__pp_4	16721	No	NA	43	30	0	Low-quality	Genome-fragment	35.57	HMM-based (lower-bound)	0.0	1.0
HE_ERS1638115_NODE_3_length_287794_cov_15.735618__pp_1	48265	Yes	43103	73	57	5	High-quality	High-quality	91.54	HMM-based (lower-bound)	10.7	1.0
HE_ERS1638115_NODE_7_length_116078_cov_14.839958__pp_2	40321	No	NA	62	54	0	Medium-quality	Genome-fragment	85.57	HMM-based (lower-bound)	0.0	1.0
HE_ERS1638116_NODE_1_length_769642_cov_51.049622__pp_1	4679	No	NA	8	5	0	Low-quality	Genome-fragment	8.68	HMM-based (lower-bound)	0.0	1.0
HE_ERS1638116_NODE_4_length_287804_cov_54.151149__pp_2	48265	Yes	43220	73	57	5	High-quality	High-quality	91.79	HMM-based (lower-bound)	10.45	1.0
HE_ERS1638116_NODE_6_length_167834_cov_51.527134__pp_3	40321	No	NA	62	54	0	Medium-quality	Genome-fragment	85.57	HMM-based (lower-bound)	0.0	1.0
HE_ERS1638117_NODE_1_length_769642_cov_46.868307__pp_1	4679	No	NA	8	5	0	Low-quality	Genome-fragment	8.68	HMM-based (lower-bound)	0.0	1.0
HE_ERS1638117_NODE_4_length_287794_cov_49.883059__pp_2	48265	Yes	43103	73	57	5	High-quality	High-quality	91.54	HMM-based (lower-bound)	10.7	1.0
HE_ERS1638117_NODE_6_length_167834_cov_46.762347__pp_3	39093	No	NA	61	54	0	Medium-quality	Genome-fragment	82.99	HMM-based (lower-bound)	0.0	1.0
HE_ERS1638118_NODE_1_length_769642_cov_48.131024__pp_1	4679	No	NA	8	5	0	Low-quality	Genome-fragment	8.68	HMM-based (lower-bound)	0.0	1.0
HE_ERS1638118_NODE_4_length_287794_cov_52.094345__pp_2	48265	Yes	43103	73	57	5	High-quality	High-quality	91.54	HMM-based (lower-bound)	10.7	1.0
HE_ERS1638118_NODE_6_length_167834_cov_49.408588__pp_3	40321	No	NA	62	54	0	Medium-quality	Genome-fragment	85.57	HMM-based (lower-bound)	0.0	1.0
HE_ERS1638120_NODE_1_length_417908_cov_57.609891__pp_1	21203	Yes	16114	31	7	6	Low-quality	Genome-fragment	26.99	HMM-based (lower-bound)	24.0	1.0
HE_ERS1638120_NODE_11_length_91564_cov_46.135361__pp_2	56629	Yes	54653	83	48	5	High-quality	High-quality	97.02	HMM-based (lower-bound)	3.49	1.0
HE_ERS1638120_NODE_14_length_61737_cov_32.541065__pp_3	7391	No	NA	20	5	0	Low-quality	Genome-fragment	12.93	HMM-based (lower-bound)	0.0	1.11
HE_ERS1638120_NODE_15_length_56492_cov_37.495219__pp_4	33014	No	NA	58	47	0	Medium-quality	Genome-fragment	70.09	HMM-based (lower-bound)	0.0	1.0
HE_ERS1638121_NODE_1_length_417908_cov_36.621294__pp_1	21203	Yes	16114	31	7	6	Low-quality	Genome-fragment	26.99	HMM-based (lower-bound)	24.0	1.0
HE_ERS1638121_NODE_11_length_91564_cov_30.089417__pp_2	56629	Yes	54653	83	48	5	High-quality	High-quality	97.02	HMM-based (lower-bound)	3.49	1.0
HE_ERS1638121_NODE_14_length_61737_cov_22.213569__pp_3	7391	No	NA	20	5	0	Low-quality	Genome-fragment	12.93	HMM-based (lower-bound)	0.0	1.11
HE_ERS1638121_NODE_15_length_56492_cov_25.054360__pp_4	33014	No	NA	58	47	0	Medium-quality	Genome-fragment	70.09	HMM-based (lower-bound)	0.0	1.0
HE_ERS1638122_NODE_1_length_417908_cov_59.616222__pp_1	21203	Yes	16114	31	7	6	Low-quality	Genome-fragment	26.99	HMM-based (lower-bound)	24.0	1.0
HE_ERS1638122_NODE_10_length_101871_cov_44.112223__pp_2	13940	Yes	7627	16	6	2	Low-quality	Genome-fragment	16.52	HMM-based (lower-bound)	45.29	1.01
HE_ERS1638122_NODE_11_length_91564_cov_49.257620__pp_3	56629	Yes	54584	83	48	5	High-quality	High-quality	97.01	HMM-based (lower-bound)	3.61	1.0
HE_ERS1638122_NODE_14_length_61737_cov_37.099594__pp_4	7391	No	NA	20	5	0	Low-quality	Genome-fragment	12.93	HMM-based (lower-bound)	0.0	1.11
HE_ERS1638122_NODE_15_length_56492_cov_40.192903__pp_5	33014	No	NA	58	47	0	Medium-quality	Genome-fragment	70.09	HMM-based (lower-bound)	0.0	1.0
HE_ERS1638123_NODE_1_length_417908_cov_50.725651__pp_1	21203	Yes	16114	31	7	6	Low-quality	Genome-fragment	26.99	HMM-based (lower-bound)	24.0	1.0
HE_ERS1638123_NODE_11_length_91564_cov_42.054453__pp_2	56629	Yes	54653	83	48	5	High-quality	High-quality	97.02	HMM-based (lower-bound)	3.49	1.0
HE_ERS1638123_NODE_14_length_56490_cov_33.641183__pp_3	33014	No	NA	58	47	0	Medium-quality	Genome-fragment	70.09	HMM-based (lower-bound)	0.0	1.0
HE_ERS1638123_NODE_21_length_10836_cov_36.269400__pp_4	5824	No	NA	9	7	0	Low-quality	Genome-fragment	12.5	HMM-based (lower-bound)	0.0	1.0
HE_ERS1638123_NODE_9_length_149202_cov_36.870045__pp_5	14066	Yes	7753	16	6	2	Low-quality	Genome-fragment	16.8	HMM-based (lower-bound)	44.88	1.01
HE_ERS1638124_NODE_1_length_417908_cov_64.667955__pp_1	21203	Yes	16114	31	7	6	Low-quality	Genome-fragment	26.99	HMM-based (lower-bound)	24.0	1.0
HE_ERS1638124_NODE_11_length_91564_cov_53.396087__pp_2	56629	Yes	54653	83	48	5	High-quality	High-quality	97.02	HMM-based (lower-bound)	3.49	1.0
HE_ERS1638124_NODE_14_length_61737_cov_38.975978__pp_3	7391	No	NA	20	5	0	Low-quality	Genome-fragment	12.93	HMM-based (lower-bound)	0.0	1.11
HE_ERS1638124_NODE_15_length_56490_cov_44.034899__pp_4	33014	No	NA	58	47	0	Medium-quality	Genome-fragment	70.09	HMM-based (lower-bound)	0.0	1.0
HE_ERS1638125_NODE_12_length_88255_cov_43.611417__pp_1	52046	Yes	45178	76	59	4	High-quality	High-quality	94.48	HMM-based (lower-bound)	13.2	1.0
HE_ERS1638125_NODE_2_length_306866_cov_49.591946__pp_2	45042	No	NA	65	57	0	High-quality	High-quality	91.55	HMM-based (lower-bound)	0.0	1.0
HE_ERS1638125_NODE_4_length_224485_cov_45.013585__pp_3	29401	No	NA	36	10	3	Medium-quality	Genome-fragment	54.82	HMM-based (lower-bound)	0.0	1.01
HE_ERS1638126_NODE_12_length_88252_cov_40.675382__pp_1	52046	Yes	44746	76	59	4	High-quality	High-quality	93.83	HMM-based (lower-bound)	14.03	1.0
HE_ERS1638126_NODE_2_length_306866_cov_46.153710__pp_2	45042	No	NA	65	57	0	High-quality	High-quality	91.55	HMM-based (lower-bound)	0.0	1.0
HE_ERS1638126_NODE_4_length_224485_cov_43.223019__pp_3	29401	No	NA	36	10	3	Medium-quality	Genome-fragment	54.82	HMM-based (lower-bound)	0.0	1.01
HE_ERS1638127_NODE_12_length_88252_cov_47.593248__pp_1	52046	Yes	45178	76	59	4	High-quality	High-quality	94.48	HMM-based (lower-bound)	13.2	1.0
HE_ERS1638127_NODE_2_length_306866_cov_52.932405__pp_2	45042	No	NA	65	57	0	High-quality	High-quality	91.55	HMM-based (lower-bound)	0.0	1.0
HE_ERS1638127_NODE_4_length_224485_cov_49.308039__pp_3	29401	No	NA	36	10	3	Medium-quality	Genome-fragment	54.82	HMM-based (lower-bound)	0.0	1.01
HE_ERS1638128_NODE_12_length_88252_cov_48.514735__pp_1	52046	Yes	44746	76	59	4	High-quality	High-quality	93.83	HMM-based (lower-bound)	14.03	1.0
HE_ERS1638128_NODE_2_length_306866_cov_54.556747__pp_2	45042	No	NA	65	57	0	High-quality	High-quality	91.55	HMM-based (lower-bound)	0.0	1.0
HE_ERS1638128_NODE_4_length_225062_cov_51.267433__pp_3	29401	No	NA	35	10	3	Medium-quality	Genome-fragment	54.82	HMM-based (lower-bound)	0.0	1.01
HE_ERS1638129_NODE_12_length_88243_cov_37.745472__pp_1	52046	Yes	44746	76	59	4	High-quality	High-quality	93.83	HMM-based (lower-bound)	14.03	1.0
HE_ERS1638129_NODE_2_length_307088_cov_42.648812__pp_2	45042	No	NA	65	57	0	High-quality	High-quality	91.55	HMM-based (lower-bound)	0.0	1.0
HE_ERS1638129_NODE_4_length_225291_cov_40.195715__pp_3	29401	No	NA	36	10	3	Medium-quality	Genome-fragment	54.82	HMM-based (lower-bound)	0.0	1.01
HE_ERS1638130_NODE_5_length_196536_cov_39.829473__pp_1	39693	No	NA	57	48	0	Medium-quality	Genome-fragment	84.48	HMM-based (lower-bound)	0.0	1.0
HE_ERS1638131_NODE_9_length_141529_cov_40.083351__pp_1	42021	No	NA	59	50	0	Medium-quality	Genome-fragment	89.37	HMM-based (lower-bound)	0.0	1.0
HE_ERS1638132_NODE_8_length_141529_cov_33.640698__pp_1	39693	No	NA	57	48	0	Medium-quality	Genome-fragment	84.48	HMM-based (lower-bound)	0.0	1.0
HE_ERS1638133_NODE_9_length_141529_cov_42.100197__pp_1	42021	No	NA	59	50	0	Medium-quality	Genome-fragment	89.37	HMM-based (lower-bound)	0.0	1.0
HE_ERS1638134_NODE_5_length_197529_cov_32.447184__pp_1	42021	No	NA	59	50	0	Medium-quality	Genome-fragment	89.37	HMM-based (lower-bound)	0.0	1.0
HE_ERS1638149_NODE_1_length_506078_cov_38.398416__pp_1	6677	No	NA	13	6	0	Low-quality	Genome-fragment	12.55	HMM-based (lower-bound)	0.0	1.03
HE_ERS1638150_NODE_1_length_426871_cov_33.723504__pp_1	34461	No	NA	59	48	0	Medium-quality	Genome-fragment	73.25	HMM-based (lower-bound)	0.0	1.0
HE_ERS1638150_NODE_11_length_91553_cov_38.581837__pp_2	56629	Yes	54584	83	48	5	High-quality	High-quality	97.01	HMM-based (lower-bound)	3.61	1.0
HE_ERS1638150_NODE_16_length_58833_cov_28.831278__pp_3	4604	No	NA	12	2	0	Low-quality	Genome-fragment	8.05	HMM-based (lower-bound)	0.0	1.03
HE_ERS1638150_NODE_4_length_189415_cov_46.232962__pp_4	21203	Yes	16346	31	7	6	Low-quality	Genome-fragment	27.38	HMM-based (lower-bound)	22.91	1.0
HE_ERS1638152_NODE_1_length_426871_cov_33.984037__pp_1	34461	No	NA	59	48	0	Medium-quality	Genome-fragment	73.25	HMM-based (lower-bound)	0.0	1.0
HE_ERS1638152_NODE_10_length_93565_cov_39.185727__pp_2	58642	Yes	56666	84	49	5	High-quality	High-quality	97.08	HMM-based (lower-bound)	3.37	1.0
HE_ERS1638152_NODE_15_length_58833_cov_28.467022__pp_3	4604	No	NA	12	2	0	Low-quality	Genome-fragment	8.05	HMM-based (lower-bound)	0.0	1.03
HE_ERS1638152_NODE_2_length_422008_cov_48.343369__pp_4	21203	Yes	16114	31	7	6	Low-quality	Genome-fragment	26.99	HMM-based (lower-bound)	24.0	1.0
HE_ERS1638153_NODE_1_length_424672_cov_32.193716__pp_1	32448	No	NA	58	47	0	Medium-quality	Genome-fragment	69.09	HMM-based (lower-bound)	0.0	1.0
HE_ERS1638153_NODE_10_length_91553_cov_36.989139__pp_2	56629	Yes	54653	83	48	5	High-quality	High-quality	97.02	HMM-based (lower-bound)	3.49	1.0
HE_ERS1638153_NODE_15_length_58833_cov_27.896416__pp_3	4604	No	NA	12	2	0	Low-quality	Genome-fragment	8.05	HMM-based (lower-bound)	0.0	1.03
HE_ERS1638153_NODE_2_length_422008_cov_45.293147__pp_4	21203	Yes	16114	31	7	6	Low-quality	Genome-fragment	26.99	HMM-based (lower-bound)	24.0	1.0
HE_ERS1638154_NODE_1_length_424859_cov_40.348067__pp_1	32448	No	NA	58	47	0	Medium-quality	Genome-fragment	69.09	HMM-based (lower-bound)	0.0	1.0
HE_ERS1638154_NODE_10_length_91553_cov_46.315381__pp_2	56629	Yes	54584	83	48	5	High-quality	High-quality	97.01	HMM-based (lower-bound)	3.61	1.0
HE_ERS1638154_NODE_15_length_58833_cov_34.677086__pp_3	4604	No	NA	12	2	0	Low-quality	Genome-fragment	8.05	HMM-based (lower-bound)	0.0	1.03
HE_ERS1638154_NODE_2_length_422008_cov_57.384461__pp_4	21203	Yes	16114	31	7	6	Low-quality	Genome-fragment	26.99	HMM-based (lower-bound)	24.0	1.0
HE_ERS1638160_NODE_11_length_61694_cov_41.034970__pp_1	7392	No	NA	20	5	0	Low-quality	Genome-fragment	12.93	HMM-based (lower-bound)	0.0	1.11
HE_ERS1638160_NODE_12_length_61073_cov_50.164145__pp_2	42799	No	NA	60	51	1	High-quality	High-quality	90.45	HMM-based (lower-bound)	0.0	1.0
HE_ERS1638160_NODE_16_length_40886_cov_49.680095__pp_3	5956	No	NA	11	1	2	Low-quality	Genome-fragment	7.5	HMM-based (lower-bound)	0.0	1.0
HE_ERS1638160_NODE_7_length_120625_cov_54.227539__pp_4	42394	No	NA	65	53	1	Medium-quality	Genome-fragment	89.7	HMM-based (lower-bound)	0.0	1.0
HE_ERS1638161_NODE_12_length_61694_cov_30.395309__pp_1	7392	No	NA	19	5	0	Low-quality	Genome-fragment	12.93	HMM-based (lower-bound)	0.0	1.11
HE_ERS1638161_NODE_13_length_61073_cov_32.839054__pp_2	42799	No	NA	60	51	1	High-quality	High-quality	90.45	HMM-based (lower-bound)	0.0	1.0
HE_ERS1638161_NODE_17_length_40886_cov_33.787041__pp_3	5956	No	NA	11	1	2	Low-quality	Genome-fragment	7.5	HMM-based (lower-bound)	0.0	1.0
HE_ERS1638161_NODE_8_length_120625_cov_36.272594__pp_4	42394	No	NA	65	53	1	Medium-quality	Genome-fragment	89.7	HMM-based (lower-bound)	0.0	1.0
HE_ERS1638162_NODE_2_length_448187_cov_35.400045__pp_1	4678	No	NA	8	5	0	Low-quality	Genome-fragment	8.67	HMM-based (lower-bound)	0.0	1.0
HE_ERS1638162_NODE_5_length_95144_cov_57.628327__pp_2	41413	No	NA	61	50	1	Medium-quality	Genome-fragment	88.37	HMM-based (lower-bound)	0.0	1.0
HE_ERS1638163_NODE_12_length_61695_cov_31.441171__pp_1	7392	No	NA	19	5	0	Low-quality	Genome-fragment	12.93	HMM-based (lower-bound)	0.0	1.11
HE_ERS1638163_NODE_13_length_61073_cov_38.131215__pp_2	42799	No	NA	60	51	1	High-quality	High-quality	90.45	HMM-based (lower-bound)	0.0	1.0
HE_ERS1638163_NODE_18_length_40886_cov_38.232317__pp_3	5956	No	NA	11	1	2	Low-quality	Genome-fragment	7.5	HMM-based (lower-bound)	0.0	1.0
HE_ERS1638163_NODE_8_length_120625_cov_40.909061__pp_4	42394	No	NA	65	53	1	Medium-quality	Genome-fragment	89.7	HMM-based (lower-bound)	0.0	1.0
HE_ERS1638163_NODE_9_length_98322_cov_39.844575__pp_5	6938	No	NA	10	3	0	Low-quality	Genome-fragment	12.95	HMM-based (lower-bound)	0.0	1.0
HE_ERS1638164_NODE_11_length_61073_cov_44.823056__pp_1	42799	No	NA	60	51	1	High-quality	High-quality	90.45	HMM-based (lower-bound)	0.0	1.0
HE_ERS1638164_NODE_15_length_40886_cov_45.214456__pp_2	5956	No	NA	11	1	2	Low-quality	Genome-fragment	7.5	HMM-based (lower-bound)	0.0	1.0
HE_ERS1638164_NODE_17_length_37071_cov_37.479158__pp_3	7392	No	NA	19	5	0	Low-quality	Genome-fragment	12.93	HMM-based (lower-bound)	0.0	1.11
HE_ERS1638164_NODE_7_length_120625_cov_47.601595__pp_4	42394	No	NA	65	53	1	Medium-quality	Genome-fragment	89.7	HMM-based (lower-bound)	0.0	1.0
HE_ERS1638164_NODE_8_length_98322_cov_46.884047__pp_5	6938	No	NA	10	3	0	Low-quality	Genome-fragment	12.95	HMM-based (lower-bound)	0.0	1.0
HE_ERS1638165_NODE_1_length_918038_cov_33.595156__pp_1	53556	No	NA	72	53	2	High-quality	High-quality	94.83	HMM-based (lower-bound)	0.0	1.01
HE_ERS1638165_NODE_1_length_918038_cov_33.595156__pp_2	6675	No	NA	12	5	0	Low-quality	Genome-fragment	12.54	HMM-based (lower-bound)	0.0	1.03
HE_ERS1638165_NODE_5_length_120329_cov_33.357199__pp_3	41360	No	NA	54	45	0	Medium-quality	Genome-fragment	88.62	HMM-based (lower-bound)	0.0	1.0
HE_ERS1638167_NODE_2_length_790264_cov_29.157360__pp_1	6675	No	NA	12	5	0	Low-quality	Genome-fragment	12.54	HMM-based (lower-bound)	0.0	1.03
HE_ERS1638167_NODE_3_length_552764_cov_29.361762__pp_2	56276	Yes	49946	75	57	2	High-quality	High-quality	94.96	HMM-based (lower-bound)	11.25	1.01
HE_ERS1638167_NODE_4_length_172912_cov_29.571948__pp_3	41360	No	NA	54	45	0	Medium-quality	Genome-fragment	88.62	HMM-based (lower-bound)	0.0	1.0
HE_ERS1638168_NODE_3_length_511672_cov_35.755042__pp_1	56276	No	NA	76	57	2	High-quality	High-quality	95.95	HMM-based (lower-bound)	0.0	1.01
HE_ERS1638168_NODE_5_length_109584_cov_34.292462__pp_2	25947	No	NA	29	26	0	Medium-quality	Genome-fragment	55.42	HMM-based (lower-bound)	0.0	1.0
HE_ERS1638168_NODE_7_length_62978_cov_33.605193__pp_3	15475	No	NA	26	19	0	Low-quality	Genome-fragment	33.34	HMM-based (lower-bound)	0.0	1.0
HE_ERS1638169_NODE_1_length_1339124_cov_30.329945__pp_1	6675	No	NA	12	5	0	Low-quality	Genome-fragment	12.54	HMM-based (lower-bound)	0.0	1.03
HE_ERS1638169_NODE_1_length_1339124_cov_30.329945__pp_2	56276	Yes	49946	75	57	2	High-quality	High-quality	94.96	HMM-based (lower-bound)	11.25	1.01
HE_ERS1638169_NODE_3_length_172497_cov_30.530231__pp_3	41360	No	NA	54	45	0	Medium-quality	Genome-fragment	88.62	HMM-based (lower-bound)	0.0	1.0
HE_ERS5272144_NODE_1_length_651926_cov_40.269817__pp_1	47584	Yes	45504	71	54	3	High-quality	High-quality	94.73	HMM-based (lower-bound)	4.37	1.0
HE_ERS5272144_NODE_3_length_317625_cov_35.116384__pp_2	55207	Yes	48877	83	61	2	High-quality	High-quality	94.53	HMM-based (lower-bound)	11.47	1.01
HE_ERS5272144_NODE_5_length_220058_cov_34.764079__pp_3	4678	No	NA	9	5	0	Low-quality	Genome-fragment	8.67	HMM-based (lower-bound)	0.0	1.0
HE_ERS5272144_NODE_6_length_176335_cov_40.940665__pp_4	39219	No	NA	56	50	1	Medium-quality	Genome-fragment	83.3	HMM-based (lower-bound)	0.0	1.0
HE_ERS5272146_NODE_1_length_1189910_cov_31.564006__pp_1	47584	Yes	45572	71	54	3	High-quality	High-quality	94.78	HMM-based (lower-bound)	4.23	1.0
HE_ERS5272146_NODE_1_length_1189910_cov_31.564006__pp_2	4678	No	NA	9	5	0	Low-quality	Genome-fragment	8.67	HMM-based (lower-bound)	0.0	1.0
HE_ERS5272146_NODE_1_length_1189910_cov_31.564006__pp_3	55207	Yes	48877	82	61	2	High-quality	High-quality	94.53	HMM-based (lower-bound)	11.47	1.01
HE_ERS5272146_NODE_4_length_176335_cov_33.932017__pp_4	39219	No	NA	56	50	1	Medium-quality	Genome-fragment	83.3	HMM-based (lower-bound)	0.0	1.0
HE_ERS5272149_NODE_1_length_651705_cov_19.063517__pp_1	47584	Yes	45504	71	54	3	High-quality	High-quality	94.73	HMM-based (lower-bound)	4.37	1.0
HE_ERS5272149_NODE_6_length_220058_cov_16.134952__pp_2	4678	No	NA	9	5	0	Low-quality	Genome-fragment	8.67	HMM-based (lower-bound)	0.0	1.0
HE_ERS5272149_NODE_7_length_176325_cov_19.551848__pp_3	39219	No	NA	56	50	1	Medium-quality	Genome-fragment	83.3	HMM-based (lower-bound)	0.0	1.0
HE_ERS5272150_NODE_1_length_1465870_cov_44.228528__pp_1	55207	No	NA	83	60	2	High-quality	High-quality	95.33	HMM-based (lower-bound)	0.0	1.01
HE_ERS5272150_NODE_1_length_1465870_cov_44.228528__pp_2	4678	No	NA	9	5	0	Low-quality	Genome-fragment	8.67	HMM-based (lower-bound)	0.0	1.0
HE_ERS5272150_NODE_1_length_1465870_cov_44.228528__pp_3	47584	Yes	45504	71	54	3	High-quality	High-quality	94.73	HMM-based (lower-bound)	4.37	1.0
HE_ERS5272150_NODE_3_length_176335_cov_44.626132__pp_4	39219	No	NA	56	50	1	Medium-quality	Genome-fragment	83.3	HMM-based (lower-bound)	0.0	1.0
HE_ERS5272151_NODE_1_length_1189902_cov_34.022228__pp_1	47584	Yes	45572	71	54	3	High-quality	High-quality	94.78	HMM-based (lower-bound)	4.23	1.0
HE_ERS5272151_NODE_1_length_1189902_cov_34.022228__pp_2	4678	No	NA	9	5	0	Low-quality	Genome-fragment	8.67	HMM-based (lower-bound)	0.0	1.0
HE_ERS5272151_NODE_1_length_1189902_cov_34.022228__pp_3	55204	Yes	48874	83	61	2	High-quality	High-quality	94.53	HMM-based (lower-bound)	11.47	1.01
HE_ERS5272151_NODE_4_length_176335_cov_35.981054__pp_4	39219	No	NA	56	50	1	Medium-quality	Genome-fragment	83.3	HMM-based (lower-bound)	0.0	1.0
HE_ERS5272152_NODE_1_length_1465312_cov_39.870623__pp_1	47584	Yes	45572	71	54	3	High-quality	High-quality	94.78	HMM-based (lower-bound)	4.23	1.0
HE_ERS5272152_NODE_1_length_1465312_cov_39.870623__pp_2	4678	No	NA	9	5	0	Low-quality	Genome-fragment	8.67	HMM-based (lower-bound)	0.0	1.0
HE_ERS5272152_NODE_1_length_1465312_cov_39.870623__pp_3	55207	Yes	48877	82	61	2	High-quality	High-quality	94.53	HMM-based (lower-bound)	11.47	1.01
HE_ERS5272152_NODE_3_length_176334_cov_40.337390__pp_4	39219	No	NA	56	50	1	Medium-quality	Genome-fragment	83.3	HMM-based (lower-bound)	0.0	1.0
HE_ERS5272154_NODE_1_length_991850_cov_33.047084__pp_1	55207	No	NA	83	60	2	High-quality	High-quality	95.33	HMM-based (lower-bound)	0.0	1.01
HE_ERS5272154_NODE_1_length_991850_cov_33.047084__pp_2	4678	No	NA	9	5	0	Low-quality	Genome-fragment	8.67	HMM-based (lower-bound)	0.0	1.0
HE_ERS5272154_NODE_1_length_991850_cov_33.047084__pp_3	47583	Yes	45503	71	54	3	High-quality	High-quality	94.73	HMM-based (lower-bound)	4.37	1.0
HE_ERS5272154_NODE_6_length_176335_cov_35.345395__pp_4	39219	No	NA	56	50	1	Medium-quality	Genome-fragment	83.3	HMM-based (lower-bound)	0.0	1.0
HE_ERS5272155_NODE_1_length_1189908_cov_33.284431__pp_1	47584	Yes	45572	71	54	3	High-quality	High-quality	94.78	HMM-based (lower-bound)	4.23	1.0
HE_ERS5272155_NODE_1_length_1189908_cov_33.284431__pp_2	4678	No	NA	9	5	0	Low-quality	Genome-fragment	8.67	HMM-based (lower-bound)	0.0	1.0
HE_ERS5272155_NODE_1_length_1189908_cov_33.284431__pp_3	55207	Yes	48877	82	61	2	High-quality	High-quality	94.53	HMM-based (lower-bound)	11.47	1.01
HE_ERS5272155_NODE_4_length_176277_cov_35.373333__pp_4	39219	No	NA	56	50	1	Medium-quality	Genome-fragment	83.3	HMM-based (lower-bound)	0.0	1.0
HE_ERS5272156_NODE_1_length_1189847_cov_35.668084__pp_1	55207	No	NA	82	60	2	High-quality	High-quality	95.33	HMM-based (lower-bound)	0.0	1.01
HE_ERS5272156_NODE_1_length_1189847_cov_35.668084__pp_2	4678	No	NA	9	5	0	Low-quality	Genome-fragment	8.67	HMM-based (lower-bound)	0.0	1.0
HE_ERS5272156_NODE_1_length_1189847_cov_35.668084__pp_3	47584	Yes	45504	71	54	3	High-quality	High-quality	94.73	HMM-based (lower-bound)	4.37	1.0
HE_ERS5272156_NODE_4_length_176335_cov_37.453273__pp_4	39219	No	NA	56	50	1	Medium-quality	Genome-fragment	83.3	HMM-based (lower-bound)	0.0	1.0
HE_ERS5272157_NODE_1_length_1192934_cov_33.928864__pp_1	55207	No	NA	82	60	2	High-quality	High-quality	95.33	HMM-based (lower-bound)	0.0	1.01
HE_ERS5272157_NODE_1_length_1192934_cov_33.928864__pp_2	4678	No	NA	9	5	0	Low-quality	Genome-fragment	8.67	HMM-based (lower-bound)	0.0	1.0
HE_ERS5272157_NODE_1_length_1192934_cov_33.928864__pp_3	47584	Yes	45504	71	54	3	High-quality	High-quality	94.73	HMM-based (lower-bound)	4.37	1.0
HE_ERS5272157_NODE_4_length_176277_cov_34.917078__pp_4	39219	No	NA	56	50	1	Medium-quality	Genome-fragment	83.3	HMM-based (lower-bound)	0.0	1.0
HE_ERS5272159_NODE_1_length_844657_cov_38.168751__pp_1	4679	No	NA	9	5	0	Low-quality	Genome-fragment	8.68	HMM-based (lower-bound)	0.0	1.0
HE_ERS5272159_NODE_1_length_844657_cov_38.168751__pp_2	47584	Yes	45504	71	54	3	High-quality	High-quality	94.73	HMM-based (lower-bound)	4.37	1.0
HE_ERS5272159_NODE_3_length_345455_cov_35.611882__pp_3	55207	No	NA	82	60	2	High-quality	High-quality	95.33	HMM-based (lower-bound)	0.0	1.01
HE_ERS5272159_NODE_5_length_158224_cov_39.275061__pp_4	39219	No	NA	56	50	1	Medium-quality	Genome-fragment	83.3	HMM-based (lower-bound)	0.0	1.0
HE_ERS5272160_NODE_1_length_1129000_cov_35.700471__pp_1	55207	No	NA	82	60	2	High-quality	High-quality	95.33	HMM-based (lower-bound)	0.0	1.01
HE_ERS5272160_NODE_1_length_1129000_cov_35.700471__pp_2	4678	No	NA	9	5	0	Low-quality	Genome-fragment	8.67	HMM-based (lower-bound)	0.0	1.0
HE_ERS5272160_NODE_1_length_1129000_cov_35.700471__pp_3	47584	Yes	45504	71	54	3	High-quality	High-quality	94.73	HMM-based (lower-bound)	4.37	1.0
HE_ERS5272160_NODE_4_length_176277_cov_37.840417__pp_4	39219	No	NA	56	50	1	Medium-quality	Genome-fragment	83.3	HMM-based (lower-bound)	0.0	1.0
HE_ERS5272161_NODE_1_length_1189892_cov_36.402427__pp_1	55207	No	NA	82	60	2	High-quality	High-quality	95.33	HMM-based (lower-bound)	0.0	1.01
HE_ERS5272161_NODE_1_length_1189892_cov_36.402427__pp_2	4678	No	NA	9	5	0	Low-quality	Genome-fragment	8.67	HMM-based (lower-bound)	0.0	1.0
HE_ERS5272161_NODE_1_length_1189892_cov_36.402427__pp_3	47584	Yes	45504	71	54	3	High-quality	High-quality	94.73	HMM-based (lower-bound)	4.37	1.0
HE_ERS5272161_NODE_4_length_176334_cov_38.523642__pp_4	39219	No	NA	56	50	1	Medium-quality	Genome-fragment	83.3	HMM-based (lower-bound)	0.0	1.0
HE_ERS5272163_NODE_1_length_1189910_cov_31.811091__pp_1	55207	No	NA	82	60	2	High-quality	High-quality	95.33	HMM-based (lower-bound)	0.0	1.01
HE_ERS5272163_NODE_1_length_1189910_cov_31.811091__pp_2	47584	Yes	45504	71	54	3	High-quality	High-quality	94.73	HMM-based (lower-bound)	4.37	1.0
HE_ERS5272163_NODE_4_length_176277_cov_33.783753__pp_3	39219	No	NA	56	50	1	Medium-quality	Genome-fragment	83.3	HMM-based (lower-bound)	0.0	1.0
HE_ERS5272164_NODE_1_length_1189911_cov_88.632342__pp_1	55207	No	NA	82	60	2	High-quality	High-quality	95.33	HMM-based (lower-bound)	0.0	1.01
HE_ERS5272164_NODE_1_length_1189911_cov_88.632342__pp_2	4678	No	NA	9	5	0	Low-quality	Genome-fragment	8.67	HMM-based (lower-bound)	0.0	1.0
HE_ERS5272164_NODE_1_length_1189911_cov_88.632342__pp_3	47584	Yes	45504	71	54	3	High-quality	High-quality	94.73	HMM-based (lower-bound)	4.37	1.0
HE_ERS5272164_NODE_4_length_176333_cov_92.322060__pp_4	39219	No	NA	56	50	1	Medium-quality	Genome-fragment	83.3	HMM-based (lower-bound)	0.0	1.0
HE_ERS5272165_NODE_1_length_1189851_cov_31.545615__pp_1	47584	Yes	45572	71	54	3	High-quality	High-quality	94.78	HMM-based (lower-bound)	4.23	1.0
HE_ERS5272165_NODE_1_length_1189851_cov_31.545615__pp_2	4678	No	NA	9	5	0	Low-quality	Genome-fragment	8.67	HMM-based (lower-bound)	0.0	1.0
HE_ERS5272165_NODE_1_length_1189851_cov_31.545615__pp_3	55207	Yes	48877	82	61	2	High-quality	High-quality	94.53	HMM-based (lower-bound)	11.47	1.01
HE_ERS5272165_NODE_4_length_176057_cov_33.222633__pp_4	39219	No	NA	56	50	1	Medium-quality	Genome-fragment	83.3	HMM-based (lower-bound)	0.0	1.0
HE_ERS5272166_NODE_1_length_1189797_cov_45.719940__pp_1	55207	No	NA	82	60	2	High-quality	High-quality	95.33	HMM-based (lower-bound)	0.0	1.01
HE_ERS5272166_NODE_1_length_1189797_cov_45.719940__pp_2	47584	Yes	45504	71	54	3	High-quality	High-quality	94.73	HMM-based (lower-bound)	4.37	1.0
HE_ERS5272166_NODE_4_length_176277_cov_48.050262__pp_3	39219	No	NA	56	50	1	Medium-quality	Genome-fragment	83.3	HMM-based (lower-bound)	0.0	1.0
HE_ERS5272167_NODE_1_length_1189907_cov_35.934062__pp_1	47583	Yes	45571	71	54	3	High-quality	High-quality	94.78	HMM-based (lower-bound)	4.23	1.0
HE_ERS5272167_NODE_1_length_1189907_cov_35.934062__pp_2	4678	No	NA	9	5	0	Low-quality	Genome-fragment	8.67	HMM-based (lower-bound)	0.0	1.0
HE_ERS5272167_NODE_1_length_1189907_cov_35.934062__pp_3	55206	Yes	48876	82	61	2	High-quality	High-quality	94.53	HMM-based (lower-bound)	11.47	1.01
HE_ERS5272167_NODE_4_length_176335_cov_37.654753__pp_4	39219	No	NA	56	50	1	Medium-quality	Genome-fragment	83.3	HMM-based (lower-bound)	0.0	1.0
HE_ERS5272168_NODE_1_length_904195_cov_37.683827__pp_1	4678	No	NA	9	5	0	Low-quality	Genome-fragment	8.67	HMM-based (lower-bound)	0.0	1.0
HE_ERS5272168_NODE_1_length_904195_cov_37.683827__pp_2	47584	Yes	45504	71	54	3	High-quality	High-quality	94.73	HMM-based (lower-bound)	4.37	1.0
HE_ERS5272168_NODE_3_length_285856_cov_35.689428__pp_3	55207	No	NA	82	60	2	High-quality	High-quality	95.33	HMM-based (lower-bound)	0.0	1.01
HE_ERS5272168_NODE_5_length_176335_cov_38.789464__pp_4	39219	No	NA	56	50	1	Medium-quality	Genome-fragment	83.3	HMM-based (lower-bound)	0.0	1.0
HE_ERS5272169_NODE_1_length_1084448_cov_36.921703__pp_1	55207	No	NA	82	60	2	High-quality	High-quality	95.33	HMM-based (lower-bound)	0.0	1.01
HE_ERS5272169_NODE_1_length_1084448_cov_36.921703__pp_2	4678	No	NA	9	5	0	Low-quality	Genome-fragment	8.67	HMM-based (lower-bound)	0.0	1.0
HE_ERS5272169_NODE_1_length_1084448_cov_36.921703__pp_3	47584	Yes	45504	71	54	3	High-quality	High-quality	94.73	HMM-based (lower-bound)	4.37	1.0
HE_ERS5272169_NODE_5_length_176335_cov_38.933442__pp_4	39219	No	NA	56	50	1	Medium-quality	Genome-fragment	83.3	HMM-based (lower-bound)	0.0	1.0
HE_ERS5272170_NODE_1_length_1189922_cov_36.502018__pp_1	55207	No	NA	82	60	2	High-quality	High-quality	95.33	HMM-based (lower-bound)	0.0	1.01
HE_ERS5272170_NODE_1_length_1189922_cov_36.502018__pp_2	4678	No	NA	9	5	0	Low-quality	Genome-fragment	8.67	HMM-based (lower-bound)	0.0	1.0
HE_ERS5272170_NODE_1_length_1189922_cov_36.502018__pp_3	47584	Yes	45504	71	54	3	High-quality	High-quality	94.73	HMM-based (lower-bound)	4.37	1.0
HE_ERS5272170_NODE_4_length_176335_cov_38.543811__pp_4	39219	No	NA	56	50	1	Medium-quality	Genome-fragment	83.3	HMM-based (lower-bound)	0.0	1.0
HE_ERS5272171_NODE_1_length_1189909_cov_32.937387__pp_1	55207	No	NA	82	60	2	High-quality	High-quality	95.33	HMM-based (lower-bound)	0.0	1.01
HE_ERS5272171_NODE_1_length_1189909_cov_32.937387__pp_2	4678	No	NA	9	5	0	Low-quality	Genome-fragment	8.67	HMM-based (lower-bound)	0.0	1.0
HE_ERS5272171_NODE_1_length_1189909_cov_32.937387__pp_3	47584	Yes	45504	71	54	3	High-quality	High-quality	94.73	HMM-based (lower-bound)	4.37	1.0
HE_ERS5272171_NODE_4_length_176057_cov_34.767263__pp_4	39219	No	NA	56	50	1	Medium-quality	Genome-fragment	83.3	HMM-based (lower-bound)	0.0	1.0
HE_ERS5272172_NODE_3_length_317625_cov_23.862865__pp_1	55207	Yes	48877	83	61	2	High-quality	High-quality	94.53	HMM-based (lower-bound)	11.47	1.01
HE_ERS5272172_NODE_5_length_220058_cov_23.533145__pp_2	4678	No	NA	9	5	0	Low-quality	Genome-fragment	8.67	HMM-based (lower-bound)	0.0	1.0
HE_ERS5272173_NODE_1_length_1189911_cov_26.228776__pp_1	47584	Yes	45572	71	54	3	High-quality	High-quality	94.78	HMM-based (lower-bound)	4.23	1.0
HE_ERS5272173_NODE_1_length_1189911_cov_26.228776__pp_2	4678	No	NA	9	5	0	Low-quality	Genome-fragment	8.67	HMM-based (lower-bound)	0.0	1.0
HE_ERS5272173_NODE_1_length_1189911_cov_26.228776__pp_3	55207	Yes	48877	82	61	2	High-quality	High-quality	94.53	HMM-based (lower-bound)	11.47	1.01
HE_ERS5272173_NODE_4_length_176331_cov_27.984980__pp_4	39215	No	NA	57	50	1	Medium-quality	Genome-fragment	83.29	HMM-based (lower-bound)	0.0	1.0
HE_ERS5272174_NODE_1_length_1189844_cov_43.507753__pp_1	47584	Yes	45572	71	54	3	High-quality	High-quality	94.78	HMM-based (lower-bound)	4.23	1.0
HE_ERS5272174_NODE_1_length_1189844_cov_43.507753__pp_2	4678	No	NA	9	5	0	Low-quality	Genome-fragment	8.67	HMM-based (lower-bound)	0.0	1.0
HE_ERS5272174_NODE_1_length_1189844_cov_43.507753__pp_3	55207	Yes	48877	82	61	2	High-quality	High-quality	94.53	HMM-based (lower-bound)	11.47	1.01
HE_ERS5272174_NODE_4_length_176335_cov_46.028825__pp_4	39219	No	NA	56	50	1	Medium-quality	Genome-fragment	83.3	HMM-based (lower-bound)	0.0	1.0
HE_ERS5272175_NODE_1_length_1189634_cov_38.128808__pp_1	55207	No	NA	82	60	2	High-quality	High-quality	95.33	HMM-based (lower-bound)	0.0	1.01
HE_ERS5272175_NODE_1_length_1189634_cov_38.128808__pp_2	4678	No	NA	9	5	0	Low-quality	Genome-fragment	8.67	HMM-based (lower-bound)	0.0	1.0
HE_ERS5272175_NODE_1_length_1189634_cov_38.128808__pp_3	47584	Yes	45504	71	54	3	High-quality	High-quality	94.73	HMM-based (lower-bound)	4.37	1.0
HE_ERS5272175_NODE_4_length_176335_cov_40.620736__pp_4	39219	No	NA	56	50	1	Medium-quality	Genome-fragment	83.3	HMM-based (lower-bound)	0.0	1.0
HE_ERS5272176_NODE_1_length_1189908_cov_35.404472__pp_1	47584	Yes	45572	71	54	3	High-quality	High-quality	94.78	HMM-based (lower-bound)	4.23	1.0
HE_ERS5272176_NODE_1_length_1189908_cov_35.404472__pp_2	4678	No	NA	9	5	0	Low-quality	Genome-fragment	8.67	HMM-based (lower-bound)	0.0	1.0
HE_ERS5272176_NODE_1_length_1189908_cov_35.404472__pp_3	55206	Yes	48876	82	61	2	High-quality	High-quality	94.53	HMM-based (lower-bound)	11.47	1.01
HE_ERS5272176_NODE_4_length_176335_cov_37.730112__pp_4	39219	No	NA	56	50	1	Medium-quality	Genome-fragment	83.3	HMM-based (lower-bound)	0.0	1.0
HE_ERS5312759_NODE_12_length_53434_cov_30.029324__pp_1	9459	No	NA	18	12	1	Low-quality	Genome-fragment	19.95	HMM-based (lower-bound)	0.0	1.0
HE_ERS5312759_NODE_14_length_37825_cov_37.236389__pp_2	31602	No	NA	42	36	1	Medium-quality	Genome-fragment	66.29	HMM-based (lower-bound)	0.0	1.0
HE_ERS5312759_NODE_4_length_191063_cov_26.298821__pp_3	4680	No	NA	8	5	0	Low-quality	Genome-fragment	8.68	HMM-based (lower-bound)	0.0	1.0
HE_ERS5312759_NODE_6_length_172422_cov_30.311879__pp_4	10915	Yes	8903	19	9	2	Low-quality	Genome-fragment	19.13	HMM-based (lower-bound)	18.43	1.0
HE_ERS5312759_NODE_9_length_120356_cov_29.755266__pp_5	27502	No	NA	40	36	0	Medium-quality	Genome-fragment	58.2	HMM-based (lower-bound)	0.0	1.0
HE_ERS5312760_NODE_2_length_322725_cov_1.269182__pp_1	4679	No	NA	8	5	0	Low-quality	Genome-fragment	8.68	HMM-based (lower-bound)	0.0	1.0
HE_ERS5312760_NODE_8_length_98592_cov_1.385276__pp_2	39667	No	NA	63	51	1	Medium-quality	Genome-fragment	84.05	HMM-based (lower-bound)	0.0	1.0
HE_ERS5312763_NODE_10_length_93799_cov_1.505496__pp_1	45094	No	NA	66	52	0	High-quality	High-quality	95.47	HMM-based (lower-bound)	0.0	1.0
HE_ERS5312763_NODE_11_length_82805_cov_1.417491__pp_2	31054	No	NA	37	32	1	Medium-quality	Genome-fragment	66.09	HMM-based (lower-bound)	0.0	1.0
HE_ERS5312763_NODE_3_length_275841_cov_1.399018__pp_3	6575	Yes	3264	8	2	3	Low-quality	Genome-fragment	7.3	HMM-based (lower-bound)	50.36	1.0
HE_ERS5312764_NODE_1_length_1208296_cov_1.207023__pp_1	6678	No	NA	13	6	0	Low-quality	Genome-fragment	12.55	HMM-based (lower-bound)	0.0	1.03
HE_ERS5312764_NODE_5_length_182040_cov_1.270775__pp_2	44259	No	NA	64	58	0	High-quality	High-quality	93.84	HMM-based (lower-bound)	0.0	1.0
HE_ERS5312764_NODE_6_length_147023_cov_1.269017__pp_3	55350	No	NA	79	57	0	High-quality	High-quality	95.84	HMM-based (lower-bound)	0.0	1.0
HE_ERS5312766_NODE_3_length_285725_cov_1.197408__pp_1	16636	Yes	13325	30	20	3	Low-quality	Genome-fragment	28.44	HMM-based (lower-bound)	19.9	1.0
HE_ERS5312766_NODE_5_length_155325_cov_1.214719__pp_2	46813	No	NA	65	54	1	High-quality	High-quality	95.86	HMM-based (lower-bound)	0.0	1.0
HE_ERS5312766_NODE_5_length_155325_cov_1.214719__pp_3	13472	Yes	11427	21	3	2	Low-quality	Genome-fragment	17.87	HMM-based (lower-bound)	15.18	1.0
HE_ERS5312766_NODE_7_length_111835_cov_1.168191__pp_4	29021	No	NA	40	33	0	Medium-quality	Genome-fragment	62.12	HMM-based (lower-bound)	0.0	1.0
HE_ERS5312767_NODE_1_length_413942_cov_1.131214__pp_1	47244	Yes	45232	69	56	3	High-quality	High-quality	95.14	HMM-based (lower-bound)	4.26	1.0
HE_ERS5312767_NODE_5_length_183425_cov_1.113094__pp_2	43159	No	NA	64	50	0	High-quality	High-quality	91.52	HMM-based (lower-bound)	0.0	1.0
HE_ERS5312767_NODE_5_length_183425_cov_1.113094__pp_3	13472	Yes	11427	21	3	2	Low-quality	Genome-fragment	17.87	HMM-based (lower-bound)	15.18	1.0
HE_ERS5312769_NODE_13_length_76845_cov_1.305136__pp_1	42222	No	NA	55	46	0	High-quality	High-quality	90.85	HMM-based (lower-bound)	0.0	1.0
HE_ERS5312769_NODE_3_length_222210_cov_1.142825__pp_2	6675	No	NA	12	5	0	Low-quality	Genome-fragment	12.54	HMM-based (lower-bound)	0.0	1.03
HE_ERS5312774_NODE_12_length_52500_cov_0.998340__pp_1	8787	No	NA	18	11	1	Low-quality	Genome-fragment	18.78	HMM-based (lower-bound)	0.0	1.0
HE_ERS5312774_NODE_14_length_38424_cov_1.087462__pp_2	32237	No	NA	42	37	1	Medium-quality	Genome-fragment	67.76	HMM-based (lower-bound)	0.0	1.0
HE_ERS5312774_NODE_2_length_629504_cov_0.962244__pp_3	4679	No	NA	8	5	0	Low-quality	Genome-fragment	8.68	HMM-based (lower-bound)	0.0	1.0
HE_ERS5312774_NODE_4_length_221439_cov_1.077519__pp_4	10046	No	NA	18	3	0	Low-quality	Genome-fragment	15.71	HMM-based (lower-bound)	0.0	1.0
HE_ERS5312774_NODE_4_length_221439_cov_1.077519__pp_5	8541	Yes	6529	16	7	2	Low-quality	Genome-fragment	14.24	HMM-based (lower-bound)	23.56	1.0
HE_ERS5312774_NODE_8_length_111349_cov_1.043551__pp_6	27134	No	NA	36	33	0	Medium-quality	Genome-fragment	58.23	HMM-based (lower-bound)	0.0	1.0
HE_ERS5312775_NODE_1_length_703128_cov_0.671881__pp_1	4679	No	NA	8	5	0	Low-quality	Genome-fragment	8.68	HMM-based (lower-bound)	0.0	1.0
HE_ERS5312775_NODE_11_length_52484_cov_0.713203__pp_2	8743	No	NA	18	11	1	Low-quality	Genome-fragment	18.69	HMM-based (lower-bound)	0.0	1.0
HE_ERS5312775_NODE_13_length_38865_cov_0.742610__pp_3	32678	No	NA	43	38	1	Medium-quality	Genome-fragment	68.53	HMM-based (lower-bound)	0.0	1.0
HE_ERS5312775_NODE_4_length_221905_cov_0.751846__pp_4	10301	Yes	6990	18	8	3	Low-quality	Genome-fragment	15.12	HMM-based (lower-bound)	32.14	1.0
HE_ERS5312775_NODE_4_length_221905_cov_0.751846__pp_5	10046	No	NA	18	3	0	Low-quality	Genome-fragment	15.71	HMM-based (lower-bound)	0.0	1.0
HE_ERS5312775_NODE_8_length_111597_cov_0.739959__pp_6	27313	No	NA	36	33	0	Medium-quality	Genome-fragment	58.37	HMM-based (lower-bound)	0.0	1.0
HE_ERS5312777_NODE_14_length_31954_cov_18.324253__pp_1	4305	No	NA	8	4	0	Low-quality	Genome-fragment	9.13	HMM-based (lower-bound)	0.0	1.0
HE_ERS5312777_NODE_2_length_515115_cov_16.948585__pp_2	9311	No	NA	21	8	0	Low-quality	Genome-fragment	17.26	HMM-based (lower-bound)	0.0	1.04
HE_ERS5312777_NODE_2_length_515115_cov_16.948585__pp_3	49836	Yes	43506	62	50	2	Medium-quality	Genome-fragment	86.97	HMM-based (lower-bound)	12.7	1.0
HE_ERS5312777_NODE_3_length_305557_cov_17.018954__pp_4	4967	No	NA	11	6	0	Low-quality	Genome-fragment	10.48	HMM-based (lower-bound)	0.0	1.0
HE_ERS5312777_NODE_6_length_183462_cov_16.842949__pp_5	65795	Yes	63751	97	56	4	High-quality	High-quality	97.71	HMM-based (lower-bound)	3.11	1.0
HE_ERS5312777_NODE_7_length_126784_cov_17.905114__pp_6	51995	No	NA	73	56	3	High-quality	High-quality	96.32	HMM-based (lower-bound)	0.0	1.01
HE_ERS5312778_NODE_1_length_871978_cov_20.404825__pp_1	47584	Yes	45572	71	54	3	High-quality	High-quality	94.78	HMM-based (lower-bound)	4.23	1.0
HE_ERS5312778_NODE_1_length_871978_cov_20.404825__pp_2	4678	No	NA	9	5	0	Low-quality	Genome-fragment	8.67	HMM-based (lower-bound)	0.0	1.0
HE_ERS5312778_NODE_3_length_318041_cov_21.193650__pp_3	55207	No	NA	82	60	2	High-quality	High-quality	95.33	HMM-based (lower-bound)	0.0	1.01
HE_ERS5312778_NODE_6_length_176113_cov_19.983698__pp_4	39219	No	NA	56	50	1	Medium-quality	Genome-fragment	83.3	HMM-based (lower-bound)	0.0	1.0
HE_ERS5312781_NODE_1_length_822925_cov_1.467344__pp_1	6678	No	NA	13	6	0	Low-quality	Genome-fragment	12.55	HMM-based (lower-bound)	0.0	1.03
HE_ERS5312781_NODE_1_length_822925_cov_1.467344__pp_2	45448	No	NA	64	56	1	High-quality	High-quality	90.54	HMM-based (lower-bound)	0.0	1.0
HE_ERS5312781_NODE_2_length_581645_cov_1.640646__pp_3	42326	No	NA	63	56	0	Medium-quality	Genome-fragment	89.85	HMM-based (lower-bound)	0.0	1.0
HE_ERS5312781_NODE_8_length_92456_cov_1.551631__pp_4	51147	No	NA	74	56	0	High-quality	High-quality	95.28	HMM-based (lower-bound)	0.0	1.0
HE_ERS5312782_NODE_1_length_460509_cov_1.821485__pp_1	15224	No	NA	33	25	0	Low-quality	Genome-fragment	31.32	HMM-based (lower-bound)	0.0	1.0
HE_ERS5312782_NODE_13_length_50773_cov_1.659470__pp_2	14520	No	NA	34	26	0	Low-quality	Genome-fragment	30.03	HMM-based (lower-bound)	0.0	1.0
HE_ERS5312782_NODE_18_length_20046_cov_1.934526__pp_3	19217	No	NA	21	20	0	Low-quality	Genome-fragment	40.09	HMM-based (lower-bound)	0.0	1.0
HE_ERS5312782_NODE_2_length_458247_cov_1.625939__pp_4	6678	No	NA	13	6	0	Low-quality	Genome-fragment	12.55	HMM-based (lower-bound)	0.0	1.03
HE_ERS5312782_NODE_2_length_458247_cov_1.625939__pp_5	32512	No	NA	34	32	1	Medium-quality	Genome-fragment	62.06	HMM-based (lower-bound)	0.0	1.0
HE_ERS5312782_NODE_9_length_91762_cov_1.723771__pp_6	45121	No	NA	66	59	0	High-quality	High-quality	95.61	HMM-based (lower-bound)	0.0	1.0
HE_ERS5312785_NODE_1_length_552442_cov_0.994701__pp_1	6675	No	NA	13	5	0	Low-quality	Genome-fragment	12.54	HMM-based (lower-bound)	0.0	1.03
HE_ERS5312785_NODE_17_length_34647_cov_1.142092__pp_2	13467	Yes	10046	20	3	2	Low-quality	Genome-fragment	15.71	HMM-based (lower-bound)	25.4	1.0
HE_ERS5312785_NODE_6_length_130667_cov_1.101334__pp_3	44876	No	NA	65	53	0	High-quality	High-quality	95.71	HMM-based (lower-bound)	0.0	1.0
HE_ERS5312787_NODE_2_length_669111_cov_18.294509__pp_1	18052	No	NA	33	20	0	Low-quality	Genome-fragment	37.14	HMM-based (lower-bound)	0.0	1.03
HE_ERS5312787_NODE_7_length_118281_cov_17.959104__pp_2	17238	Yes	15262	25	3	2	Low-quality	Genome-fragment	23.86	HMM-based (lower-bound)	11.46	1.0
HE_ERS5312787_NODE_7_length_118281_cov_17.959104__pp_3	44546	No	NA	66	57	0	High-quality	High-quality	92.89	HMM-based (lower-bound)	0.0	1.0
HE_ERS5312789_NODE_6_length_201231_cov_1.512266__pp_1	38057	No	NA	55	33	1	Medium-quality	Genome-fragment	78.04	HMM-based (lower-bound)	0.0	1.01
HE_ERS5312789_NODE_7_length_167710_cov_1.638443__pp_2	41529	No	NA	64	53	1	Medium-quality	Genome-fragment	88.05	HMM-based (lower-bound)	0.0	1.0
HE_ERS5312790_NODE_5_length_186144_cov_1.577860__pp_1	43421	No	NA	62	51	0	High-quality	High-quality	92.44	HMM-based (lower-bound)	0.0	1.0
HE_ERS5312791_NODE_12_length_57116_cov_55.760896__pp_1	29893	No	NA	33	26	1	Medium-quality	Genome-fragment	63.51	HMM-based (lower-bound)	0.0	1.0
HE_ERS5312791_NODE_12_length_57116_cov_55.760896__pp_2	15295	No	NA	39	26	0	Low-quality	Genome-fragment	32.74	HMM-based (lower-bound)	0.0	1.0
HE_ERS5312791_NODE_3_length_220059_cov_28.179437__pp_3	4678	No	NA	8	5	0	Low-quality	Genome-fragment	8.67	HMM-based (lower-bound)	0.0	1.0
HE_ERS5312791_NODE_4_length_214800_cov_34.093730__pp_4	10047	No	NA	18	3	0	Low-quality	Genome-fragment	15.71	HMM-based (lower-bound)	0.0	1.0
HE_ERS5312791_NODE_5_length_169589_cov_32.205977__pp_5	41413	No	NA	61	50	1	Medium-quality	Genome-fragment	88.37	HMM-based (lower-bound)	0.0	1.0
HE_ERS5312796_NODE_13_length_51902_cov_1.762562__pp_1	8092	No	NA	16	10	1	Low-quality	Genome-fragment	17.21	HMM-based (lower-bound)	0.0	1.0
HE_ERS5312796_NODE_15_length_37516_cov_1.889195__pp_2	31333	No	NA	36	32	1	Medium-quality	Genome-fragment	66.07	HMM-based (lower-bound)	0.0	1.0
HE_ERS5312796_NODE_2_length_386111_cov_1.621992__pp_3	4678	No	NA	8	5	0	Low-quality	Genome-fragment	8.67	HMM-based (lower-bound)	0.0	1.0
HE_ERS5312796_NODE_5_length_222048_cov_1.866014__pp_4	6083	No	NA	13	10	0	Low-quality	Genome-fragment	13.13	HMM-based (lower-bound)	0.0	1.0
HE_ERS5312796_NODE_5_length_222048_cov_1.866014__pp_5	10047	No	NA	18	3	0	Low-quality	Genome-fragment	15.71	HMM-based (lower-bound)	0.0	1.0
HE_ERS5312796_NODE_9_length_111065_cov_1.834922__pp_6	26966	No	NA	36	33	0	Medium-quality	Genome-fragment	57.87	HMM-based (lower-bound)	0.0	1.0
HE_ERS5312797_NODE_10_length_114327_cov_1.209003__pp_1	46196	Yes	44184	68	56	3	High-quality	High-quality	93.8	HMM-based (lower-bound)	4.36	1.0
HE_ERS5312797_NODE_7_length_170373_cov_1.032101__pp_2	6677	No	NA	13	6	0	Low-quality	Genome-fragment	12.55	HMM-based (lower-bound)	0.0	1.03
HE_ERS5312801_NODE_2_length_548630_cov_20.442896__pp_1	18051	No	NA	33	20	0	Low-quality	Genome-fragment	37.13	HMM-based (lower-bound)	0.0	1.03
HE_ERS5312801_NODE_5_length_186604_cov_22.384921__pp_2	17251	Yes	15275	25	3	2	Low-quality	Genome-fragment	23.88	HMM-based (lower-bound)	11.45	1.0
HE_ERS5312801_NODE_5_length_186604_cov_22.384921__pp_3	44546	No	NA	66	57	0	High-quality	High-quality	92.89	HMM-based (lower-bound)	0.0	1.0
HE_ERS5312804_NODE_1_length_1351692_cov_17.134998__pp_1	6675	No	NA	11	4	0	Low-quality	Genome-fragment	12.54	HMM-based (lower-bound)	0.0	1.03
HE_ERS5312804_NODE_3_length_172822_cov_19.052891__pp_2	41352	No	NA	55	46	0	Medium-quality	Genome-fragment	88.61	HMM-based (lower-bound)	0.0	1.0
HE_ERS5312805_NODE_1_length_730784_cov_1.120657__pp_1	4678	No	NA	8	5	0	Low-quality	Genome-fragment	8.67	HMM-based (lower-bound)	0.0	1.0
HE_ERS5312805_NODE_11_length_53333_cov_1.196961__pp_2	12439	No	NA	21	13	1	Low-quality	Genome-fragment	26.01	HMM-based (lower-bound)	0.0	1.0
HE_ERS5312805_NODE_12_length_38060_cov_1.288191__pp_3	31707	No	NA	37	33	1	Medium-quality	Genome-fragment	66.68	HMM-based (lower-bound)	0.0	1.0
HE_ERS5312805_NODE_4_length_221856_cov_1.266012__pp_4	10047	No	NA	18	3	0	Low-quality	Genome-fragment	15.71	HMM-based (lower-bound)	0.0	1.0
HE_ERS5312805_NODE_4_length_221856_cov_1.266012__pp_5	9053	Yes	7041	15	9	2	Low-quality	Genome-fragment	15.14	HMM-based (lower-bound)	22.22	1.0
HE_ERS5312805_NODE_8_length_113474_cov_1.311832__pp_6	27584	No	NA	37	34	0	Medium-quality	Genome-fragment	59.03	HMM-based (lower-bound)	0.0	1.0
HE_ERS5312807_NODE_11_length_111109_cov_1.722557__pp_1	26966	No	NA	36	33	0	Medium-quality	Genome-fragment	57.87	HMM-based (lower-bound)	0.0	1.0
HE_ERS5312807_NODE_14_length_51852_cov_1.641161__pp_2	8092	No	NA	16	10	1	Low-quality	Genome-fragment	17.21	HMM-based (lower-bound)	0.0	1.0
HE_ERS5312807_NODE_16_length_38434_cov_1.780592__pp_3	32253	No	NA	39	35	1	Medium-quality	Genome-fragment	67.83	HMM-based (lower-bound)	0.0	1.0
HE_ERS5312807_NODE_3_length_254991_cov_1.530256__pp_4	4678	No	NA	8	5	0	Low-quality	Genome-fragment	8.67	HMM-based (lower-bound)	0.0	1.0
HE_ERS5312807_NODE_6_length_221842_cov_1.750522__pp_5	5836	No	NA	12	9	0	Low-quality	Genome-fragment	12.54	HMM-based (lower-bound)	0.0	1.0
HE_ERS5312807_NODE_6_length_221842_cov_1.750522__pp_6	10047	No	NA	18	3	0	Low-quality	Genome-fragment	15.71	HMM-based (lower-bound)	0.0	1.0
HE_ERS5312810_NODE_12_length_77279_cov_1.229502__pp_1	11189	Yes	7768	15	2	2	Low-quality	Genome-fragment	10.38	HMM-based (lower-bound)	30.57	1.0
HE_ERS5312810_NODE_14_length_52207_cov_1.141686__pp_2	13171	Yes	11159	21	13	2	Low-quality	Genome-fragment	23.86	HMM-based (lower-bound)	15.28	1.0
HE_ERS5312810_NODE_16_length_38442_cov_1.248703__pp_3	32259	No	NA	39	35	1	Medium-quality	Genome-fragment	67.84	HMM-based (lower-bound)	0.0	1.0
HE_ERS5312810_NODE_19_length_30313_cov_1.154399__pp_4	8339	No	NA	17	11	1	Low-quality	Genome-fragment	17.83	HMM-based (lower-bound)	0.0	1.0
HE_ERS5312810_NODE_6_length_220092_cov_1.065334__pp_5	4678	No	NA	8	5	0	Low-quality	Genome-fragment	8.67	HMM-based (lower-bound)	0.0	1.0
HE_ERS5312810_NODE_8_length_112086_cov_1.190415__pp_6	27982	No	NA	37	34	0	Medium-quality	Genome-fragment	59.67	HMM-based (lower-bound)	0.0	1.0
HE_ERS5312811_NODE_2_length_764296_cov_35.650144__pp_1	4678	No	NA	8	5	0	Low-quality	Genome-fragment	8.67	HMM-based (lower-bound)	0.0	1.0
HE_ERS5312811_NODE_3_length_266193_cov_40.123509__pp_2	44069	No	NA	59	50	1	High-quality	High-quality	93.25	HMM-based (lower-bound)	0.0	1.0
HE_ERS5312811_NODE_3_length_266193_cov_40.123509__pp_3	10047	No	NA	18	3	0	Low-quality	Genome-fragment	15.71	HMM-based (lower-bound)	0.0	1.0
HE_ERS5312811_NODE_5_length_170283_cov_39.658293__pp_4	41413	No	NA	61	50	1	Medium-quality	Genome-fragment	88.37	HMM-based (lower-bound)	0.0	1.0
HE_ERS5312812_NODE_5_length_170905_cov_18.958414__pp_1	51506	Yes	43977	68	54	4	High-quality	High-quality	93.37	HMM-based (lower-bound)	14.62	1.0
HE_ERS5312813_NODE_3_length_170772_cov_18.219122__pp_1	51506	Yes	44413	68	54	4	High-quality	High-quality	94.11	HMM-based (lower-bound)	13.77	1.0
HE_ERS5312815_NODE_3_length_170772_cov_20.880793__pp_1	51506	Yes	43977	68	54	4	High-quality	High-quality	93.37	HMM-based (lower-bound)	14.62	1.0
HE_ERS5312817_NODE_4_length_170980_cov_19.516432__pp_1	51506	Yes	44413	68	54	4	High-quality	High-quality	94.11	HMM-based (lower-bound)	13.77	1.0
HE_ERS5312818_NODE_6_length_170747_cov_0.691312__pp_1	51506	Yes	43977	68	54	4	High-quality	High-quality	93.37	HMM-based (lower-bound)	14.62	1.0
HE_ERS5312820_NODE_3_length_170653_cov_35.555982__pp_1	51506	Yes	44413	68	54	4	High-quality	High-quality	94.11	HMM-based (lower-bound)	13.77	1.0
HE_ERS5312827_NODE_10_length_110546_cov_0.816346__pp_1	26850	No	NA	38	34	0	Medium-quality	Genome-fragment	56.8	HMM-based (lower-bound)	0.0	1.0
HE_ERS5312827_NODE_5_length_215329_cov_0.831538__pp_2	47657	Yes	43292	73	57	3	High-quality	High-quality	91.36	HMM-based (lower-bound)	9.16	1.0
HE_ERS5312827_NODE_7_length_156281_cov_0.708827__pp_3	4679	No	NA	8	5	0	Low-quality	Genome-fragment	8.68	HMM-based (lower-bound)	0.0	1.0
HE_ERS5312830_NODE_12_length_84266_cov_1.527309__pp_1	32605	No	NA	41	37	1	Medium-quality	Genome-fragment	66.89	HMM-based (lower-bound)	0.0	1.0
HE_ERS5312830_NODE_14_length_43525_cov_1.462741__pp_2	17275	No	NA	28	21	0	Low-quality	Genome-fragment	36.74	HMM-based (lower-bound)	0.0	1.0
HE_ERS5312830_NODE_20_length_30986_cov_1.501052__pp_3	25449	No	NA	33	30	0	Medium-quality	Genome-fragment	54.62	HMM-based (lower-bound)	0.0	1.0
HE_ERS5312830_NODE_21_length_23700_cov_1.439558__pp_4	15371	Yes	12060	29	18	3	Low-quality	Genome-fragment	26.2	HMM-based (lower-bound)	21.54	1.0
HE_ERS5312832_NODE_1_length_379960_cov_1.171292__pp_1	9311	No	NA	21	8	0	Low-quality	Genome-fragment	17.26	HMM-based (lower-bound)	0.0	1.04
HE_ERS5312832_NODE_16_length_58498_cov_1.252158__pp_2	13027	No	NA	27	21	0	Low-quality	Genome-fragment	28.02	HMM-based (lower-bound)	0.0	1.0
HE_ERS5312832_NODE_20_length_36046_cov_1.176788__pp_3	35074	No	NA	45	43	0	Medium-quality	Genome-fragment	69.75	HMM-based (lower-bound)	0.0	1.0
HE_ERS5312832_NODE_21_length_31726_cov_1.200493__pp_4	7675	Yes	4305	10	4	2	Low-quality	Genome-fragment	9.13	HMM-based (lower-bound)	43.91	1.0
HE_ERS5312832_NODE_22_length_26279_cov_1.371925__pp_5	24605	No	NA	30	29	0	Medium-quality	Genome-fragment	51.67	HMM-based (lower-bound)	0.0	1.0
HE_ERS5312832_NODE_3_length_314676_cov_1.201022__pp_6	14830	No	NA	35	28	0	Low-quality	Genome-fragment	31.07	HMM-based (lower-bound)	0.0	1.0
HE_ERS5312832_NODE_8_length_108462_cov_1.277327__pp_7	25810	No	NA	33	28	0	Medium-quality	Genome-fragment	54.54	HMM-based (lower-bound)	0.0	1.0
HE_ERS5312836_NODE_1_length_820846_cov_36.098971__pp_1	9311	No	NA	21	8	0	Low-quality	Genome-fragment	17.26	HMM-based (lower-bound)	0.0	1.04
HE_ERS5312836_NODE_1_length_820846_cov_36.098971__pp_2	55522	Yes	49192	74	57	2	High-quality	High-quality	95.2	HMM-based (lower-bound)	11.4	1.0
HE_ERS5312836_NODE_5_length_167923_cov_40.195437__pp_3	39316	No	NA	62	49	0	Medium-quality	Genome-fragment	83.87	HMM-based (lower-bound)	0.0	1.0
HE_ERS5312837_NODE_1_length_545786_cov_0.550509__pp_1	17938	No	NA	34	20	0	Low-quality	Genome-fragment	36.9	HMM-based (lower-bound)	0.0	1.03
HE_ERS5312837_NODE_6_length_169936_cov_0.608901__pp_2	43265	No	NA	64	55	0	High-quality	High-quality	90.31	HMM-based (lower-bound)	0.0	1.0
HE_ERS5312837_NODE_6_length_169936_cov_0.608901__pp_3	17238	Yes	15193	25	3	2	Low-quality	Genome-fragment	23.75	HMM-based (lower-bound)	11.86	1.0
HE_ERS5312837_NODE_7_length_135782_cov_0.612361__pp_4	46418	Yes	44406	70	52	3	High-quality	High-quality	94.03	HMM-based (lower-bound)	4.33	1.0
HE_ERS5312842_NODE_4_length_166845_cov_44.903848__pp_1	50144	Yes	44429	67	55	4	High-quality	High-quality	94.64	HMM-based (lower-bound)	11.4	1.0
HE_ERS5312844_NODE_1_length_1292048_cov_18.074675__pp_1	6675	No	NA	11	4	0	Low-quality	Genome-fragment	12.54	HMM-based (lower-bound)	0.0	1.03
HE_ERS5312844_NODE_4_length_172574_cov_20.234953__pp_2	41360	No	NA	54	45	0	Medium-quality	Genome-fragment	88.62	HMM-based (lower-bound)	0.0	1.0
HE_ERS5312847_NODE_1_length_1812559_cov_0.886929__pp_1	12534	No	NA	17	4	0	Low-quality	Genome-fragment	25.41	HMM-based (lower-bound)	0.0	1.0
HE_ERS5312847_NODE_1_length_1812559_cov_0.886929__pp_2	7637	No	NA	13	7	0	Low-quality	Genome-fragment	14.35	HMM-based (lower-bound)	0.0	1.02
HE_ERS5312847_NODE_3_length_166090_cov_0.876246__pp_3	48984	Yes	43278	65	46	4	High-quality	High-quality	92.49	HMM-based (lower-bound)	11.65	1.0
HE_ERS5312849_NODE_1_length_820729_cov_29.765891__pp_1	9311	No	NA	21	8	0	Low-quality	Genome-fragment	17.26	HMM-based (lower-bound)	0.0	1.04
HE_ERS5312849_NODE_1_length_820729_cov_29.765891__pp_2	55522	Yes	49192	74	57	2	High-quality	High-quality	95.2	HMM-based (lower-bound)	11.4	1.0
HE_ERS5312849_NODE_5_length_167903_cov_32.870879__pp_3	39316	No	NA	62	49	0	Medium-quality	Genome-fragment	83.87	HMM-based (lower-bound)	0.0	1.0
HE_ERS5312854_NODE_10_length_92422_cov_1.260076__pp_1	51568	Yes	41681	71	54	7	Medium-quality	Genome-fragment	87.51	HMM-based (lower-bound)	19.17	1.0
HE_ERS5312854_NODE_6_length_170573_cov_1.210085__pp_2	6677	No	NA	13	6	0	Low-quality	Genome-fragment	12.55	HMM-based (lower-bound)	0.0	1.03
HE_ERS5312858_NODE_1_length_985787_cov_0.756978__pp_1	6675	No	NA	13	5	0	Low-quality	Genome-fragment	12.54	HMM-based (lower-bound)	0.0	1.03
HE_ERS5312858_NODE_5_length_172985_cov_0.769004__pp_2	43031	No	NA	64	52	0	High-quality	High-quality	91.71	HMM-based (lower-bound)	0.0	1.0
HE_ERS5312862_NODE_2_length_403819_cov_1.415850__pp_1	6680	No	NA	13	6	0	Low-quality	Genome-fragment	12.55	HMM-based (lower-bound)	0.0	1.03
HE_ERS5312862_NODE_6_length_178946_cov_1.473768__pp_2	43771	No	NA	63	52	0	High-quality	High-quality	93.14	HMM-based (lower-bound)	0.0	1.0
HE_ERS5312862_NODE_8_length_133181_cov_1.617356__pp_3	23758	No	NA	29	7	0	Low-quality	Genome-fragment	40.29	HMM-based (lower-bound)	0.0	1.0
HE_ERS5312863_NODE_10_length_133188_cov_2.035503__pp_1	23758	No	NA	29	7	0	Low-quality	Genome-fragment	40.29	HMM-based (lower-bound)	0.0	1.0
HE_ERS5312863_NODE_4_length_234444_cov_1.762086__pp_2	6680	No	NA	13	6	0	Low-quality	Genome-fragment	12.55	HMM-based (lower-bound)	0.0	1.03
HE_ERS5312863_NODE_7_length_179192_cov_1.848822__pp_3	40562	No	NA	60	50	0	Medium-quality	Genome-fragment	86.4	HMM-based (lower-bound)	0.0	1.0
HE_ERS5312865_NODE_1_length_401234_cov_1.802077__pp_1	43771	No	NA	63	52	0	High-quality	High-quality	93.14	HMM-based (lower-bound)	0.0	1.0
HE_ERS5312865_NODE_4_length_258109_cov_1.481621__pp_2	6680	No	NA	13	6	0	Low-quality	Genome-fragment	12.55	HMM-based (lower-bound)	0.0	1.03
HE_ERS5312865_NODE_8_length_131717_cov_1.740036__pp_3	23758	No	NA	29	7	0	Low-quality	Genome-fragment	40.29	HMM-based (lower-bound)	0.0	1.0
HE_ERS5312874_NODE_10_length_92961_cov_1.463623__pp_1	42222	No	NA	55	46	0	High-quality	High-quality	90.85	HMM-based (lower-bound)	0.0	1.0
HE_ERS5312874_NODE_6_length_221704_cov_1.251734__pp_2	6675	No	NA	12	5	0	Low-quality	Genome-fragment	12.54	HMM-based (lower-bound)	0.0	1.03
HE_ERS5312875_NODE_5_length_254850_cov_1.210366__pp_1	6675	No	NA	12	5	0	Low-quality	Genome-fragment	12.54	HMM-based (lower-bound)	0.0	1.03
HE_ERS5312875_NODE_7_length_143964_cov_1.409877__pp_2	41360	No	NA	54	45	0	Medium-quality	Genome-fragment	88.62	HMM-based (lower-bound)	0.0	1.0
HE_ERS5312876_NODE_10_length_93123_cov_1.858499__pp_1	44877	No	NA	65	53	0	High-quality	High-quality	95.71	HMM-based (lower-bound)	0.0	1.0
HE_ERS5312876_NODE_4_length_255225_cov_1.573477__pp_2	6674	No	NA	13	5	0	Low-quality	Genome-fragment	12.54	HMM-based (lower-bound)	0.0	1.03
HE_ERS5312878_NODE_2_length_385555_cov_0.966201__pp_1	4678	No	NA	8	5	0	Low-quality	Genome-fragment	8.67	HMM-based (lower-bound)	0.0	1.0
HE_ERS5312878_NODE_4_length_184852_cov_1.102824__pp_2	41412	No	NA	61	50	1	Medium-quality	Genome-fragment	88.37	HMM-based (lower-bound)	0.0	1.0
HE_ERS5312878_NODE_5_length_170052_cov_1.140068__pp_3	10047	No	NA	18	3	0	Low-quality	Genome-fragment	15.71	HMM-based (lower-bound)	0.0	1.0
HE_ERS5312878_NODE_5_length_170052_cov_1.140068__pp_4	47783	Yes	45771	73	55	3	High-quality	High-quality	96.07	HMM-based (lower-bound)	4.21	1.0
HE_ERS5312880_NODE_4_length_221415_cov_0.766348__pp_1	7020	No	NA	15	6	0	Low-quality	Genome-fragment	13.01	HMM-based (lower-bound)	0.0	1.03
HE_ERS5312880_NODE_5_length_214772_cov_0.763175__pp_2	52953	Yes	46623	70	55	2	High-quality	High-quality	93.71	HMM-based (lower-bound)	11.95	1.0
HE_ERS5312880_NODE_7_length_143751_cov_0.857809__pp_3	11924	No	NA	13	11	0	Low-quality	Genome-fragment	25.63	HMM-based (lower-bound)	0.0	1.0
HE_ERS5312884_NODE_5_length_181703_cov_1.525567__pp_1	38999	No	NA	58	49	0	Medium-quality	Genome-fragment	83.15	HMM-based (lower-bound)	0.0	1.0
HE_ERS5312884_NODE_6_length_175257_cov_1.362341__pp_2	7022	No	NA	15	6	0	Low-quality	Genome-fragment	13.02	HMM-based (lower-bound)	0.0	1.03
HE_ERS5312886_NODE_15_length_49209_cov_1.430849__pp_1	43084	Yes	41072	66	54	2	Medium-quality	Genome-fragment	86.53	HMM-based (lower-bound)	4.67	1.0
HE_ERS5312886_NODE_3_length_302166_cov_1.265143__pp_2	4679	No	NA	8	5	0	Low-quality	Genome-fragment	8.68	HMM-based (lower-bound)	0.0	1.0
HE_ERS5312886_NODE_6_length_206346_cov_1.466509__pp_3	14633	No	NA	25	11	0	Low-quality	Genome-fragment	28.02	HMM-based (lower-bound)	0.0	1.0
HE_ERS5312886_NODE_8_length_179123_cov_1.451018__pp_4	39367	No	NA	62	49	0	Medium-quality	Genome-fragment	83.97	HMM-based (lower-bound)	0.0	1.0
HE_ERS5312887_NODE_2_length_998531_cov_33.749378__pp_1	14453	No	NA	25	16	0	Low-quality	Genome-fragment	30.14	HMM-based (lower-bound)	0.0	1.0
HE_ERS5312887_NODE_3_length_308434_cov_37.372990__pp_2	11518	Yes	8096	14	3	2	Low-quality	Genome-fragment	12.24	HMM-based (lower-bound)	29.71	1.0
HE_ERS5312887_NODE_4_length_167066_cov_36.939659__pp_3	40829	No	NA	64	46	1	Medium-quality	Genome-fragment	86.34	HMM-based (lower-bound)	0.0	1.0
HE_ERS5312889_NODE_1_length_479790_cov_1.216410__pp_1	9311	No	NA	21	8	0	Low-quality	Genome-fragment	17.26	HMM-based (lower-bound)	0.0	1.04
HE_ERS5312889_NODE_14_length_61545_cov_1.470790__pp_2	14698	No	NA	30	21	0	Low-quality	Genome-fragment	31.62	HMM-based (lower-bound)	0.0	1.0
HE_ERS5312889_NODE_16_length_39334_cov_1.236702__pp_3	15335	Yes	11965	26	19	2	Low-quality	Genome-fragment	25.29	HMM-based (lower-bound)	21.98	1.0
HE_ERS5312889_NODE_19_length_30745_cov_1.202571__pp_4	29598	No	NA	36	34	0	Medium-quality	Genome-fragment	57.44	HMM-based (lower-bound)	0.0	1.0
HE_ERS5312889_NODE_20_length_26394_cov_1.377676__pp_5	25750	No	NA	34	31	0	Medium-quality	Genome-fragment	53.93	HMM-based (lower-bound)	0.0	1.0
HE_ERS5312889_NODE_3_length_305292_cov_1.234966__pp_6	4967	No	NA	11	6	0	Low-quality	Genome-fragment	10.48	HMM-based (lower-bound)	0.0	1.0
HE_ERS5312889_NODE_7_length_110626_cov_1.324319__pp_7	26268	No	NA	35	28	0	Medium-quality	Genome-fragment	55.51	HMM-based (lower-bound)	0.0	1.0
HE_ERS5312890_NODE_2_length_702135_cov_30.948544__pp_1	4679	No	NA	8	5	0	Low-quality	Genome-fragment	8.68	HMM-based (lower-bound)	0.0	1.0
HE_ERS5312890_NODE_5_length_167350_cov_33.855756__pp_2	39667	No	NA	63	51	1	Medium-quality	Genome-fragment	84.05	HMM-based (lower-bound)	0.0	1.0
HE_GCA000149015.1_GL538356.1__pp_1	41356	No	NA	54	45	0	Medium-quality	Genome-fragment	88.62	HMM-based (lower-bound)	0.0	1.0
HE_GCA000149015.1_GL538356.1__pp_2	55665	No	NA	73	52	2	High-quality	High-quality	96.35	HMM-based (lower-bound)	0.0	1.01
HE_GCA000149015.1_GL538356.1__pp_3	6675	No	NA	12	5	0	Low-quality	Genome-fragment	12.54	HMM-based (lower-bound)	0.0	1.03
HE_GCA000153665.1_GG697987.1__pp_1	41042	No	NA	62	54	0	Medium-quality	Genome-fragment	87.1	HMM-based (lower-bound)	0.0	1.0
HE_GCA000153665.1_GG697985.1__pp_2	46637	Yes	44625	68	55	3	High-quality	High-quality	93.94	HMM-based (lower-bound)	4.31	1.0
HE_GCA000159535.2_CP002110.1__pp_1	30062	Yes	23195	29	17	4	Medium-quality	Genome-fragment	50.24	HMM-based (lower-bound)	22.84	1.0
HE_GCA000159535.2_CP002110.1__pp_2	56147	Yes	49186	72	52	2	High-quality	High-quality	94.5	HMM-based (lower-bound)	12.4	1.01
HE_GCA000159535.2_CP002110.1__pp_3	15641	No	NA	25	7	0	Low-quality	Genome-fragment	23.76	HMM-based (lower-bound)	0.0	1.0
HE_GCA000159555.1_GG698172.1__pp_1	38616	No	NA	53	47	0	Medium-quality	Genome-fragment	82.86	HMM-based (lower-bound)	0.0	1.0
HE_GCA000159555.1_GG698159.1__pp_2	6676	No	NA	12	6	0	Low-quality	Genome-fragment	12.54	HMM-based (lower-bound)	0.0	1.03
HE_GCA000187165.1_GL638213.1__pp_1	9373	No	NA	13	8	0	Low-quality	Genome-fragment	19.32	HMM-based (lower-bound)	0.0	1.0
HE_GCA000187165.1_GL638224.1__pp_2	13166	No	NA	19	7	0	Low-quality	Genome-fragment	26.64	HMM-based (lower-bound)	0.0	1.0
HE_GCA000187165.1_GL638230.1__pp_3	51508	No	NA	65	52	2	High-quality	High-quality	94.96	HMM-based (lower-bound)	0.0	1.0
HE_GCA000187165.1_GL638236.1__pp_4	34113	No	NA	48	42	0	Medium-quality	Genome-fragment	72.91	HMM-based (lower-bound)	0.0	1.0
HE_GCA000187165.1_GL638208.1__pp_5	7021	No	NA	15	6	0	Low-quality	Genome-fragment	13.02	HMM-based (lower-bound)	0.0	1.03
AD_GCA002925605.1_PQWV01000004.1__pp_1	44258	No	NA	64	58	0	High-quality	High-quality	93.83	HMM-based (lower-bound)	0.0	1.0
AD_GCA002925605.1_PQWV01000003.1__pp_2	6678	No	NA	13	6	0	Low-quality	Genome-fragment	12.55	HMM-based (lower-bound)	0.0	1.03
AD_GCA002925605.1_PQWV01000003.1__pp_3	7228	No	NA	8	2	0	Low-quality	Genome-fragment	15.28	HMM-based (lower-bound)	0.0	1.0
AD_GCA002925615.1_PQWT01000013.1__pp_1	41482	No	NA	61	53	0	Medium-quality	Genome-fragment	87.77	HMM-based (lower-bound)	0.0	1.0
AD_GCA002925615.1_PQWT01000009.1__pp_2	5346	No	NA	10	5	0	Low-quality	Genome-fragment	9.91	HMM-based (lower-bound)	0.0	1.0
HE_GCA003017305.1_NGNE01000001.1__pp_1	21203	Yes	16114	31	7	6	Low-quality	Genome-fragment	26.99	HMM-based (lower-bound)	24.0	1.0
HE_GCA003017305.1_NGNE01000001.1__pp_2	67389	Yes	62771	97	61	5	High-quality	High-quality	97.78	HMM-based (lower-bound)	6.85	1.0
HE_GCA003017305.1_NGNE01000001.1__pp_3	45840	No	NA	72	56	1	High-quality	High-quality	95.64	HMM-based (lower-bound)	0.0	1.0
HE_GCA003017305.1_NGNE01000001.1__pp_4	53272	Yes	46311	70	55	2	High-quality	High-quality	91.54	HMM-based (lower-bound)	13.07	1.0
HE_GCA003017305.1_NGNE01000002.1__pp_5	11372	No	NA	16	12	0	Low-quality	Genome-fragment	24.89	HMM-based (lower-bound)	0.0	1.0
HE_GCA003017355.1_NGNI01000001.1__pp_1	43493	No	NA	61	49	1	High-quality	High-quality	92.92	HMM-based (lower-bound)	0.0	1.0
HE_GCA003017355.1_NGNI01000001.1__pp_2	16778	No	NA	26	5	1	Low-quality	Genome-fragment	30.38	HMM-based (lower-bound)	0.0	1.0
HE_GCA003017495.1_NGNG01000001.1__pp_1	58985	Yes	48704	88	55	5	High-quality	High-quality	95.24	HMM-based (lower-bound)	17.43	1.0
HE_GCA003017495.1_NGNG01000001.1__pp_2	51864	Yes	44334	77	61	5	High-quality	High-quality	94.74	HMM-based (lower-bound)	14.52	1.0
HE_GCA003017535.1_NGNH01000001.1__pp_1	21203	Yes	16114	31	7	6	Low-quality	Genome-fragment	26.99	HMM-based (lower-bound)	24.0	1.0
HE_GCA003017535.1_NGNH01000001.1__pp_2	66917	Yes	63012	94	56	5	High-quality	High-quality	97.64	HMM-based (lower-bound)	5.84	1.0
HE_GCA003017535.1_NGNH01000001.1__pp_3	42254	No	NA	62	50	1	Medium-quality	Genome-fragment	89.29	HMM-based (lower-bound)	0.0	1.0
HE_GCA003017535.1_NGNH01000001.1__pp_4	52339	Yes	45378	69	53	2	High-quality	High-quality	90.21	HMM-based (lower-bound)	13.3	1.0
AD_GCA003017735.1_PQWR01000011.1__pp_1	12429	No	NA	15	4	0	Low-quality	Genome-fragment	23.64	HMM-based (lower-bound)	0.0	1.0
AD_GCA003017735.1_PQWR01000059.1__pp_2	37682	No	NA	58	50	0	Medium-quality	Genome-fragment	80.21	HMM-based (lower-bound)	0.0	1.0
AD_GCA003017755.1_PQWS01000019.1__pp_1	41582	No	NA	60	52	0	Medium-quality	Genome-fragment	88.62	HMM-based (lower-bound)	0.0	1.0
AD_GCA003017755.1_PQWS01000028.1__pp_2	43194	No	NA	69	58	1	High-quality	High-quality	91.58	HMM-based (lower-bound)	0.0	1.0
AD_GCA003017755.1_PQWS01000014.1__pp_3	5275	No	NA	9	3	0	Low-quality	Genome-fragment	9.91	HMM-based (lower-bound)	0.0	1.04
AD_GCA003017835.1_PQWU01000029.1__pp_1	6677	No	NA	13	6	0	Low-quality	Genome-fragment	12.55	HMM-based (lower-bound)	0.0	1.03
AD_GCA003017835.1_PQWU01000013.1__pp_2	7224	No	NA	9	2	0	Low-quality	Genome-fragment	15.27	HMM-based (lower-bound)	0.0	1.0
AD_GCA003112635.1_BEXW01000012.1__pp_1	6675	No	NA	12	5	0	Low-quality	Genome-fragment	12.54	HMM-based (lower-bound)	0.0	1.03
AD_GCA003112635.1_BEXW01000013.1__pp_2	26856	No	NA	30	27	0	Medium-quality	Genome-fragment	57.8	HMM-based (lower-bound)	0.0	1.0
AD_GCA003112635.1_BEXW01000005.1__pp_3	13709	No	NA	20	5	0	Low-quality	Genome-fragment	20.24	HMM-based (lower-bound)	0.0	1.0
AD_GCA003113915.1_BEXX01000020.1__pp_1	26850	No	NA	30	27	0	Medium-quality	Genome-fragment	57.79	HMM-based (lower-bound)	0.0	1.0
AD_GCA003113915.1_BEXX01000003.1__pp_2	17668	No	NA	29	21	0	Low-quality	Genome-fragment	38.07	HMM-based (lower-bound)	0.0	1.0
AD_GCA003113935.1_BEXY01000015.1__pp_1	53041	No	NA	70	50	2	High-quality	High-quality	94.49	HMM-based (lower-bound)	0.0	1.0
AD_GCA003113935.1_BEXY01000002.1__pp_2	41360	No	NA	54	45	0	Medium-quality	Genome-fragment	88.62	HMM-based (lower-bound)	0.0	1.0
AD_GCA003113935.1_BEXY01000009.1__pp_3	6675	No	NA	12	5	0	Low-quality	Genome-fragment	12.54	HMM-based (lower-bound)	0.0	1.03
AD_GCA003113955.1_BEXZ01000053.1__pp_1	21301	No	NA	21	21	0	Low-quality	Genome-fragment	45.98	HMM-based (lower-bound)	0.0	1.0
AD_GCA003113955.1_BEXZ01000008.1__pp_2	33001	No	NA	34	23	2	Medium-quality	Genome-fragment	64.54	HMM-based (lower-bound)	0.0	1.0
AD_GCA003113975.1_BEYA01000010.1__pp_1	18324	Yes	15013	36	25	3	Low-quality	Genome-fragment	31.83	HMM-based (lower-bound)	18.07	1.0
AD_GCA003113975.1_BEYA01000012.1__pp_2	6680	No	NA	12	6	0	Low-quality	Genome-fragment	12.55	HMM-based (lower-bound)	0.0	1.04
AD_GCA003113975.1_BEYA01000005.1__pp_3	19068	No	NA	36	28	0	Low-quality	Genome-fragment	39.69	HMM-based (lower-bound)	0.0	1.0
AD_GCA003113975.1_BEYA01000006.1__pp_4	29798	No	NA	33	30	1	Medium-quality	Genome-fragment	62.02	HMM-based (lower-bound)	0.0	1.0
AD_GCA003113975.1_BEYA01000007.1__pp_5	24760	No	NA	28	25	0	Medium-quality	Genome-fragment	52.45	HMM-based (lower-bound)	0.0	1.0
AD_GCA003113995.1_BEYB01000025.1__pp_1	23362	No	NA	27	27	0	Low-quality	Genome-fragment	48.88	HMM-based (lower-bound)	0.0	1.0
AD_GCA003113995.1_BEYB01000082.1__pp_2	20112	No	NA	21	21	0	Low-quality	Genome-fragment	43.2	HMM-based (lower-bound)	0.0	1.0
AD_GCA003113995.1_BEYB01000090.1__pp_3	18327	Yes	15016	36	25	3	Low-quality	Genome-fragment	31.84	HMM-based (lower-bound)	18.07	1.0
AD_GCA003114015.1_BEYC01000012.1__pp_1	5616	No	NA	13	4	0	Low-quality	Genome-fragment	10.41	HMM-based (lower-bound)	0.0	1.03
AD_GCA003114015.1_BEYC01000015.1__pp_2	44853	No	NA	64	55	0	High-quality	High-quality	95.16	HMM-based (lower-bound)	0.0	1.0
AD_GCA003114035.1_BEYD01000012.1__pp_1	7224	No	NA	9	2	0	Low-quality	Genome-fragment	15.27	HMM-based (lower-bound)	0.0	1.0
AD_GCA003114055.1_BEYE01000003.1__pp_1	41389	No	NA	69	63	0	Medium-quality	Genome-fragment	86.17	HMM-based (lower-bound)	0.0	1.0
AD_GCA003114055.1_BEYE01000006.1__pp_2	6677	No	NA	13	6	0	Low-quality	Genome-fragment	12.55	HMM-based (lower-bound)	0.0	1.03
AD_GCA003114055.1_BEYE01000008.1__pp_3	54484	Yes	48160	71	55	2	High-quality	High-quality	94.98	HMM-based (lower-bound)	11.61	1.01
AD_GCA003114075.1_BEYF01000021.1__pp_1	19801	No	NA	37	30	0	Low-quality	Genome-fragment	40.65	HMM-based (lower-bound)	0.0	1.0
AD_GCA003114075.1_BEYF01000023.1__pp_2	7059	No	NA	10	6	0	Low-quality	Genome-fragment	11.5	HMM-based (lower-bound)	0.0	1.07
AD_GCA003114075.1_BEYF01000034.1__pp_3	25724	No	NA	31	28	0	Medium-quality	Genome-fragment	55.05	HMM-based (lower-bound)	0.0	1.0
AD_GCA003114075.1_BEYF01000005.1__pp_4	10604	No	NA	23	14	0	Low-quality	Genome-fragment	22.35	HMM-based (lower-bound)	0.0	1.0
AD_GCA003114095.1_BEYG01000016.1__pp_1	39112	No	NA	58	51	0	Medium-quality	Genome-fragment	83.33	HMM-based (lower-bound)	0.0	1.0
AD_GCA003114115.1_BEYH01000073.1__pp_1	7257	No	NA	9	2	0	Low-quality	Genome-fragment	15.34	HMM-based (lower-bound)	0.0	1.0
AD_GCA003114335.1_BEYJ01000015.1__pp_1	17951	No	NA	34	20	0	Low-quality	Genome-fragment	36.93	HMM-based (lower-bound)	0.0	1.03
AD_GCA003114335.1_BEYJ01000022.1__pp_2	10434	No	NA	11	4	0	Low-quality	Genome-fragment	19.85	HMM-based (lower-bound)	0.0	1.0
AD_GCA003114335.1_BEYJ01000031.1__pp_3	13768	No	NA	13	11	0	Low-quality	Genome-fragment	30.12	HMM-based (lower-bound)	0.0	1.0
AD_GCA003114595.1_BEYL01000020.1__pp_1	22583	No	NA	25	24	0	Low-quality	Genome-fragment	48.03	HMM-based (lower-bound)	0.0	1.0
AD_GCA003114595.1_BEYL01000008.1__pp_2	26189	No	NA	30	30	0	Medium-quality	Genome-fragment	54.7	HMM-based (lower-bound)	0.0	1.0
AD_GCA003114615.1_BEYM01000010.1__pp_1	9543	No	NA	12	3	0	Low-quality	Genome-fragment	20.68	HMM-based (lower-bound)	0.0	1.0
AD_GCA003114615.1_BEYM01000017.1__pp_2	5278	No	NA	10	4	0	Low-quality	Genome-fragment	9.92	HMM-based (lower-bound)	0.0	1.05
AD_GCA003114615.1_BEYM01000002.1__pp_3	25082	No	NA	30	26	0	Medium-quality	Genome-fragment	53.14	HMM-based (lower-bound)	0.0	1.0
AD_GCA003114615.1_BEYM01000025.1__pp_4	26189	No	NA	30	30	0	Medium-quality	Genome-fragment	54.7	HMM-based (lower-bound)	0.0	1.0
AD_GCA003114635.1_BEYN01000015.1__pp_1	43992	No	NA	64	54	0	High-quality	High-quality	93.39	HMM-based (lower-bound)	0.0	1.0
AD_GCA003114635.1_BEYN01000005.1__pp_2	48701	No	NA	69	55	0	High-quality	High-quality	96.16	HMM-based (lower-bound)	0.0	1.0
AD_GCA003114655.1_BEYO01000012.1__pp_1	43992	No	NA	64	54	0	High-quality	High-quality	93.39	HMM-based (lower-bound)	0.0	1.0
AD_GCA003114655.1_BEYO01000022.1__pp_2	43229	No	NA	64	53	0	High-quality	High-quality	91.7	HMM-based (lower-bound)	0.0	1.0
AD_GCA003114675.1_BEYP01000015.1__pp_1	43473	No	NA	66	57	0	High-quality	High-quality	90.78	HMM-based (lower-bound)	0.0	1.0
AD_GCA003114675.1_BEYP01000008.1__pp_2	17952	No	NA	34	20	0	Low-quality	Genome-fragment	36.93	HMM-based (lower-bound)	0.0	1.03
AD_GCA003116115.1_BEYI01000028.1__pp_1	7224	No	NA	9	2	0	Low-quality	Genome-fragment	15.27	HMM-based (lower-bound)	0.0	1.0
HE_GCA003989655.1_RZHJ01000008.1__pp_1	13137	No	NA	27	21	0	Low-quality	Genome-fragment	27.48	HMM-based (lower-bound)	0.0	1.0
HE_GCA003989655.1_RZHJ01000012.1__pp_2	25422	No	NA	31	29	0	Medium-quality	Genome-fragment	54.27	HMM-based (lower-bound)	0.0	1.0
HE_GCA003989655.1_RZHJ01000014.1__pp_3	59787	No	NA	45	27	0	Low-quality	Genome-fragment	45.9	HMM-based (lower-bound)	0.0	1.0
HE_GCA003989655.1_RZHJ01000019.1__pp_4	25837	No	NA	37	8	0	Low-quality	Genome-fragment	16.75	HMM-based (lower-bound)	0.0	1.0
HE_GCA003989655.1_RZHJ01000021.1__pp_5	26918	No	NA	50	16	1	Low-quality	Genome-fragment	31.94	HMM-based (lower-bound)	0.0	1.0
HE_GCA003989655.1_RZHJ01000002.1__pp_6	12110	No	NA	20	7	0	Low-quality	Genome-fragment	23.55	HMM-based (lower-bound)	0.0	1.0
HE_GCA003989655.1_RZHJ01000004.1__pp_7	4659	No	NA	8	5	0	Low-quality	Genome-fragment	8.64	HMM-based (lower-bound)	0.0	1.0
HE_GCA003989655.1_RZHJ01000006.1__pp_8	41720	No	NA	47	33	2	Medium-quality	Genome-fragment	81.46	HMM-based (lower-bound)	0.0	1.0
HE_GCA003989815.1_RZHK01000006.1__pp_1	41017	No	NA	45	32	2	Medium-quality	Genome-fragment	80.45	HMM-based (lower-bound)	0.0	1.0
HE_GCA003989815.1_RZHK01000012.1__pp_2	5920	Yes	3412	10	3	1	Low-quality	Genome-fragment	6.48	HMM-based (lower-bound)	42.36	1.0
HE_GCA003989815.1_RZHK01000013.1__pp_3	12342	No	NA	25	19	0	Low-quality	Genome-fragment	25.91	HMM-based (lower-bound)	0.0	1.0
HE_GCA003989815.1_RZHK01000018.1__pp_4	25837	No	NA	37	8	0	Low-quality	Genome-fragment	16.75	HMM-based (lower-bound)	0.0	1.0
HE_GCA003989815.1_RZHK01000019.1__pp_5	27537	No	NA	34	33	0	Medium-quality	Genome-fragment	57.96	HMM-based (lower-bound)	0.0	1.0
HE_GCA003989815.1_RZHK01000001.1__pp_6	12110	No	NA	20	7	0	Low-quality	Genome-fragment	23.55	HMM-based (lower-bound)	0.0	1.0
HE_GCA003989815.1_RZHK01000022.1__pp_7	15451	No	NA	11	8	0	Low-quality	Genome-fragment	22.84	HMM-based (lower-bound)	0.0	1.0
HE_GCA003989815.1_RZHK01000023.1__pp_8	26918	No	NA	50	16	1	Low-quality	Genome-fragment	31.94	HMM-based (lower-bound)	0.0	1.0
HE_GCA003989815.1_RZHK01000029.1__pp_9	8450	No	NA	13	7	0	Low-quality	Genome-fragment	17.85	HMM-based (lower-bound)	0.0	1.0
HE_GCA004012035.1_RKRI01000017.1__pp_1	39056	No	NA	55	50	0	Medium-quality	Genome-fragment	77.84	HMM-based (lower-bound)	0.0	1.0
HE_GCA004012035.1_RKRI01000019.1__pp_2	5461	Yes	3485	9	1	2	Low-quality	Genome-fragment	2.34	HMM-based (lower-bound)	36.18	1.0
HE_GCA004026165.1_CP035005.1__pp_1	11711	Yes	7438	17	4	2	Low-quality	Genome-fragment	13.79	HMM-based (lower-bound)	36.49	1.0
HE_GCA004026165.1_CP035005.1__pp_2	44631	No	NA	67	56	0	High-quality	High-quality	91.23	HMM-based (lower-bound)	0.0	1.0
AD_GCA005774645.1_VALH01000023.1__pp_1	26392	No	NA	34	30	0	Medium-quality	Genome-fragment	55.73	HMM-based (lower-bound)	0.0	1.0
AD_GCA005774645.1_VALH01000012.1__pp_2	22043	Yes	13183	36	22	6	Low-quality	Genome-fragment	27.27	HMM-based (lower-bound)	40.19	1.0
AD_GCA005774645.1_VALH01000038.1__pp_3	27488	No	NA	36	35	0	Medium-quality	Genome-fragment	58.31	HMM-based (lower-bound)	0.0	1.0
AD_GCA005774645.1_VALH01000039.1__pp_4	18031	No	NA	32	27	0	Low-quality	Genome-fragment	37.16	HMM-based (lower-bound)	0.0	1.0
AD_GCA005774645.1_VALH01000043.1__pp_5	4910	No	NA	8	0	2	Not-determined	Genome-fragment	NA	NA	0.0	1.0	no viral genes detected
AD_GCA005774645.1_VALH01000008.1__pp_6	15447	No	NA	29	19	0	Low-quality	Genome-fragment	31.85	HMM-based (lower-bound)	0.0	1.0
AD_GCA011319515.1_SEYZ01000044.1__pp_1	45835	No	NA	63	53	0	High-quality	High-quality	96.56	HMM-based (lower-bound)	0.0	1.0
AD_GCA011319535.1_SEZA01000025.1__pp_1	13133	No	NA	19	7	0	Low-quality	Genome-fragment	26.57	HMM-based (lower-bound)	0.0	1.0
AD_GCA011319535.1_SEZA01000066.1__pp_2	6050	No	NA	13	4	0	Low-quality	Genome-fragment	11.21	HMM-based (lower-bound)	0.0	1.01
AD_GCA011319565.1_SEZB01000044.1__pp_1	13920	Yes	10499	20	4	2	Low-quality	Genome-fragment	16.8	HMM-based (lower-bound)	24.58	1.0
AD_GCA011319565.1_SEZB01000061.1__pp_2	6435	No	NA	13	8	1	Low-quality	Genome-fragment	13.64	HMM-based (lower-bound)	0.0	1.0
AD_GCA011319565.1_SEZB01000062.1__pp_3	33872	No	NA	50	45	0	Medium-quality	Genome-fragment	72.01	HMM-based (lower-bound)	0.0	1.0
AD_GCA011319565.1_SEZB01000063.1__pp_4	34000	No	NA	50	45	0	Medium-quality	Genome-fragment	71.39	HMM-based (lower-bound)	0.0	1.0
AD_GCA011319595.1_SEZC01000013.1__pp_1	44549	No	NA	57	48	0	High-quality	High-quality	95.68	HMM-based (lower-bound)	0.0	1.0
AD_GCA011319595.1_SEZC01000027.1__pp_2	9010	Yes	5596	10	1	2	Low-quality	Genome-fragment	12.63	HMM-based (lower-bound)	37.89	1.0
AD_GCA011319595.1_SEZC01000037.1__pp_3	53003	Yes	46673	71	52	2	High-quality	High-quality	91.85	HMM-based (lower-bound)	11.94	1.0
AD_GCA011319615.1_SEZE01000168.1__pp_1	35538	No	NA	53	46	0	Medium-quality	Genome-fragment	75.86	HMM-based (lower-bound)	0.0	1.0
AD_GCA011319625.1_SEZD01000066.1__pp_1	37311	No	NA	62	57	0	Medium-quality	Genome-fragment	79.13	HMM-based (lower-bound)	0.0	1.0
AD_GCA011319625.1_SEZD01000073.1__pp_2	34549	No	NA	54	49	0	Medium-quality	Genome-fragment	72.52	HMM-based (lower-bound)	0.0	1.0
AD_GCA011319655.1_SEZF01000020.1__pp_1	12254	Yes	10278	18	4	2	Low-quality	Genome-fragment	13.35	HMM-based (lower-bound)	16.13	1.0
AD_GCA011319655.1_SEZF01000020.1__pp_2	15389	No	NA	24	17	0	Low-quality	Genome-fragment	32.8	HMM-based (lower-bound)	0.0	1.0
AD_GCA011319655.1_SEZF01000029.1__pp_3	25352	No	NA	31	27	0	Medium-quality	Genome-fragment	53.5	HMM-based (lower-bound)	0.0	1.0
AD_GCA011319655.1_SEZF01000040.1__pp_4	30082	No	NA	36	31	1	Medium-quality	Genome-fragment	63.48	HMM-based (lower-bound)	0.0	1.0
AD_GCA011319655.1_SEZF01000048.1__pp_5	35899	No	NA	55	40	0	Medium-quality	Genome-fragment	74.63	HMM-based (lower-bound)	0.0	1.0
AD_GCA011319655.1_SEZF01000052.1__pp_6	12730	Yes	10715	20	10	2	Low-quality	Genome-fragment	22.96	HMM-based (lower-bound)	15.83	1.0
AD_GCA011319675.1_SEZH01000020.1__pp_1	38179	No	NA	59	49	0	Medium-quality	Genome-fragment	81.04	HMM-based (lower-bound)	0.0	1.0
AD_GCA011319685.1_SEZG01000023.1__pp_1	26256	No	NA	35	30	0	Medium-quality	Genome-fragment	56.27	HMM-based (lower-bound)	0.0	1.0
AD_GCA011319685.1_SEZG01000024.1__pp_2	31818	No	NA	39	34	1	Medium-quality	Genome-fragment	67.02	HMM-based (lower-bound)	0.0	1.0
AD_GCA011319695.1_SEZI01000017.1__pp_1	26023	No	NA	32	29	0	Medium-quality	Genome-fragment	55.94	HMM-based (lower-bound)	0.0	1.0
AD_GCA011319695.1_SEZI01000032.1__pp_2	7022	No	NA	15	6	0	Low-quality	Genome-fragment	13.02	HMM-based (lower-bound)	0.0	1.03
AD_GCA011319695.1_SEZI01000034.1__pp_3	19762	No	NA	36	27	0	Low-quality	Genome-fragment	41.81	HMM-based (lower-bound)	0.0	1.0
AD_GCA011319695.1_SEZI01000037.1__pp_4	15655	No	NA	23	6	0	Low-quality	Genome-fragment	22.75	HMM-based (lower-bound)	0.0	1.0
AD_GCA011319695.1_SEZI01000039.1__pp_5	15072	No	NA	34	25	0	Low-quality	Genome-fragment	31.8	HMM-based (lower-bound)	0.0	1.0
AD_GCA011319695.1_SEZI01000053.1__pp_6	32420	No	NA	38	33	0	Medium-quality	Genome-fragment	67.38	HMM-based (lower-bound)	0.0	1.0
AD_GCA012274575.1_SJBD01000027.1__pp_1	4679	No	NA	8	5	0	Low-quality	Genome-fragment	8.68	HMM-based (lower-bound)	0.0	1.0
AD_GCA012274575.1_SJBD01000036.1__pp_2	39129	No	NA	64	59	0	Medium-quality	Genome-fragment	82.92	HMM-based (lower-bound)	0.0	1.0
AD_GCA012274575.1_SJBD01000038.1__pp_3	48049	Yes	42887	76	58	5	High-quality	High-quality	90.73	HMM-based (lower-bound)	10.74	1.0
AD_GCA012274575.1_SJBD01000046.1__pp_4	21294	Yes	17873	28	8	2	Low-quality	Genome-fragment	32.74	HMM-based (lower-bound)	16.07	1.0
AD_SJBB01000010.1__pp_1	14635	Yes	7105	17	8	4	Low-quality	Genome-fragment	15.15	HMM-based (lower-bound)	51.45	1.0
AD_SJBB01000014.1__pp_2	38920	No	NA	59	51	0	Medium-quality	Genome-fragment	81.79	HMM-based (lower-bound)	0.0	1.0
AD_SJBB01000004.1__pp_3	3666	No	NA	8	5	0	Low-quality	Genome-fragment	7.84	HMM-based (lower-bound)	0.0	1.0
AD_SJBB01000005.1__pp_4	15331	Yes	7801	19	10	4	Low-quality	Genome-fragment	16.66	HMM-based (lower-bound)	49.12	1.0
AD_SJBB01000009.1__pp_5	37579	No	NA	63	58	0	Medium-quality	Genome-fragment	79.83	HMM-based (lower-bound)	0.0	1.0
AD_GCA012274615.1_SJBC01000017.1__pp_1	6677	No	NA	13	6	0	Low-quality	Genome-fragment	12.55	HMM-based (lower-bound)	0.0	1.03
AD_GCA012274615.1_SJBC01000018.1__pp_2	42857	No	NA	62	54	0	Medium-quality	Genome-fragment	86.51	HMM-based (lower-bound)	0.0	1.0
AD_GCA012274615.1_SJBC01000019.1__pp_3	44277	Yes	40966	70	55	3	Medium-quality	Genome-fragment	87.52	HMM-based (lower-bound)	7.48	1.0
AD_GCA012274665.1_SJBA01000022.1__pp_1	4679	No	NA	8	5	0	Low-quality	Genome-fragment	8.68	HMM-based (lower-bound)	0.0	1.0
AD_GCA012274665.1_SJBA01000004.1__pp_2	40776	No	NA	61	52	0	Medium-quality	Genome-fragment	86.94	HMM-based (lower-bound)	0.0	1.0
AD_GCA012274685.1_SJAY01000015.1__pp_1	7662	No	NA	9	6	0	Low-quality	Genome-fragment	17.03	HMM-based (lower-bound)	0.0	1.0
AD_GCA012274685.1_SJAY01000023.1__pp_2	5905	No	NA	8	0	0	Not-determined	Genome-fragment	NA	NA	0.0	1.0	no viral genes detected
AD_GCA012274685.1_SJAY01000042.1__pp_3	25248	No	NA	34	29	0	Medium-quality	Genome-fragment	53.59	HMM-based (lower-bound)	0.0	1.0
AD_GCA012274685.1_SJAY01000048.1__pp_4	31818	No	NA	39	34	1	Medium-quality	Genome-fragment	67.02	HMM-based (lower-bound)	0.0	1.0
AD_GCA012274705.1_SJBF01000003.1__pp_1	40363	No	NA	59	51	0	Medium-quality	Genome-fragment	85.96	HMM-based (lower-bound)	0.0	1.0
AD_GCA012274715.1_SJAX01000002.1__pp_1	6674	No	NA	11	5	0	Low-quality	Genome-fragment	12.54	HMM-based (lower-bound)	0.0	1.03
AD_GCA012274715.1_SJAX01000003.1__pp_2	44263	No	NA	65	53	0	High-quality	High-quality	93.48	HMM-based (lower-bound)	0.0	1.0
AD_GCA012274765.1_SJBE01000028.1__pp_1	13133	No	NA	19	7	0	Low-quality	Genome-fragment	26.57	HMM-based (lower-bound)	0.0	1.0
AD_GCA012274765.1_SJBE01000037.1__pp_2	7021	No	NA	15	6	0	Low-quality	Genome-fragment	13.02	HMM-based (lower-bound)	0.0	1.03
HE_GCA014436675.1_JACFUB010000001.1__pp_1	14457	No	NA	25	16	0	Low-quality	Genome-fragment	30.15	HMM-based (lower-bound)	0.0	1.0
HE_GCA014436675.1_JACFUB010000004.1__pp_2	5578	No	NA	9	2	0	Low-quality	Genome-fragment	7.93	HMM-based (lower-bound)	0.0	1.0
HE_GCA014436675.1_JACFUB010000005.1__pp_3	18496	No	NA	20	18	0	Low-quality	Genome-fragment	39.51	HMM-based (lower-bound)	0.0	1.0
AD_GCA015712705.1_VYPY01000010.1__pp_1	44259	No	NA	66	59	0	High-quality	High-quality	93.84	HMM-based (lower-bound)	0.0	1.0
AD_GCA015712705.1_VYPY01000010.1__pp_2	13625	Yes	11580	21	3	2	Low-quality	Genome-fragment	18.1	HMM-based (lower-bound)	15.01	1.0
AD_GCA015712705.1_VYPY01000014.1__pp_3	6678	No	NA	13	6	0	Low-quality	Genome-fragment	12.55	HMM-based (lower-bound)	0.0	1.03
AD_GCA015712715.1_VYPX01000011.1__pp_1	43616	No	NA	63	54	0	High-quality	High-quality	92.17	HMM-based (lower-bound)	0.0	1.0
AD_GCA015712715.1_VYPX01000013.1__pp_2	47154	No	NA	69	55	0	High-quality	High-quality	94.93	HMM-based (lower-bound)	0.0	1.0
AD_GCA015712715.1_VYPX01000016.1__pp_3	7020	No	NA	15	6	0	Low-quality	Genome-fragment	13.01	HMM-based (lower-bound)	0.0	1.03
AD_GCA015712775.1_VYPW01000011.1__pp_1	6675	No	NA	12	5	0	Low-quality	Genome-fragment	12.54	HMM-based (lower-bound)	0.0	1.03
AD_GCA015712775.1_VYPW01000011.1__pp_2	54925	Yes	48595	72	57	2	High-quality	High-quality	94.58	HMM-based (lower-bound)	11.52	1.01
AD_GCA015712775.1_VYPW01000002.1__pp_3	40478	No	NA	54	45	0	Medium-quality	Genome-fragment	86.74	HMM-based (lower-bound)	0.0	1.0
AD_GCA015712805.1_VYPU01000013.1__pp_1	17952	No	NA	34	20	0	Low-quality	Genome-fragment	36.93	HMM-based (lower-bound)	0.0	1.03
AD_GCA015712805.1_VYPU01000014.1__pp_2	17238	Yes	15262	25	3	2	Low-quality	Genome-fragment	23.86	HMM-based (lower-bound)	11.46	1.0
AD_GCA015712805.1_VYPU01000014.1__pp_3	44545	No	NA	66	57	0	High-quality	High-quality	92.89	HMM-based (lower-bound)	0.0	1.0
AD_GCA015712805.1_VYPU01000004.1__pp_4	18480	Yes	12426	19	4	2	Low-quality	Genome-fragment	23.63	HMM-based (lower-bound)	32.76	1.0
AD_GCA015712815.1_VYPS01000013.1__pp_1	11989	No	NA	20	7	0	Low-quality	Genome-fragment	23.32	HMM-based (lower-bound)	0.0	1.0
AD_GCA015712815.1_VYPS01000016.1__pp_2	9953	No	NA	18	3	0	Low-quality	Genome-fragment	15.56	HMM-based (lower-bound)	0.0	1.0
AD_GCA015712815.1_VYPS01000019.1__pp_3	4678	No	NA	8	5	0	Low-quality	Genome-fragment	8.67	HMM-based (lower-bound)	0.0	1.0
AD_GCA015712815.1_VYPS01000003.1__pp_4	41250	No	NA	65	56	0	Medium-quality	Genome-fragment	86.78	HMM-based (lower-bound)	0.0	1.0
AD_GCA015712835.1_VYPV01000021.1__pp_1	4678	No	NA	8	5	0	Low-quality	Genome-fragment	8.67	HMM-based (lower-bound)	0.0	1.0
AD_GCA015712835.1_VYPV01000003.1__pp_2	40106	No	NA	57	45	1	Medium-quality	Genome-fragment	86.12	HMM-based (lower-bound)	0.0	1.0
AD_GCA015712865.1_VYPT01000019.1__pp_1	18480	Yes	13390	19	4	2	Low-quality	Genome-fragment	25.47	HMM-based (lower-bound)	27.54	1.0
AD_GCA015712865.1_VYPT01000020.1__pp_2	43472	No	NA	65	56	0	High-quality	High-quality	90.78	HMM-based (lower-bound)	0.0	1.0
AD_GCA015712865.1_VYPT01000020.1__pp_3	17238	Yes	15193	25	3	2	Low-quality	Genome-fragment	23.75	HMM-based (lower-bound)	11.86	1.0
AD_GCA015712865.1_VYPT01000021.1__pp_4	17952	No	NA	34	20	0	Low-quality	Genome-fragment	36.93	HMM-based (lower-bound)	0.0	1.03
AD_GCA015712885.1_VYPR01000014.1__pp_1	51652	Yes	44352	71	51	4	High-quality	High-quality	94.4	HMM-based (lower-bound)	14.13	1.0
AD_GCA015712885.1_VYPR01000003.1__pp_2	21194	Yes	16336	31	7	6	Low-quality	Genome-fragment	27.37	HMM-based (lower-bound)	22.92	1.0
AD_GCA015712905.1_VYPP01000011.1__pp_1	40561	No	NA	59	49	0	Medium-quality	Genome-fragment	86.53	HMM-based (lower-bound)	0.0	1.0
AD_GCA015712905.1_VYPP01000023.1__pp_2	6680	No	NA	13	6	0	Low-quality	Genome-fragment	12.55	HMM-based (lower-bound)	0.0	1.03
AD_GCA015712925.1_VYPO01000002.1__pp_1	23803	No	NA	28	27	0	Medium-quality	Genome-fragment	50.67	HMM-based (lower-bound)	0.0	1.0
AD_GCA015712925.1_VYPO01000021.1__pp_2	43471	No	NA	47	35	2	High-quality	High-quality	90.66	HMM-based (lower-bound)	0.0	1.01
AD_GCA015712925.1_VYPO01000026.1__pp_3	26833	Yes	19630	43	26	4	Low-quality	Genome-fragment	41.65	HMM-based (lower-bound)	26.84	1.0
AD_GCA015712925.1_VYPO01000027.1__pp_4	17484	Yes	14114	36	26	2	Low-quality	Genome-fragment	29.85	HMM-based (lower-bound)	19.27	1.0
AD_GCA015712945.1_VYPQ01000009.1__pp_1	6677	No	NA	13	6	0	Low-quality	Genome-fragment	12.55	HMM-based (lower-bound)	0.0	1.03
AD_GCA015712965.1_VYPL01000014.1__pp_1	4679	No	NA	8	5	0	Low-quality	Genome-fragment	8.68	HMM-based (lower-bound)	0.0	1.0
AD_GCA015712965.1_VYPL01000009.1__pp_2	40776	No	NA	61	52	0	Medium-quality	Genome-fragment	86.94	HMM-based (lower-bound)	0.0	1.0
AD_GCA015712985.1_VYPN01000010.1__pp_1	28050	No	NA	40	36	0	Medium-quality	Genome-fragment	59.33	HMM-based (lower-bound)	0.0	1.0
AD_GCA015712985.1_VYPN01000012.1__pp_2	33490	No	NA	44	39	1	Medium-quality	Genome-fragment	70.66	HMM-based (lower-bound)	0.0	1.0
AD_GCA015712985.1_VYPN01000013.1__pp_3	4635	Yes	2817	4	3	1	Low-quality	Genome-fragment	6.26	HMM-based (lower-bound)	39.22	1.0
AD_GCA015712985.1_VYPN01000003.1__pp_4	14534	Yes	12558	22	4	2	Low-quality	Genome-fragment	20.09	HMM-based (lower-bound)	13.6	1.0
AD_GCA015712985.1_VYPN01000003.1__pp_5	16618	No	NA	30	24	0	Low-quality	Genome-fragment	35.87	HMM-based (lower-bound)	0.0	1.0
AD_GCA015712985.1_VYPN01000004.1__pp_6	14974	Yes	12962	28	20	2	Low-quality	Genome-fragment	27.74	HMM-based (lower-bound)	13.44	1.0
AD_GCA015713005.1_VYPM01000011.1__pp_1	41413	No	NA	62	50	1	Medium-quality	Genome-fragment	88.37	HMM-based (lower-bound)	0.0	1.0
AD_GCA015713005.1_VYPM01000021.1__pp_2	21525	Yes	16668	31	6	6	Low-quality	Genome-fragment	26.66	HMM-based (lower-bound)	22.56	1.0
AD_GCA015713005.1_VYPM01000005.1__pp_3	4678	No	NA	8	5	0	Low-quality	Genome-fragment	8.67	HMM-based (lower-bound)	0.0	1.0
AD_GCA015713015.1_VYPK01000014.1__pp_1	4693	No	NA	10	5	0	Low-quality	Genome-fragment	9.89	HMM-based (lower-bound)	0.0	1.0
AD_GCA015713015.1_VYPK01000015.1__pp_2	51970	No	NA	67	53	2	High-quality	High-quality	95.16	HMM-based (lower-bound)	0.0	1.0
AD_GCA015713015.1_VYPK01000016.1__pp_3	34578	No	NA	50	43	0	Medium-quality	Genome-fragment	73.88	HMM-based (lower-bound)	0.0	1.0
AD_GCA015713015.1_VYPK01000026.1__pp_4	13133	No	NA	19	7	0	Low-quality	Genome-fragment	26.57	HMM-based (lower-bound)	0.0	1.0
AD_GCA015713015.1_VYPK01000026.1__pp_5	7021	No	NA	15	6	0	Low-quality	Genome-fragment	13.02	HMM-based (lower-bound)	0.0	1.03
AD_GCA015713015.1_VYPK01000027.1__pp_6	9475	No	NA	14	9	0	Low-quality	Genome-fragment	19.6	HMM-based (lower-bound)	0.0	1.0
AD_GCA015713105.1_VYPD01000019.1__pp_1	17347	No	NA	34	28	0	Low-quality	Genome-fragment	36.29	HMM-based (lower-bound)	0.0	1.0
AD_GCA015713105.1_VYPD01000026.1__pp_2	31173	No	NA	44	41	0	Medium-quality	Genome-fragment	65.99	HMM-based (lower-bound)	0.0	1.0
AD_GCA015713105.1_VYPD01000031.1__pp_3	30218	No	NA	43	42	0	Medium-quality	Genome-fragment	63.12	HMM-based (lower-bound)	0.0	1.0
AD_GCA015713105.1_VYPD01000033.1__pp_4	17635	Yes	14324	34	25	3	Low-quality	Genome-fragment	30.39	HMM-based (lower-bound)	18.78	1.0
AD_GCA015713105.1_VYPD01000010.1__pp_5	39612	No	NA	53	31	1	Medium-quality	Genome-fragment	73.89	HMM-based (lower-bound)	0.0	1.0
AD_GCA015713145.1_VYPF01000001.1__pp_1	4676	No	NA	8	5	0	Low-quality	Genome-fragment	8.67	HMM-based (lower-bound)	0.0	1.0
AD_GCA015713145.1_VYPF01000001.1__pp_2	47037	Yes	43711	67	52	3	High-quality	High-quality	91.02	HMM-based (lower-bound)	7.07	1.0
AD_GCA015713145.1_VYPF01000006.1__pp_3	12365	No	NA	13	9	0	Low-quality	Genome-fragment	27.24	HMM-based (lower-bound)	0.0	1.0
AD_GCA015713145.1_VYPF01000008.1__pp_4	39351	No	NA	63	57	0	Medium-quality	Genome-fragment	84.09	HMM-based (lower-bound)	0.0	1.0
AD_GCA015713165.1_VYPE01000012.1__pp_1	4678	No	NA	8	5	0	Low-quality	Genome-fragment	8.67	HMM-based (lower-bound)	0.0	1.0
AD_GCA015713165.1_VYPE01000016.1__pp_2	39843	No	NA	61	49	0	Medium-quality	Genome-fragment	84.49	HMM-based (lower-bound)	0.0	1.0
AD_GCA015713185.1_VYPB01000013.1__pp_1	54415	No	NA	74	50	2	High-quality	High-quality	93.74	HMM-based (lower-bound)	0.0	1.01
AD_GCA015713185.1_VYPB01000002.1__pp_2	6677	No	NA	13	6	0	Low-quality	Genome-fragment	12.55	HMM-based (lower-bound)	0.0	1.03
AD_GCA015713195.1_VYPA01000012.1__pp_1	44259	No	NA	64	58	0	High-quality	High-quality	93.84	HMM-based (lower-bound)	0.0	1.0
AD_GCA015713195.1_VYPA01000002.1__pp_2	16677	Yes	11302	16	2	2	Low-quality	Genome-fragment	23.89	HMM-based (lower-bound)	32.23	1.03
AD_GCA015713195.1_VYPA01000004.1__pp_3	6678	No	NA	13	6	0	Low-quality	Genome-fragment	12.55	HMM-based (lower-bound)	0.0	1.03
AD_GCA015713205.1_VYPC01000023.1__pp_1	7021	No	NA	15	6	0	Low-quality	Genome-fragment	13.02	HMM-based (lower-bound)	0.0	1.03
AD_GCA015713205.1_VYPC01000030.1__pp_2	13133	No	NA	19	7	0	Low-quality	Genome-fragment	26.57	HMM-based (lower-bound)	0.0	1.0
AD_GCA015713205.1_VYPC01000033.1__pp_3	29633	No	NA	38	34	0	Medium-quality	Genome-fragment	62.57	HMM-based (lower-bound)	0.0	1.0
AD_GCA015713205.1_VYPC01000034.1__pp_4	14255	No	NA	30	21	1	Low-quality	Genome-fragment	30.29	HMM-based (lower-bound)	0.0	1.0
AD_GCA015713205.1_VYPC01000034.1__pp_5	26059	No	NA	34	30	0	Medium-quality	Genome-fragment	55.64	HMM-based (lower-bound)	0.0	1.0
AD_GCA015713205.1_VYPC01000041.1__pp_6	56261	No	NA	75	57	2	High-quality	High-quality	95.84	HMM-based (lower-bound)	0.0	1.0
AD_GCA015713205.1_VYPC01000009.1__pp_7	6577	No	NA	12	7	0	Low-quality	Genome-fragment	13.6	HMM-based (lower-bound)	0.0	1.0
AD_GCA015713245.1_VYOZ01000010.1__pp_1	6677	No	NA	13	6	0	Low-quality	Genome-fragment	12.55	HMM-based (lower-bound)	0.0	1.03
AD_GCA015713245.1_VYOZ01000010.1__pp_2	51747	Yes	45423	73	54	3	High-quality	High-quality	96.02	HMM-based (lower-bound)	12.22	1.01
AD_GCA015713245.1_VYOZ01000006.1__pp_3	14987	No	NA	24	8	0	Low-quality	Genome-fragment	25.74	HMM-based (lower-bound)	0.0	1.0
AD_GCA015713265.1_VYOY01000014.1__pp_1	10524	Yes	8548	15	3	2	Low-quality	Genome-fragment	8.5	HMM-based (lower-bound)	18.78	1.0
AD_GCA015713265.1_VYOY01000015.1__pp_2	2391	No	NA	8	2	0	Low-quality	Genome-fragment	4.18	HMM-based (lower-bound)	0.0	1.05
AD_GCA015713265.1_VYOY01000022.1__pp_3	53541	Yes	47228	71	52	2	High-quality	High-quality	94.05	HMM-based (lower-bound)	11.79	1.0
AD_GCA015713265.1_VYOY01000031.1__pp_4	55930	No	NA	79	56	3	High-quality	High-quality	97.62	HMM-based (lower-bound)	0.0	1.0
AD_GCA015713265.1_VYOY01000039.1__pp_5	45065	No	NA	70	56	1	High-quality	High-quality	94.99	HMM-based (lower-bound)	0.0	1.0
AD_GCA015713275.1_VYOX01000013.1__pp_1	4679	No	NA	8	5	0	Low-quality	Genome-fragment	8.68	HMM-based (lower-bound)	0.0	1.0
AD_GCA015713275.1_VYOX01000019.1__pp_2	32009	No	NA	34	20	2	Medium-quality	Genome-fragment	68.18	HMM-based (lower-bound)	0.0	1.0
AD_GCA015713275.1_VYOX01000022.1__pp_3	15641	Yes	13596	25	4	2	Low-quality	Genome-fragment	21.75	HMM-based (lower-bound)	13.07	1.0
AD_GCA015713275.1_VYOX01000007.1__pp_4	19457	Yes	14600	30	5	6	Low-quality	Genome-fragment	21.55	HMM-based (lower-bound)	24.96	1.0
AD_GCA015713275.1_VYOX01000008.1__pp_5	56390	No	NA	81	52	2	High-quality	High-quality	96.7	HMM-based (lower-bound)	0.0	1.01
AD_GCA015713295.1_VYOW01000011.1__pp_1	18573	No	NA	36	25	0	Low-quality	Genome-fragment	39.76	HMM-based (lower-bound)	0.0	1.0
AD_GCA015713295.1_VYOW01000015.1__pp_2	6318	No	NA	9	5	0	Low-quality	Genome-fragment	11.71	HMM-based (lower-bound)	0.0	1.0
AD_GCA015713295.1_VYOW01000023.1__pp_3	26353	No	NA	32	26	0	Medium-quality	Genome-fragment	55.99	HMM-based (lower-bound)	0.0	1.0
AD_GCA015713295.1_VYOW01000006.1__pp_4	5905	No	NA	8	0	0	Not-determined	Genome-fragment	NA	NA	0.0	1.0	no viral genes detected
AD_GCA015713295.1_VYOW01000007.1__pp_5	7662	No	NA	9	6	0	Low-quality	Genome-fragment	17.03	HMM-based (lower-bound)	0.0	1.0
AD_GCA015713325.1_VYOU01000016.1__pp_1	6674	No	NA	11	5	0	Low-quality	Genome-fragment	12.54	HMM-based (lower-bound)	0.0	1.03
AD_GCA015713325.1_VYOU01000019.1__pp_2	17913	Yes	14499	21	4	2	Low-quality	Genome-fragment	29.4	HMM-based (lower-bound)	19.06	1.0
AD_GCA015713325.1_VYOU01000010.1__pp_3	44263	No	NA	65	53	0	High-quality	High-quality	93.48	HMM-based (lower-bound)	0.0	1.0
AD_GCA015713335.1_VYOV01000019.1__pp_1	6674	No	NA	11	5	0	Low-quality	Genome-fragment	12.54	HMM-based (lower-bound)	0.0	1.03
AD_GCA015713335.1_VYOV01000007.1__pp_2	44263	No	NA	65	53	0	High-quality	High-quality	93.48	HMM-based (lower-bound)	0.0	1.0
AD_GCA015713365.1_VYOT01000015.1__pp_1	41935	No	NA	63	51	0	Medium-quality	Genome-fragment	88.78	HMM-based (lower-bound)	0.0	1.0
AD_GCA015713365.1_VYOT01000022.1__pp_2	6674	No	NA	11	5	0	Low-quality	Genome-fragment	12.54	HMM-based (lower-bound)	0.0	1.03
AD_GCA015713385.1_VYOR01000010.1__pp_1	43413	No	NA	69	58	1	High-quality	High-quality	91.0	HMM-based (lower-bound)	0.0	1.0
AD_GCA015713385.1_VYOR01000012.1__pp_2	4678	No	NA	8	5	0	Low-quality	Genome-fragment	8.67	HMM-based (lower-bound)	0.0	1.0
AD_GCA015713385.1_VYOR01000017.1__pp_3	30068	No	NA	38	8	2	Medium-quality	Genome-fragment	56.06	HMM-based (lower-bound)	0.0	1.01
AD_GCA015713385.1_VYOR01000006.1__pp_4	41413	No	NA	61	50	1	Medium-quality	Genome-fragment	88.37	HMM-based (lower-bound)	0.0	1.0
AD_GCA015713395.1_VYOQ01000025.1__pp_1	18328	No	NA	31	22	0	Low-quality	Genome-fragment	38.76	HMM-based (lower-bound)	0.0	1.0
AD_GCA015713395.1_VYOQ01000033.1__pp_2	29633	No	NA	38	34	0	Medium-quality	Genome-fragment	62.57	HMM-based (lower-bound)	0.0	1.0
AD_GCA015713395.1_VYOQ01000039.1__pp_3	13134	No	NA	19	7	0	Low-quality	Genome-fragment	26.57	HMM-based (lower-bound)	0.0	1.0
AD_GCA015713395.1_VYOQ01000039.1__pp_4	7021	No	NA	15	6	0	Low-quality	Genome-fragment	13.02	HMM-based (lower-bound)	0.0	1.03
AD_GCA015713395.1_VYOQ01000041.1__pp_5	14255	No	NA	30	21	1	Low-quality	Genome-fragment	30.29	HMM-based (lower-bound)	0.0	1.0
AD_GCA015713395.1_VYOQ01000041.1__pp_6	26059	No	NA	34	30	0	Medium-quality	Genome-fragment	55.64	HMM-based (lower-bound)	0.0	1.0
AD_GCA015713425.1_VYOS01000037.1__pp_1	4693	No	NA	10	5	0	Low-quality	Genome-fragment	9.89	HMM-based (lower-bound)	0.0	1.0
AD_GCA015713425.1_VYOS01000039.1__pp_2	43963	No	NA	63	51	0	High-quality	High-quality	93.46	HMM-based (lower-bound)	0.0	1.0
AD_GCA015713425.1_VYOS01000039.1__pp_3	43215	No	NA	65	52	1	High-quality	High-quality	91.28	HMM-based (lower-bound)	0.0	1.0
AD_GCA015713425.1_VYOS01000040.1__pp_4	51952	No	NA	67	53	2	High-quality	High-quality	95.16	HMM-based (lower-bound)	0.0	1.0
AD_GCA015713425.1_VYOS01000043.1__pp_5	7021	No	NA	15	6	0	Low-quality	Genome-fragment	13.02	HMM-based (lower-bound)	0.0	1.03
AD_GCA015713445.1_VYOP01000068.1__pp_1	34580	No	NA	36	23	2	Medium-quality	Genome-fragment	67.63	HMM-based (lower-bound)	0.0	1.0
AD_GCA015713445.1_VYOP01000070.1__pp_2	29802	No	NA	42	40	0	Medium-quality	Genome-fragment	62.19	HMM-based (lower-bound)	0.0	1.0
AD_GCA015713455.1_VYOO01000035.1__pp_1	56256	No	NA	76	58	2	High-quality	High-quality	96.34	HMM-based (lower-bound)	0.0	1.0
AD_GCA015713455.1_VYOO01000037.1__pp_2	43962	No	NA	63	51	0	High-quality	High-quality	93.46	HMM-based (lower-bound)	0.0	1.0
AD_GCA015713455.1_VYOO01000039.1__pp_3	7021	No	NA	15	6	0	Low-quality	Genome-fragment	13.02	HMM-based (lower-bound)	0.0	1.03
AD_GCA015713455.1_VYOO01000039.1__pp_4	13133	No	NA	19	7	0	Low-quality	Genome-fragment	26.57	HMM-based (lower-bound)	0.0	1.0
AD_GCA015713485.1_VYON01000141.1__pp_1	22370	No	NA	23	22	0	Low-quality	Genome-fragment	43.2	HMM-based (lower-bound)	0.0	1.0
AD_GCA015713485.1_VYON01000239.1__pp_2	36469	No	NA	54	46	0	Medium-quality	Genome-fragment	77.78	HMM-based (lower-bound)	0.0	1.0
AD_GCA015713505.1_VYOM01000011.1__pp_1	34576	No	NA	50	43	0	Medium-quality	Genome-fragment	73.88	HMM-based (lower-bound)	0.0	1.0
AD_GCA015713505.1_VYOM01000020.1__pp_2	6263	No	NA	11	7	0	Low-quality	Genome-fragment	12.95	HMM-based (lower-bound)	0.0	1.0
AD_GCA015713505.1_VYOM01000032.1__pp_3	56256	No	NA	76	58	2	High-quality	High-quality	96.34	HMM-based (lower-bound)	0.0	1.0
AD_GCA015713505.1_VYOM01000034.1__pp_4	13133	No	NA	19	7	0	Low-quality	Genome-fragment	26.57	HMM-based (lower-bound)	0.0	1.0
AD_GCA015713505.1_VYOM01000034.1__pp_5	7021	No	NA	15	6	0	Low-quality	Genome-fragment	13.02	HMM-based (lower-bound)	0.0	1.03
AD_GCA015713515.1_VYOL01000018.1__pp_1	43965	No	NA	63	51	0	High-quality	High-quality	93.46	HMM-based (lower-bound)	0.0	1.0
AD_GCA015713515.1_VYOL01000027.1__pp_2	56259	No	NA	76	57	2	High-quality	High-quality	96.34	HMM-based (lower-bound)	0.0	1.0
AD_GCA015713515.1_VYOL01000034.1__pp_3	13133	No	NA	19	7	0	Low-quality	Genome-fragment	26.57	HMM-based (lower-bound)	0.0	1.0
AD_GCA015713515.1_VYOL01000034.1__pp_4	7021	No	NA	15	6	0	Low-quality	Genome-fragment	13.02	HMM-based (lower-bound)	0.0	1.03
AD_GCA015713545.1_VYOK01000020.1__pp_1	4693	No	NA	10	5	0	Low-quality	Genome-fragment	9.89	HMM-based (lower-bound)	0.0	1.0
AD_GCA015713545.1_VYOK01000022.1__pp_2	7021	No	NA	15	6	0	Low-quality	Genome-fragment	13.02	HMM-based (lower-bound)	0.0	1.03
AD_GCA015713545.1_VYOK01000031.1__pp_3	43965	No	NA	63	51	0	High-quality	High-quality	93.46	HMM-based (lower-bound)	0.0	1.0
AD_GCA015713545.1_VYOK01000006.1__pp_4	51969	No	NA	68	53	2	High-quality	High-quality	95.16	HMM-based (lower-bound)	0.0	1.0
AD_GCA015713545.1_VYOK01000007.1__pp_5	13133	No	NA	19	7	0	Low-quality	Genome-fragment	26.57	HMM-based (lower-bound)	0.0	1.0
AD_GCA015713555.1_VYOI01000017.1__pp_1	56931	No	NA	64	49	1	High-quality	High-quality	97.61	HMM-based (lower-bound)	0.0	1.0
AD_GCA015713555.1_VYOI01000020.1__pp_2	15313	No	NA	25	12	0	Low-quality	Genome-fragment	29.66	HMM-based (lower-bound)	0.0	1.0
AD_GCA015713575.1_VYOJ01000001.1__pp_1	47123	Yes	45111	73	54	3	High-quality	High-quality	94.85	HMM-based (lower-bound)	4.27	1.0
AD_GCA015713575.1_VYOJ01000001.1__pp_2	6682	No	NA	13	6	0	Low-quality	Genome-fragment	12.56	HMM-based (lower-bound)	0.0	1.03
AD_GCA015713575.1_VYOJ01000013.1__pp_3	42538	No	NA	62	52	0	High-quality	High-quality	90.42	HMM-based (lower-bound)	0.0	1.0
AD_GCA015713605.1_VYOH01000012.1__pp_1	43770	No	NA	62	51	0	High-quality	High-quality	93.27	HMM-based (lower-bound)	0.0	1.0
AD_GCA015713605.1_VYOH01000019.1__pp_2	23759	No	NA	29	7	0	Low-quality	Genome-fragment	40.29	HMM-based (lower-bound)	0.0	1.0
AD_GCA015713605.1_VYOH01000007.1__pp_3	6680	No	NA	13	6	0	Low-quality	Genome-fragment	12.55	HMM-based (lower-bound)	0.0	1.03
AD_GCA015713645.1_VYOF01000003.1__pp_1	41028	No	NA	62	52	0	Medium-quality	Genome-fragment	86.99	HMM-based (lower-bound)	0.0	1.0
AD_GCA015713645.1_VYOF01000005.1__pp_2	8001	No	NA	9	6	0	Low-quality	Genome-fragment	17.79	HMM-based (lower-bound)	0.0	1.0
AD_GCA015713645.1_VYOF01000009.1__pp_3	14457	No	NA	26	16	0	Low-quality	Genome-fragment	30.15	HMM-based (lower-bound)	0.0	1.0
AD_GCA015713655.1_VYOE01000012.1__pp_1	7627	No	NA	13	8	0	Low-quality	Genome-fragment	16.4	HMM-based (lower-bound)	0.0	1.0
AD_GCA015713655.1_VYOE01000013.1__pp_2	63663	No	NA	85	53	2	High-quality	High-quality	97.51	HMM-based (lower-bound)	0.0	1.0
AD_GCA015713655.1_VYOE01000023.1__pp_3	4678	No	NA	8	5	0	Low-quality	Genome-fragment	8.67	HMM-based (lower-bound)	0.0	1.0
AD_GCA015713655.1_VYOE01000025.1__pp_4	30086	No	NA	43	35	0	Medium-quality	Genome-fragment	63.23	HMM-based (lower-bound)	0.0	1.0
AD_GCA015713655.1_VYOE01000006.1__pp_5	7611	No	NA	16	13	0	Low-quality	Genome-fragment	16.62	HMM-based (lower-bound)	0.0	1.0
AD_GCA015713665.1_VYOD01000001.1__pp_1	57064	No	NA	78	57	2	High-quality	High-quality	97.15	HMM-based (lower-bound)	0.0	1.0
AD_GCA015713665.1_VYOD01000022.1__pp_2	15314	No	NA	25	12	0	Low-quality	Genome-fragment	29.67	HMM-based (lower-bound)	0.0	1.0
AD_GCA015713665.1_VYOD01000008.1__pp_3	44550	No	NA	67	58	1	High-quality	High-quality	94.34	HMM-based (lower-bound)	0.0	1.0
AD_GCA015713705.1_VYOC01000013.1__pp_1	19938	No	NA	26	25	0	Low-quality	Genome-fragment	42.96	HMM-based (lower-bound)	0.0	1.0
AD_GCA015713705.1_VYOC01000018.1__pp_2	7022	No	NA	15	6	0	Low-quality	Genome-fragment	13.02	HMM-based (lower-bound)	0.0	1.03
AD_GCA015713705.1_VYOC01000028.1__pp_3	8536	Yes	5225	13	6	3	Low-quality	Genome-fragment	11.37	HMM-based (lower-bound)	38.79	1.0
AD_GCA015713705.1_VYOC01000008.1__pp_4	43666	No	NA	63	54	0	High-quality	High-quality	92.64	HMM-based (lower-bound)	0.0	1.0
AD_GCA015713705.1_VYOC01000008.1__pp_5	7320	No	NA	14	7	1	Low-quality	Genome-fragment	15.77	HMM-based (lower-bound)	0.0	1.0
AD_GCA015713715.1_VYOB01000006.1__pp_1	6677	No	NA	13	6	0	Low-quality	Genome-fragment	12.55	HMM-based (lower-bound)	0.0	1.03
AD_GCA015713715.1_VYOB01000009.1__pp_2	44652	Yes	40282	64	51	3	Medium-quality	Genome-fragment	86.03	HMM-based (lower-bound)	9.79	1.0
AD_GCA015713745.1_VYOA01000016.1__pp_1	15405	No	NA	22	7	0	Low-quality	Genome-fragment	23.4	HMM-based (lower-bound)	0.0	1.0
AD_GCA015713745.1_VYOA01000016.1__pp_2	7020	No	NA	15	6	0	Low-quality	Genome-fragment	13.01	HMM-based (lower-bound)	0.0	1.03
AD_GCA015713745.1_VYOA01000009.1__pp_3	42915	No	NA	62	53	0	High-quality	High-quality	91.18	HMM-based (lower-bound)	0.0	1.0
AD_GCA015713765.1_VYNY01000031.1__pp_1	7021	No	NA	15	6	0	Low-quality	Genome-fragment	13.02	HMM-based (lower-bound)	0.0	1.03
AD_GCA015713765.1_VYNY01000031.1__pp_2	13133	No	NA	19	7	0	Low-quality	Genome-fragment	26.57	HMM-based (lower-bound)	0.0	1.0
AD_GCA015713765.1_VYNY01000032.1__pp_3	4379	No	NA	9	5	0	Low-quality	Genome-fragment	9.23	HMM-based (lower-bound)	0.0	1.0
AD_GCA015713765.1_VYNY01000041.1__pp_4	41633	No	NA	61	49	0	Medium-quality	Genome-fragment	88.61	HMM-based (lower-bound)	0.0	1.0
AD_GCA015713765.1_VYNY01000009.1__pp_5	51971	No	NA	67	53	2	High-quality	High-quality	95.16	HMM-based (lower-bound)	0.0	1.0
AD_GCA015713805.1_VYNX01000016.1__pp_1	51971	No	NA	67	53	2	High-quality	High-quality	95.16	HMM-based (lower-bound)	0.0	1.0
AD_GCA015713805.1_VYNX01000018.1__pp_2	4693	No	NA	10	5	0	Low-quality	Genome-fragment	9.89	HMM-based (lower-bound)	0.0	1.0
AD_GCA015713805.1_VYNX01000023.1__pp_3	7021	No	NA	15	6	0	Low-quality	Genome-fragment	13.02	HMM-based (lower-bound)	0.0	1.03
AD_GCA015713805.1_VYNX01000023.1__pp_4	13133	No	NA	19	7	0	Low-quality	Genome-fragment	26.57	HMM-based (lower-bound)	0.0	1.0
AD_GCA015713805.1_VYNX01000027.1__pp_5	41633	No	NA	61	49	0	Medium-quality	Genome-fragment	88.61	HMM-based (lower-bound)	0.0	1.0
AD_GCA015713845.1_VYNV01000031.1__pp_1	13133	No	NA	19	7	0	Low-quality	Genome-fragment	26.57	HMM-based (lower-bound)	0.0	1.0
AD_GCA015713845.1_VYNV01000031.1__pp_2	7021	No	NA	15	6	0	Low-quality	Genome-fragment	13.02	HMM-based (lower-bound)	0.0	1.03
AD_GCA015713845.1_VYNV01000032.1__pp_3	56260	No	NA	75	57	2	High-quality	High-quality	96.34	HMM-based (lower-bound)	0.0	1.0
AD_GCA015713855.1_VYNT01000028.1__pp_1	13133	No	NA	19	7	0	Low-quality	Genome-fragment	26.57	HMM-based (lower-bound)	0.0	1.0
AD_GCA015713855.1_VYNT01000035.1__pp_2	7021	No	NA	15	6	0	Low-quality	Genome-fragment	13.02	HMM-based (lower-bound)	0.0	1.03
AD_GCA015713865.1_VYNU01000019.1__pp_1	56260	No	NA	75	57	2	High-quality	High-quality	96.34	HMM-based (lower-bound)	0.0	1.0
AD_GCA015713865.1_VYNU01000028.1__pp_2	7021	No	NA	15	6	0	Low-quality	Genome-fragment	13.02	HMM-based (lower-bound)	0.0	1.03
AD_GCA015713865.1_VYNU01000028.1__pp_3	13133	No	NA	19	7	0	Low-quality	Genome-fragment	26.57	HMM-based (lower-bound)	0.0	1.0
AD_GCA015713905.1_VYNS01000011.1__pp_1	7021	No	NA	15	6	0	Low-quality	Genome-fragment	13.02	HMM-based (lower-bound)	0.0	1.03
AD_GCA015713905.1_VYNS01000021.1__pp_2	13133	No	NA	19	7	0	Low-quality	Genome-fragment	26.57	HMM-based (lower-bound)	0.0	1.0
AD_GCA015713905.1_VYNS01000037.1__pp_3	56259	No	NA	76	58	2	High-quality	High-quality	96.08	HMM-based (lower-bound)	0.0	1.0
AD_GCA015713905.1_VYNS01000038.1__pp_4	41634	No	NA	61	49	0	Medium-quality	Genome-fragment	88.61	HMM-based (lower-bound)	0.0	1.0
AD_GCA015713905.1_VYNS01000040.1__pp_5	57608	Yes	49982	83	56	4	High-quality	High-quality	96.87	HMM-based (lower-bound)	13.24	1.0
AD_GCA015713915.1_VYNR01000034.1__pp_1	43472	No	NA	65	56	0	High-quality	High-quality	90.78	HMM-based (lower-bound)	0.0	1.0
AD_GCA015713915.1_VYNR01000034.1__pp_2	17238	Yes	15193	25	3	2	Low-quality	Genome-fragment	23.75	HMM-based (lower-bound)	11.86	1.0
AD_GCA015713915.1_VYNR01000035.1__pp_3	17952	No	NA	34	20	0	Low-quality	Genome-fragment	36.93	HMM-based (lower-bound)	0.0	1.03
AD_GCA015713915.1_VYNR01000037.1__pp_4	18480	Yes	12426	19	4	2	Low-quality	Genome-fragment	23.63	HMM-based (lower-bound)	32.76	1.0
AD_GCA015713945.1_VYNO01000027.1__pp_1	36222	No	NA	48	47	0	Medium-quality	Genome-fragment	72.29	HMM-based (lower-bound)	0.0	1.0
AD_GCA015713945.1_VYNO01000028.1__pp_2	43421	Yes	40110	64	54	3	Medium-quality	Genome-fragment	85.3	HMM-based (lower-bound)	7.63	1.0
AD_GCA015713945.1_VYNO01000028.1__pp_3	13133	No	NA	19	7	0	Low-quality	Genome-fragment	26.57	HMM-based (lower-bound)	0.0	1.0
AD_GCA015713945.1_VYNO01000029.1__pp_4	4693	No	NA	10	5	0	Low-quality	Genome-fragment	9.89	HMM-based (lower-bound)	0.0	1.0
AD_GCA015713945.1_VYNO01000032.1__pp_5	41633	No	NA	61	49	0	Medium-quality	Genome-fragment	88.61	HMM-based (lower-bound)	0.0	1.0
AD_GCA015713945.1_VYNO01000005.1__pp_6	7021	No	NA	15	6	0	Low-quality	Genome-fragment	13.02	HMM-based (lower-bound)	0.0	1.03
AD_GCA015713955.1_VYNQ01000027.1__pp_1	17952	No	NA	34	20	0	Low-quality	Genome-fragment	36.93	HMM-based (lower-bound)	0.0	1.03
AD_GCA015713955.1_VYNQ01000030.1__pp_2	18479	Yes	13389	20	3	2	Low-quality	Genome-fragment	17.94	HMM-based (lower-bound)	27.54	1.0
AD_GCA015713955.1_VYNQ01000032.1__pp_3	43472	No	NA	65	56	0	High-quality	High-quality	90.78	HMM-based (lower-bound)	0.0	1.0
AD_GCA015713955.1_VYNQ01000032.1__pp_4	17238	Yes	15193	25	3	2	Low-quality	Genome-fragment	23.75	HMM-based (lower-bound)	11.86	1.0
AD_GCA015713965.1_VYNN01000012.1__pp_1	6675	No	NA	12	5	0	Low-quality	Genome-fragment	12.54	HMM-based (lower-bound)	0.0	1.03
AD_GCA015713965.1_VYNN01000002.1__pp_2	37552	No	NA	49	40	1	Medium-quality	Genome-fragment	80.67	HMM-based (lower-bound)	0.0	1.0
AD_GCA015713975.1_VYNP01000021.1__pp_1	8323	No	NA	11	4	0	Low-quality	Genome-fragment	15.43	HMM-based (lower-bound)	0.0	1.0
AD_GCA015713975.1_VYNP01000004.1__pp_2	52908	Yes	46137	71	52	4	High-quality	High-quality	94.08	HMM-based (lower-bound)	12.8	1.0
AD_GCA015714025.1_VYNM01000006.1__pp_1	4635	Yes	2817	4	3	1	Low-quality	Genome-fragment	6.26	HMM-based (lower-bound)	39.22	1.0
AD_GCA015714025.1_VYNM01000009.1__pp_2	53084	Yes	45554	73	55	5	High-quality	High-quality	97.08	HMM-based (lower-bound)	14.19	1.0
AD_GCA015714065.1_VYNJ01000012.1__pp_1	53512	Yes	47199	71	53	2	High-quality	High-quality	94.13	HMM-based (lower-bound)	11.8	1.0
AD_GCA015714065.1_VYNJ01000019.1__pp_2	8567	No	NA	20	5	0	Low-quality	Genome-fragment	14.98	HMM-based (lower-bound)	0.0	1.1
AD_GCA015714065.1_VYNJ01000020.1__pp_3	44740	No	NA	69	56	1	High-quality	High-quality	94.41	HMM-based (lower-bound)	0.0	1.0
AD_GCA015714065.1_VYNJ01000031.1__pp_4	11365	No	NA	14	5	0	Low-quality	Genome-fragment	16.95	HMM-based (lower-bound)	0.0	1.0
AD_GCA015714065.1_VYNJ01000032.1__pp_5	8008	Yes	5963	12	2	2	Low-quality	Genome-fragment	4.4	HMM-based (lower-bound)	25.54	1.0
AD_GCA015714115.1_VYNH01000010.1__pp_1	4679	No	NA	8	5	0	Low-quality	Genome-fragment	8.68	HMM-based (lower-bound)	0.0	1.0
AD_GCA015714115.1_VYNH01000017.1__pp_2	39129	No	NA	64	59	0	Medium-quality	Genome-fragment	82.92	HMM-based (lower-bound)	0.0	1.0
AD_GCA015714115.1_VYNH01000008.1__pp_3	49180	Yes	44018	77	58	5	High-quality	High-quality	93.12	HMM-based (lower-bound)	10.5	1.0
AD_GCA015714115.1_VYNH01000009.1__pp_4	29487	No	NA	36	9	2	Medium-quality	Genome-fragment	54.98	HMM-based (lower-bound)	0.0	1.01
AD_GCA015714145.1_VYNG01000013.1__pp_1	34066	No	NA	36	34	1	Medium-quality	Genome-fragment	64.97	HMM-based (lower-bound)	0.0	1.0
AD_GCA015714145.1_VYNG01000014.1__pp_2	4678	No	NA	8	5	0	Low-quality	Genome-fragment	8.67	HMM-based (lower-bound)	0.0	1.0
AD_GCA015714145.1_VYNG01000005.1__pp_3	41201	No	NA	63	54	0	Medium-quality	Genome-fragment	87.56	HMM-based (lower-bound)	0.0	1.0
AD_GCA015714145.1_VYNG01000008.1__pp_4	32854	No	NA	42	37	1	Medium-quality	Genome-fragment	69.56	HMM-based (lower-bound)	0.0	1.0
AD_GCA015714145.1_VYNG01000009.1__pp_5	16750	No	NA	30	24	1	Low-quality	Genome-fragment	34.4	HMM-based (lower-bound)	0.0	1.0
AD_GCA015714145.1_VYNG01000010.1__pp_6	16940	Yes	11344	33	21	3	Low-quality	Genome-fragment	24.48	HMM-based (lower-bound)	33.03	1.0
AD_GCA015714165.1_VYNE01000003.1__pp_1	41360	No	NA	54	45	0	Medium-quality	Genome-fragment	88.62	HMM-based (lower-bound)	0.0	1.0
AD_GCA015714165.1_VYNE01000009.1__pp_2	53003	No	NA	72	52	2	High-quality	High-quality	94.14	HMM-based (lower-bound)	0.0	1.0
AD_GCA015714165.1_VYNE01000009.1__pp_3	6673	No	NA	12	5	0	Low-quality	Genome-fragment	12.54	HMM-based (lower-bound)	0.0	1.03
AD_GCA015714175.1_VYNF01000014.1__pp_1	5595	No	NA	12	7	0	Low-quality	Genome-fragment	11.94	HMM-based (lower-bound)	0.0	1.0
AD_GCA015714175.1_VYNF01000027.1__pp_2	12436	No	NA	24	15	1	Low-quality	Genome-fragment	26.78	HMM-based (lower-bound)	0.0	1.0
AD_GCA015714175.1_VYNF01000028.1__pp_3	8711	No	NA	14	11	0	Low-quality	Genome-fragment	18.36	HMM-based (lower-bound)	0.0	1.0
AD_GCA015714175.1_VYNF01000034.1__pp_4	11365	No	NA	14	5	0	Low-quality	Genome-fragment	16.95	HMM-based (lower-bound)	0.0	1.0
AD_GCA015714175.1_VYNF01000037.1__pp_5	27521	No	NA	39	35	0	Medium-quality	Genome-fragment	58.72	HMM-based (lower-bound)	0.0	1.0
AD_GCA015714175.1_VYNF01000039.1__pp_6	8008	Yes	5963	12	2	2	Low-quality	Genome-fragment	4.4	HMM-based (lower-bound)	25.54	1.0
AD_GCA015714175.1_VYNF01000005.1__pp_7	31602	No	NA	45	41	0	Medium-quality	Genome-fragment	66.72	HMM-based (lower-bound)	0.0	1.0
AD_GCA015714175.1_VYNF01000006.1__pp_8	24585	No	NA	32	28	0	Medium-quality	Genome-fragment	52.8	HMM-based (lower-bound)	0.0	1.0
AD_GCA015714205.1_VYND01000022.1__pp_1	8765	No	NA	20	5	0	Low-quality	Genome-fragment	15.33	HMM-based (lower-bound)	0.0	1.09
AD_GCA015714205.1_VYND01000024.1__pp_2	11566	No	NA	14	5	0	Low-quality	Genome-fragment	17.25	HMM-based (lower-bound)	0.0	1.0
AD_GCA015714205.1_VYND01000003.1__pp_3	46005	No	NA	64	51	1	High-quality	High-quality	96.41	HMM-based (lower-bound)	0.0	1.0
AD_GCA015714205.1_VYND01000007.1__pp_4	8008	Yes	6032	12	2	2	Low-quality	Genome-fragment	4.44	HMM-based (lower-bound)	24.68	1.0
AD_GCA015714225.1_VYNC01000022.1__pp_1	23770	No	NA	31	7	0	Low-quality	Genome-fragment	40.3	HMM-based (lower-bound)	0.0	1.0
AD_GCA015714245.1_VYNB01000001.1__pp_1	38598	No	NA	59	47	0	Medium-quality	Genome-fragment	82.17	HMM-based (lower-bound)	0.0	1.0
AD_GCA015714245.1_VYNB01000007.1__pp_2	4678	No	NA	8	5	0	Low-quality	Genome-fragment	8.67	HMM-based (lower-bound)	0.0	1.0
AD_GCA015714255.1_VYNA01000017.1__pp_1	38598	No	NA	59	47	0	Medium-quality	Genome-fragment	82.17	HMM-based (lower-bound)	0.0	1.0
AD_GCA015714255.1_VYNA01000019.1__pp_2	4678	No	NA	8	5	0	Low-quality	Genome-fragment	8.67	HMM-based (lower-bound)	0.0	1.0
AD_GCA015714285.1_VYMZ01000013.1__pp_1	56926	No	NA	63	49	1	High-quality	High-quality	97.6	HMM-based (lower-bound)	0.0	1.0
AD_GCA015714285.1_VYMZ01000019.1__pp_2	15313	No	NA	25	12	0	Low-quality	Genome-fragment	29.66	HMM-based (lower-bound)	0.0	1.0
AD_GCA015714305.1_VYMY01000015.1__pp_1	4678	No	NA	8	5	0	Low-quality	Genome-fragment	8.67	HMM-based (lower-bound)	0.0	1.0
AD_GCA015714305.1_VYMY01000021.1__pp_2	38773	No	NA	59	46	0	Medium-quality	Genome-fragment	82.79	HMM-based (lower-bound)	0.0	1.0
AD_GCA015714305.1_VYMY01000008.1__pp_3	48235	Yes	43920	71	56	3	High-quality	High-quality	93.28	HMM-based (lower-bound)	8.95	1.0
AD_GCA015714315.1_VYMX01000010.1__pp_1	8627	No	NA	11	7	0	Low-quality	Genome-fragment	19.06	HMM-based (lower-bound)	0.0	1.0
AD_GCA015714315.1_VYMX01000011.1__pp_2	42664	No	NA	63	52	0	High-quality	High-quality	90.99	HMM-based (lower-bound)	0.0	1.0
AD_GCA015714315.1_VYMX01000007.1__pp_3	14433	No	NA	25	16	0	Low-quality	Genome-fragment	30.1	HMM-based (lower-bound)	0.0	1.0
AD_GCA015714345.1_VYMW01000018.1__pp_1	6680	No	NA	13	6	0	Low-quality	Genome-fragment	12.55	HMM-based (lower-bound)	0.0	1.03
AD_GCA015714345.1_VYMW01000005.1__pp_2	39879	No	NA	61	49	0	Medium-quality	Genome-fragment	84.57	HMM-based (lower-bound)	0.0	1.0
AD_GCA015714355.1_VYMV01000017.1__pp_1	4679	No	NA	8	5	0	Low-quality	Genome-fragment	8.68	HMM-based (lower-bound)	0.0	1.0
AD_GCA015714355.1_VYMV01000005.1__pp_2	40776	No	NA	61	52	0	Medium-quality	Genome-fragment	86.94	HMM-based (lower-bound)	0.0	1.0
AD_GCA015714365.1_VYMU01000015.1__pp_1	42479	No	NA	46	31	2	Medium-quality	Genome-fragment	81.44	HMM-based (lower-bound)	0.0	1.0
AD_GCA015714365.1_VYMU01000016.1__pp_2	25021	No	NA	30	28	0	Medium-quality	Genome-fragment	52.87	HMM-based (lower-bound)	0.0	1.0
AD_GCA015714365.1_VYMU01000002.1__pp_3	7022	No	NA	15	6	0	Low-quality	Genome-fragment	13.02	HMM-based (lower-bound)	0.0	1.03
AD_GCA015714405.1_VYMS01000013.1__pp_1	7021	No	NA	15	6	0	Low-quality	Genome-fragment	13.02	HMM-based (lower-bound)	0.0	1.03
AD_GCA015714405.1_VYMS01000016.1__pp_2	42727	No	NA	64	52	0	High-quality	High-quality	90.57	HMM-based (lower-bound)	0.0	1.0
AD_GCA015714415.1_VYMT01000015.1__pp_1	32992	No	NA	45	39	0	Medium-quality	Genome-fragment	70.26	HMM-based (lower-bound)	0.0	1.0
AD_GCA015714415.1_VYMT01000023.1__pp_2	11273	No	NA	19	12	0	Low-quality	Genome-fragment	24.07	HMM-based (lower-bound)	0.0	1.0
AD_GCA015714415.1_VYMT01000033.1__pp_3	7021	No	NA	15	6	0	Low-quality	Genome-fragment	13.02	HMM-based (lower-bound)	0.0	1.03
AD_GCA015714415.1_VYMT01000033.1__pp_4	13133	No	NA	19	7	0	Low-quality	Genome-fragment	26.57	HMM-based (lower-bound)	0.0	1.0
AD_GCA015714415.1_VYMT01000033.1__pp_5	50782	No	NA	64	48	2	High-quality	High-quality	96.0	HMM-based (lower-bound)	0.0	1.0
AD_GCA015714415.1_VYMT01000037.1__pp_6	56260	No	NA	75	57	2	High-quality	High-quality	96.34	HMM-based (lower-bound)	0.0	1.0
AD_GCA015714415.1_VYMT01000038.1__pp_7	16448	No	NA	25	17	0	Low-quality	Genome-fragment	34.92	HMM-based (lower-bound)	0.0	1.0
AD_GCA015714445.1_VYMP01000015.1__pp_1	4678	No	NA	8	5	0	Low-quality	Genome-fragment	8.67	HMM-based (lower-bound)	0.0	1.0
AD_GCA015714445.1_VYMP01000002.1__pp_2	41413	No	NA	61	50	1	Medium-quality	Genome-fragment	88.37	HMM-based (lower-bound)	0.0	1.0
AD_GCA015714455.1_VYMQ01000005.1__pp_1	42633	No	NA	62	53	0	High-quality	High-quality	90.37	HMM-based (lower-bound)	0.0	1.0
AD_GCA015714455.1_VYMQ01000006.1__pp_2	6682	No	NA	13	6	0	Low-quality	Genome-fragment	12.56	HMM-based (lower-bound)	0.0	1.03
AD_GCA015714455.1_VYMQ01000006.1__pp_3	57285	Yes	50955	80	57	2	High-quality	High-quality	94.62	HMM-based (lower-bound)	11.05	1.0
AD_GCA015714475.1_VYMR01000035.1__pp_1	42584	No	NA	65	56	1	High-quality	High-quality	90.14	HMM-based (lower-bound)	0.0	1.0
AD_GCA015714475.1_VYMR01000035.1__pp_2	42637	No	NA	63	49	0	High-quality	High-quality	90.68	HMM-based (lower-bound)	0.0	1.0
AD_GCA015714475.1_VYMR01000035.1__pp_3	6038	No	NA	11	2	0	Low-quality	Genome-fragment	10.49	HMM-based (lower-bound)	0.0	1.0
AD_GCA015714475.1_VYMR01000036.1__pp_4	9653	No	NA	17	3	0	Low-quality	Genome-fragment	15.09	HMM-based (lower-bound)	0.0	1.0
AD_GCA015714505.1_VYMO01000010.1__pp_1	4679	No	NA	8	5	0	Low-quality	Genome-fragment	8.68	HMM-based (lower-bound)	0.0	1.0
AD_GCA015714505.1_VYMO01000013.1__pp_2	39828	No	NA	59	52	0	Medium-quality	Genome-fragment	84.45	HMM-based (lower-bound)	0.0	1.0
AD_GCA015714515.1_VYMN01000006.1__pp_1	40777	No	NA	61	52	0	Medium-quality	Genome-fragment	86.94	HMM-based (lower-bound)	0.0	1.0
AD_GCA015714515.1_VYMN01000010.1__pp_2	4679	No	NA	8	5	0	Low-quality	Genome-fragment	8.68	HMM-based (lower-bound)	0.0	1.0
AD_GCA015714545.1_VYMM01000018.1__pp_1	32992	No	NA	45	39	0	Medium-quality	Genome-fragment	70.26	HMM-based (lower-bound)	0.0	1.0
AD_GCA015714545.1_VYMM01000019.1__pp_2	4379	No	NA	8	4	0	Low-quality	Genome-fragment	9.21	HMM-based (lower-bound)	0.0	1.0
AD_GCA015714545.1_VYMM01000023.1__pp_3	11273	No	NA	19	12	0	Low-quality	Genome-fragment	24.07	HMM-based (lower-bound)	0.0	1.0
AD_GCA015714545.1_VYMM01000025.1__pp_4	9476	No	NA	14	9	0	Low-quality	Genome-fragment	19.6	HMM-based (lower-bound)	0.0	1.0
AD_GCA015714545.1_VYMM01000031.1__pp_5	44392	No	NA	51	38	2	Medium-quality	Genome-fragment	86.46	HMM-based (lower-bound)	0.0	1.0
AD_GCA015714545.1_VYMM01000040.1__pp_6	13133	No	NA	19	7	0	Low-quality	Genome-fragment	26.57	HMM-based (lower-bound)	0.0	1.0
AD_GCA015714545.1_VYMM01000040.1__pp_7	50656	No	NA	64	48	2	High-quality	High-quality	95.98	HMM-based (lower-bound)	0.0	1.0
AD_GCA015714545.1_VYMM01000043.1__pp_8	7021	No	NA	15	6	0	Low-quality	Genome-fragment	13.02	HMM-based (lower-bound)	0.0	1.03
AD_GCA015714565.1_VYML01000012.1__pp_1	16017	No	NA	31	20	0	Low-quality	Genome-fragment	33.02	HMM-based (lower-bound)	0.0	1.0
AD_GCA015714565.1_VYML01000021.1__pp_2	43472	No	NA	65	56	0	High-quality	High-quality	90.78	HMM-based (lower-bound)	0.0	1.0
AD_GCA015714565.1_VYML01000021.1__pp_3	17244	Yes	15199	25	3	2	Low-quality	Genome-fragment	23.76	HMM-based (lower-bound)	11.86	1.0
AD_GCA015714575.1_VYMK01000021.1__pp_1	9790	No	NA	15	9	0	Low-quality	Genome-fragment	20.25	HMM-based (lower-bound)	0.0	1.0
AD_GCA015714575.1_VYMK01000027.1__pp_2	11273	No	NA	19	12	0	Low-quality	Genome-fragment	24.07	HMM-based (lower-bound)	0.0	1.0
AD_GCA015714575.1_VYMK01000034.1__pp_3	32992	No	NA	45	39	0	Medium-quality	Genome-fragment	70.26	HMM-based (lower-bound)	0.0	1.0
AD_GCA015714575.1_VYMK01000037.1__pp_4	4693	No	NA	10	5	0	Low-quality	Genome-fragment	9.89	HMM-based (lower-bound)	0.0	1.0
AD_GCA015714575.1_VYMK01000039.1__pp_5	50781	No	NA	65	49	2	High-quality	High-quality	96.05	HMM-based (lower-bound)	0.0	1.0
AD_GCA015714575.1_VYMK01000041.1__pp_6	7021	No	NA	15	6	0	Low-quality	Genome-fragment	13.02	HMM-based (lower-bound)	0.0	1.03
AD_GCA015714575.1_VYMK01000045.1__pp_7	51970	No	NA	67	53	2	High-quality	High-quality	95.16	HMM-based (lower-bound)	0.0	1.0
AD_GCA015714605.1_VYMJ01000016.1__pp_1	15405	No	NA	22	7	0	Low-quality	Genome-fragment	23.4	HMM-based (lower-bound)	0.0	1.0
AD_GCA015714605.1_VYMJ01000016.1__pp_2	5346	No	NA	11	5	0	Low-quality	Genome-fragment	9.91	HMM-based (lower-bound)	0.0	1.0
AD_GCA015714605.1_VYMJ01000017.1__pp_3	43991	No	NA	63	54	0	High-quality	High-quality	93.39	HMM-based (lower-bound)	0.0	1.0
AD_GCA015714615.1_VYMI01000001.1__pp_1	5640	No	NA	8	6	0	Low-quality	Genome-fragment	11.98	HMM-based (lower-bound)	0.0	1.0
AD_GCA015714615.1_VYMI01000014.1__pp_2	36684	No	NA	55	43	1	Medium-quality	Genome-fragment	78.16	HMM-based (lower-bound)	0.0	1.0
AD_GCA015714615.1_VYMI01000027.1__pp_3	11365	No	NA	14	5	0	Low-quality	Genome-fragment	16.95	HMM-based (lower-bound)	0.0	1.0
AD_GCA015714615.1_VYMI01000034.1__pp_4	48550	Yes	43502	76	57	5	High-quality	High-quality	92.25	HMM-based (lower-bound)	10.4	1.0
AD_GCA015714615.1_VYMI01000006.1__pp_5	8008	Yes	6032	12	2	2	Low-quality	Genome-fragment	4.44	HMM-based (lower-bound)	24.68	1.0
AD_GCA015714625.1_VYMH01000001.1__pp_1	53279	No	NA	77	59	3	High-quality	High-quality	97.09	HMM-based (lower-bound)	0.0	1.01
AD_GCA015714625.1_VYMH01000001.1__pp_2	6677	No	NA	13	6	0	Low-quality	Genome-fragment	12.55	HMM-based (lower-bound)	0.0	1.03
AD_GCA016107225.1_WBJU01000013.1__pp_1	41633	No	NA	63	50	0	Medium-quality	Genome-fragment	88.48	HMM-based (lower-bound)	0.0	1.0
AD_GCA016107225.1_WBJU01000002.1__pp_2	7021	No	NA	15	6	0	Low-quality	Genome-fragment	13.02	HMM-based (lower-bound)	0.0	1.03
AD_GCA016107225.1_WBJU01000002.1__pp_3	13133	No	NA	19	7	0	Low-quality	Genome-fragment	26.57	HMM-based (lower-bound)	0.0	1.0
AD_GCA016107245.1_WBJW01000012.1__pp_1	4692	No	NA	10	5	0	Low-quality	Genome-fragment	9.89	HMM-based (lower-bound)	0.0	1.0
AD_GCA016107245.1_WBJW01000013.1__pp_2	9361	No	NA	13	8	0	Low-quality	Genome-fragment	19.3	HMM-based (lower-bound)	0.0	1.0
AD_GCA016107245.1_WBJW01000025.1__pp_3	41274	No	NA	46	32	2	Medium-quality	Genome-fragment	79.79	HMM-based (lower-bound)	0.0	1.0
AD_GCA016107245.1_WBJW01000026.1__pp_4	24756	No	NA	30	28	0	Medium-quality	Genome-fragment	52.44	HMM-based (lower-bound)	0.0	1.0
AD_GCA016107245.1_WBJW01000036.1__pp_5	9002	No	NA	17	10	1	Low-quality	Genome-fragment	19.24	HMM-based (lower-bound)	0.0	1.0
AD_GCA016107245.1_WBJW01000043.1__pp_6	7021	No	NA	15	6	0	Low-quality	Genome-fragment	13.02	HMM-based (lower-bound)	0.0	1.03
AD_GCA016107245.1_WBJW01000043.1__pp_7	29761	No	NA	41	39	0	Medium-quality	Genome-fragment	63.07	HMM-based (lower-bound)	0.0	1.0
AD_GCA016107265.1_WBJV01000011.1__pp_1	7020	No	NA	15	6	0	Low-quality	Genome-fragment	13.01	HMM-based (lower-bound)	0.0	1.03
AD_GCA016107265.1_WBJV01000012.1__pp_2	44172	No	NA	64	55	0	High-quality	High-quality	93.93	HMM-based (lower-bound)	0.0	1.0
AD_GCA020906865.1_JAJJPQ010000010.1__pp_1	41634	No	NA	61	49	0	Medium-quality	Genome-fragment	88.61	HMM-based (lower-bound)	0.0	1.0
AD_GCA020906865.1_JAJJPQ010000001.1__pp_2	7021	No	NA	15	6	0	Low-quality	Genome-fragment	13.02	HMM-based (lower-bound)	0.0	1.03
AD_GCA020906865.1_JAJJPQ010000003.1__pp_3	56260	No	NA	75	57	2	High-quality	High-quality	96.34	HMM-based (lower-bound)	0.0	1.0
AD_GCA020906905.1_JAJJPR010000001.1__pp_1	13133	No	NA	19	7	0	Low-quality	Genome-fragment	26.57	HMM-based (lower-bound)	0.0	1.0
AD_GCA020906905.1_JAJJPR010000001.1__pp_2	7021	No	NA	15	6	0	Low-quality	Genome-fragment	13.02	HMM-based (lower-bound)	0.0	1.03
AD_GCA020906905.1_JAJJPR010000001.1__pp_3	56260	No	NA	75	57	2	High-quality	High-quality	96.34	HMM-based (lower-bound)	0.0	1.0
AD_GCA020906905.1_JAJJPR010000006.1__pp_4	41634	No	NA	61	49	0	Medium-quality	Genome-fragment	88.61	HMM-based (lower-bound)	0.0	1.0
AD_GCA020906965.1_JAJJPW010000008.1__pp_1	44194	No	NA	70	52	0	High-quality	High-quality	93.6	HMM-based (lower-bound)	0.0	1.0
AD_GCA020906965.1_JAJJPW010000008.1__pp_2	13097	Yes	11052	21	3	2	Low-quality	Genome-fragment	17.28	HMM-based (lower-bound)	15.61	1.0
AD_GCA020906975.1_JAJJPU010000017.1__pp_1	45271	No	NA	71	53	0	High-quality	High-quality	95.37	HMM-based (lower-bound)	0.0	1.0
AD_GCA020906975.1_JAJJPU010000017.1__pp_2	13097	Yes	11052	21	3	2	Low-quality	Genome-fragment	17.28	HMM-based (lower-bound)	15.61	1.0
AD_GCA020907005.1_JAJJPV010000016.1__pp_1	39823	No	NA	65	51	0	Medium-quality	Genome-fragment	84.51	HMM-based (lower-bound)	0.0	1.0
AD_GCA020907025.1_JAJJPX010000011.1__pp_1	44194	No	NA	70	52	0	High-quality	High-quality	93.6	HMM-based (lower-bound)	0.0	1.0
AD_GCA020907025.1_JAJJPX010000011.1__pp_2	13097	Yes	11052	21	3	2	Low-quality	Genome-fragment	17.28	HMM-based (lower-bound)	15.61	1.0
AD_GCA020907035.1_JAJJPY010000007.1__pp_1	45271	No	NA	71	53	0	High-quality	High-quality	95.37	HMM-based (lower-bound)	0.0	1.0
AD_GCA020907035.1_JAJJPY010000007.1__pp_2	13097	Yes	11052	21	3	2	Low-quality	Genome-fragment	17.28	HMM-based (lower-bound)	15.61	1.0
AD_GCA020907065.1_JAJJQB010000005.1__pp_1	44194	No	NA	70	52	0	High-quality	High-quality	93.6	HMM-based (lower-bound)	0.0	1.0
AD_GCA020907065.1_JAJJQB010000005.1__pp_2	13097	Yes	11052	21	3	2	Low-quality	Genome-fragment	17.28	HMM-based (lower-bound)	15.61	1.0
AD_GCA020907065.1_JAJJQB010000001.1__pp_3	4678	No	NA	8	5	0	Low-quality	Genome-fragment	8.67	HMM-based (lower-bound)	0.0	1.0
AD_GCA020907085.1_JAJJQA010000001.1__pp_1	4678	No	NA	8	5	0	Low-quality	Genome-fragment	8.67	HMM-based (lower-bound)	0.0	1.0
AD_GCA020907085.1_JAJJQA010000011.1__pp_2	44194	No	NA	70	52	0	High-quality	High-quality	93.6	HMM-based (lower-bound)	0.0	1.0
AD_GCA020907085.1_JAJJQA010000011.1__pp_3	13097	Yes	11052	21	3	2	Low-quality	Genome-fragment	17.28	HMM-based (lower-bound)	15.61	1.0
AD_GCA020907125.1_JAJJPZ010000028.1__pp_1	10826	No	NA	20	11	0	Low-quality	Genome-fragment	23.12	HMM-based (lower-bound)	0.0	1.0
AD_GCA020907125.1_JAJJPZ010000028.1__pp_2	13097	Yes	11052	21	3	2	Low-quality	Genome-fragment	17.28	HMM-based (lower-bound)	15.61	1.0
AD_GCA020907145.1_JAJJQC010000001.1__pp_1	21203	Yes	16114	31	7	6	Low-quality	Genome-fragment	26.99	HMM-based (lower-bound)	24.0	1.0
AD_GCA020907145.1_JAJJQC010000013.1__pp_2	7391	No	NA	19	5	0	Low-quality	Genome-fragment	12.93	HMM-based (lower-bound)	0.0	1.11
AD_GCA020907145.1_JAJJQC010000005.1__pp_3	14877	No	NA	37	29	0	Low-quality	Genome-fragment	32.06	HMM-based (lower-bound)	0.0	1.0
AD_GCA020907145.1_JAJJQC010000009.1__pp_4	43520	No	NA	69	54	1	High-quality	High-quality	91.88	HMM-based (lower-bound)	0.0	1.0
AD_GCA020907145.1_JAJJQC010000015.1__pp_5	24763	Yes	17463	37	18	5	Low-quality	Genome-fragment	36.75	HMM-based (lower-bound)	29.48	1.0
HE_GCA022226975.1_CP092055.1__pp_1	14430	No	NA	25	16	0	Low-quality	Genome-fragment	30.09	HMM-based (lower-bound)	0.0	1.0
HE_GCA022226975.1_CP092055.1__pp_2	41028	No	NA	63	53	0	Medium-quality	Genome-fragment	86.99	HMM-based (lower-bound)	0.0	1.0
HE_GCA022226995.1_CP092052.1__pp_1	7021	No	NA	15	6	0	Low-quality	Genome-fragment	13.02	HMM-based (lower-bound)	0.0	1.03
HE_GCA022226995.1_CP092052.1__pp_2	56260	No	NA	75	57	2	High-quality	High-quality	96.34	HMM-based (lower-bound)	0.0	1.0
HE_GCA022226995.1_CP092052.1__pp_3	41633	No	NA	61	49	0	Medium-quality	Genome-fragment	88.61	HMM-based (lower-bound)	0.0	1.0
strain194_000000F__pp_1	74283	No	NA	108	62	3	High-quality	High-quality	97.63	HMM-based (lower-bound)	0.0	1.0
strain194_000000F__pp_2	14456	No	NA	25	16	0	Low-quality	Genome-fragment	30.15	HMM-based (lower-bound)	0.0	1.0
strain194_000000F__pp_3	28961	No	NA	37	30	0	Medium-quality	Genome-fragment	61.72	HMM-based (lower-bound)	0.0	1.0
strain195_000000F__pp_1	14456	No	NA	25	16	0	Low-quality	Genome-fragment	30.15	HMM-based (lower-bound)	0.0	1.0
strain195_000000F__pp_2	74283	No	NA	108	62	3	High-quality	High-quality	97.63	HMM-based (lower-bound)	0.0	1.0
strain195_000000F__pp_3	28961	No	NA	37	30	0	Medium-quality	Genome-fragment	61.72	HMM-based (lower-bound)	0.0	1.0
strain196_000000F__pp_1	28961	No	NA	37	30	0	Medium-quality	Genome-fragment	61.72	HMM-based (lower-bound)	0.0	1.0
strain196_000000F__pp_2	14456	No	NA	25	16	0	Low-quality	Genome-fragment	30.15	HMM-based (lower-bound)	0.0	1.0
strain196_000000F__pp_3	74286	No	NA	108	62	3	High-quality	High-quality	97.63	HMM-based (lower-bound)	0.0	1.0
strain196_2__pp_4	37059	No	NA	69	53	0	Medium-quality	Genome-fragment	77.42	HMM-based (lower-bound)	0.0	1.0
strain197_000000F__pp_1	28961	No	NA	37	30	0	Medium-quality	Genome-fragment	61.72	HMM-based (lower-bound)	0.0	1.0
strain197_000000F__pp_2	14456	No	NA	25	16	0	Low-quality	Genome-fragment	30.15	HMM-based (lower-bound)	0.0	1.0
strain197_000000F__pp_3	74283	No	NA	108	62	3	High-quality	High-quality	97.63	HMM-based (lower-bound)	0.0	1.0
strain198_000000F__pp_1	74283	No	NA	108	62	3	High-quality	High-quality	97.63	HMM-based (lower-bound)	0.0	1.0
strain198_000000F__pp_2	14456	No	NA	25	16	0	Low-quality	Genome-fragment	30.15	HMM-based (lower-bound)	0.0	1.0
strain198_000000F__pp_3	28961	No	NA	37	30	0	Medium-quality	Genome-fragment	61.72	HMM-based (lower-bound)	0.0	1.0
strain199_000000F__pp_1	74283	No	NA	108	62	3	High-quality	High-quality	97.63	HMM-based (lower-bound)	0.0	1.0
strain199_000000F__pp_2	14456	No	NA	25	16	0	Low-quality	Genome-fragment	30.15	HMM-based (lower-bound)	0.0	1.0
strain199_000000F__pp_3	28961	No	NA	37	30	0	Medium-quality	Genome-fragment	61.72	HMM-based (lower-bound)	0.0	1.0
strain200_000000F__pp_1	49935	Yes	43164	68	50	4	High-quality	High-quality	91.72	HMM-based (lower-bound)	13.56	1.0
strain200_000000F__pp_2	11710	Yes	7437	16	4	2	Low-quality	Genome-fragment	13.79	HMM-based (lower-bound)	36.49	1.0
strain201_000000F__pp_1	49935	Yes	43164	68	50	4	High-quality	High-quality	91.72	HMM-based (lower-bound)	13.56	1.0
strain201_000000F__pp_2	11710	Yes	7437	16	4	2	Low-quality	Genome-fragment	13.79	HMM-based (lower-bound)	36.49	1.0
strain202_000000F__pp_1	11710	Yes	6887	15	4	2	Low-quality	Genome-fragment	12.77	HMM-based (lower-bound)	41.19	1.0
strain202_000000F__pp_2	49935	Yes	42732	68	50	4	High-quality	High-quality	90.82	HMM-based (lower-bound)	14.42	1.0
strain276_000000F__pp_1	6677	No	NA	13	6	0	Low-quality	Genome-fragment	12.55	HMM-based (lower-bound)	0.0	1.03
strain276_000000F__pp_2	52529	Yes	44437	68	53	7	Complete	High-quality	100.0	Provirus (high-confidence)	15.4	1.0
strain277_000000F__pp_1	38620	No	NA	59	51	0	Medium-quality	Genome-fragment	82.08	HMM-based (lower-bound)	0.0	1.0
strain277_000000F__pp_2	12429	No	NA	15	4	0	Low-quality	Genome-fragment	23.64	HMM-based (lower-bound)	0.0	1.0
strain278_1__pp_1	6677	No	NA	13	6	0	Low-quality	Genome-fragment	12.55	HMM-based (lower-bound)	0.0	1.03
strain278_1__pp_2	52529	Yes	44437	68	53	7	Complete	High-quality	100.0	Provirus (high-confidence)	15.4	1.0
strain280_0__pp_1	38509	No	NA	59	52	0	Medium-quality	Genome-fragment	81.71	HMM-based (lower-bound)	0.0	1.0
strain281_000000F__pp_1	38509	No	NA	59	52	0	Medium-quality	Genome-fragment	81.71	HMM-based (lower-bound)	0.0	1.0
strain282_000000F__pp_1	6677	No	NA	13	6	0	Low-quality	Genome-fragment	12.55	HMM-based (lower-bound)	0.0	1.03
strain282_000000F__pp_2	52529	Yes	44437	68	53	7	Complete	High-quality	100.0	Provirus (high-confidence)	15.4	1.0
strain317_000000F__pp_1	21766	No	NA	50	38	1	Low-quality	Genome-fragment	46.1	HMM-based (lower-bound)	0.0	1.0
strain317_000000F__pp_2	65488	Yes	63443	92	59	5	High-quality	High-quality	97.22	HMM-based (lower-bound)	3.12	1.0
strain317_000000F__pp_3	53139	Yes	46826	70	54	2	High-quality	High-quality	93.78	HMM-based (lower-bound)	11.88	1.0
strain317_000000F__pp_4	13837	No	NA	17	14	0	Low-quality	Genome-fragment	28.9	HMM-based (lower-bound)	0.0	1.0
strain317_1__pp_5	41587	No	NA	62	52	0	Medium-quality	Genome-fragment	87.68	HMM-based (lower-bound)	0.0	1.0
strain318_000000F__pp_1	53139	Yes	46826	70	54	2	High-quality	High-quality	93.78	HMM-based (lower-bound)	11.88	1.0
strain318_000000F__pp_2	44404	No	NA	66	55	1	High-quality	High-quality	93.72	HMM-based (lower-bound)	0.0	1.0
strain318_000000F__pp_3	65488	Yes	63443	92	59	5	High-quality	High-quality	97.22	HMM-based (lower-bound)	3.12	1.0
strain319_000000F__pp_1	53139	Yes	46826	70	54	2	High-quality	High-quality	93.78	HMM-based (lower-bound)	11.88	1.0
strain319_000000F__pp_2	44407	No	NA	66	53	1	High-quality	High-quality	93.7	HMM-based (lower-bound)	0.0	1.0
strain319_000000F__pp_3	65479	Yes	63434	92	59	5	High-quality	High-quality	97.22	HMM-based (lower-bound)	3.12	1.0
strain319_2__pp_4	39220	No	NA	61	51	0	Medium-quality	Genome-fragment	83.24	HMM-based (lower-bound)	0.0	1.0
strain322_000000F__pp_1	30477	No	NA	34	31	1	Medium-quality	Genome-fragment	64.66	HMM-based (lower-bound)	0.0	1.0
strain322_000000F__pp_2	14458	No	NA	25	16	0	Low-quality	Genome-fragment	30.15	HMM-based (lower-bound)	0.0	1.0
strain322_000000F__pp_3	41030	No	NA	62	53	0	Medium-quality	Genome-fragment	86.99	HMM-based (lower-bound)	0.0	1.0
strain322_000000F__pp_4	17116	Yes	15104	37	24	2	Low-quality	Genome-fragment	32.43	HMM-based (lower-bound)	11.76	1.0
strain323_000000F__pp_1	28155	No	NA	33	9	3	Medium-quality	Genome-fragment	54.48	HMM-based (lower-bound)	0.0	1.0
strain323_000000F__pp_2	45018	Yes	43006	62	49	3	Medium-quality	Genome-fragment	89.76	HMM-based (lower-bound)	4.47	1.0
strain323_000000F__pp_3	47682	Yes	44267	68	51	2	High-quality	High-quality	93.59	HMM-based (lower-bound)	7.16	1.0
strain323_000000F__pp_4	12662	Yes	10617	21	4	2	Low-quality	Genome-fragment	16.99	HMM-based (lower-bound)	16.15	1.0
strain324_000000F__pp_1	28155	No	NA	33	9	3	Medium-quality	Genome-fragment	54.48	HMM-based (lower-bound)	0.0	1.0
strain324_000000F__pp_2	45018	Yes	43006	62	49	3	Medium-quality	Genome-fragment	89.76	HMM-based (lower-bound)	4.47	1.0
strain324_000000F__pp_3	47682	Yes	44267	68	51	2	High-quality	High-quality	93.59	HMM-based (lower-bound)	7.16	1.0
strain324_000000F__pp_4	12662	Yes	10617	21	4	2	Low-quality	Genome-fragment	16.99	HMM-based (lower-bound)	16.15	1.0
strain327_000000F__pp_1	47660	Yes	45648	70	54	3	High-quality	High-quality	96.03	HMM-based (lower-bound)	4.22	1.0
strain327_000000F__pp_2	14458	No	NA	25	16	0	Low-quality	Genome-fragment	30.15	HMM-based (lower-bound)	0.0	1.0
strain327_000000F__pp_3	41029	No	NA	61	52	0	Medium-quality	Genome-fragment	86.99	HMM-based (lower-bound)	0.0	1.0
strain328_0__pp_1	47660	Yes	43295	70	54	3	High-quality	High-quality	92.28	HMM-based (lower-bound)	9.16	1.0
strain328_0__pp_2	41029	No	NA	61	52	0	Medium-quality	Genome-fragment	86.99	HMM-based (lower-bound)	0.0	1.0
strain328_0__pp_3	14458	No	NA	25	16	0	Low-quality	Genome-fragment	30.15	HMM-based (lower-bound)	0.0	1.0
strain329_000000F__pp_1	10359	Yes	8383	16	3	2	Low-quality	Genome-fragment	12.67	HMM-based (lower-bound)	19.08	1.0
strain329_000000F__pp_2	47682	Yes	44698	68	51	2	High-quality	High-quality	94.37	HMM-based (lower-bound)	6.26	1.0
strain329_000000F__pp_3	45018	Yes	42938	62	49	3	Medium-quality	Genome-fragment	89.62	HMM-based (lower-bound)	4.62	1.0
strain329_000000F__pp_4	42828	No	NA	56	17	3	Medium-quality	Genome-fragment	82.87	HMM-based (lower-bound)	0.0	1.52	high kmer_freq may indicate large duplication
strain332_000000F__pp_1	43702	No	NA	62	53	0	High-quality	High-quality	92.89	HMM-based (lower-bound)	0.0	1.0
strain332_000000F__pp_2	7022	No	NA	15	6	0	Low-quality	Genome-fragment	13.02	HMM-based (lower-bound)	0.0	1.03
strain333_000000F__pp_1	7022	No	NA	15	6	0	Low-quality	Genome-fragment	13.02	HMM-based (lower-bound)	0.0	1.03
strain333_000000F__pp_2	41371	No	NA	60	51	0	Medium-quality	Genome-fragment	88.0	HMM-based (lower-bound)	0.0	1.0
strain334_000000F__pp_1	41371	No	NA	60	51	0	Medium-quality	Genome-fragment	88.0	HMM-based (lower-bound)	0.0	1.0
strain334_000000F__pp_2	7022	No	NA	15	6	0	Low-quality	Genome-fragment	13.02	HMM-based (lower-bound)	0.0	1.03
strain355_000000F__pp_1	10082	No	NA	18	3	0	Low-quality	Genome-fragment	15.76	HMM-based (lower-bound)	0.0	1.0
strain355_000000F__pp_2	47653	Yes	42536	63	49	4	High-quality	High-quality	90.62	HMM-based (lower-bound)	10.74	1.0
strain355_000000F__pp_3	7020	No	NA	15	6	0	Low-quality	Genome-fragment	13.01	HMM-based (lower-bound)	0.0	1.03
strain355_000000F__pp_4	47365	No	NA	68	55	0	High-quality	High-quality	96.24	HMM-based (lower-bound)	0.0	1.0
strain356_000000F__pp_1	48478	No	NA	68	55	0	High-quality	High-quality	96.4	HMM-based (lower-bound)	0.0	1.0
strain356_000000F__pp_2	7020	No	NA	15	6	0	Low-quality	Genome-fragment	13.01	HMM-based (lower-bound)	0.0	1.03
strain356_000000F__pp_3	47653	Yes	43165	63	49	4	High-quality	High-quality	91.94	HMM-based (lower-bound)	9.42	1.0
strain356_000000F__pp_4	10081	No	NA	19	3	0	Low-quality	Genome-fragment	15.76	HMM-based (lower-bound)	0.0	1.0
strain357_000000F__pp_1	10082	No	NA	18	3	0	Low-quality	Genome-fragment	15.76	HMM-based (lower-bound)	0.0	1.0
strain357_000000F__pp_2	47653	Yes	42536	63	49	4	High-quality	High-quality	90.62	HMM-based (lower-bound)	10.74	1.0
strain357_000000F__pp_3	7020	No	NA	15	6	0	Low-quality	Genome-fragment	13.01	HMM-based (lower-bound)	0.0	1.03
strain357_000000F__pp_4	47366	No	NA	67	55	0	High-quality	High-quality	96.24	HMM-based (lower-bound)	0.0	1.0
strain358_000000F__pp_1	48477	No	NA	69	55	0	High-quality	High-quality	96.4	HMM-based (lower-bound)	0.0	1.0
strain358_000000F__pp_2	7020	No	NA	15	6	0	Low-quality	Genome-fragment	13.01	HMM-based (lower-bound)	0.0	1.03
strain358_000000F__pp_3	47653	Yes	43165	63	49	4	High-quality	High-quality	91.94	HMM-based (lower-bound)	9.42	1.0
strain358_000000F__pp_4	10082	No	NA	18	3	0	Low-quality	Genome-fragment	15.76	HMM-based (lower-bound)	0.0	1.0
strain359_000000F__pp_1	10082	No	NA	18	3	0	Low-quality	Genome-fragment	15.76	HMM-based (lower-bound)	0.0	1.0
strain359_000000F__pp_2	47653	Yes	42536	63	49	4	High-quality	High-quality	90.62	HMM-based (lower-bound)	10.74	1.0
strain359_000000F__pp_3	7020	No	NA	15	6	0	Low-quality	Genome-fragment	13.01	HMM-based (lower-bound)	0.0	1.03
strain359_000000F__pp_4	47366	No	NA	68	55	0	High-quality	High-quality	96.24	HMM-based (lower-bound)	0.0	1.0
strain360_000000F__pp_1	10082	No	NA	18	3	0	Low-quality	Genome-fragment	15.76	HMM-based (lower-bound)	0.0	1.0
strain360_000000F__pp_2	47653	Yes	42536	63	49	4	High-quality	High-quality	90.62	HMM-based (lower-bound)	10.74	1.0
strain360_000000F__pp_3	7020	No	NA	15	6	0	Low-quality	Genome-fragment	13.01	HMM-based (lower-bound)	0.0	1.03
strain360_000000F__pp_4	47366	No	NA	68	55	0	High-quality	High-quality	96.24	HMM-based (lower-bound)	0.0	1.0
strain365_000000F__pp_1	15313	No	NA	25	12	0	Low-quality	Genome-fragment	29.66	HMM-based (lower-bound)	0.0	1.0
strain365_000000F__pp_2	47373	No	NA	63	52	2	High-quality	High-quality	96.9	HMM-based (lower-bound)	0.0	1.0
strain366_000000F__pp_1	49414	No	NA	65	53	2	High-quality	High-quality	97.08	HMM-based (lower-bound)	0.0	1.0
strain366_000000F__pp_2	15313	No	NA	25	12	0	Low-quality	Genome-fragment	29.66	HMM-based (lower-bound)	0.0	1.0
strain367_000000F__pp_1	20926	No	NA	15	11	1	Low-quality	Genome-fragment	45.24	HMM-based (lower-bound)	0.0	1.0
strain367_000000F__pp_2	15313	No	NA	25	12	0	Low-quality	Genome-fragment	29.66	HMM-based (lower-bound)	0.0	1.0
strain367_000000F__pp_3	28431	No	NA	50	42	1	Medium-quality	Genome-fragment	60.68	HMM-based (lower-bound)	0.0	1.0
strain370_000000F__pp_1	47373	No	NA	63	52	2	High-quality	High-quality	96.9	HMM-based (lower-bound)	0.0	1.0
strain370_000000F__pp_2	15313	No	NA	25	12	0	Low-quality	Genome-fragment	29.66	HMM-based (lower-bound)	0.0	1.0
strain371_000000F__pp_1	15313	No	NA	25	12	0	Low-quality	Genome-fragment	29.66	HMM-based (lower-bound)	0.0	1.0
strain371_000000F__pp_2	49414	No	NA	65	53	2	High-quality	High-quality	97.08	HMM-based (lower-bound)	0.0	1.0
strain372_000000F__pp_1	47373	No	NA	63	52	2	High-quality	High-quality	96.9	HMM-based (lower-bound)	0.0	1.0
strain372_000000F__pp_2	15313	No	NA	25	12	0	Low-quality	Genome-fragment	29.66	HMM-based (lower-bound)	0.0	1.0
strainAC4_000000F__pp_1	4678	No	NA	8	5	0	Low-quality	Genome-fragment	8.67	HMM-based (lower-bound)	0.0	1.0
strainAC4_000000F__pp_2	41658	No	NA	61	49	0	Medium-quality	Genome-fragment	88.84	HMM-based (lower-bound)	0.0	1.0
strainAC4_000000F__pp_3	46853	Yes	44841	66	55	3	High-quality	High-quality	95.25	HMM-based (lower-bound)	4.29	1.0
strainAC5_000000F__pp_1	4678	No	NA	8	5	0	Low-quality	Genome-fragment	8.67	HMM-based (lower-bound)	0.0	1.0
strainAC5_000000F__pp_2	46853	Yes	44773	66	55	3	High-quality	High-quality	95.17	HMM-based (lower-bound)	4.44	1.0
strainAC5_000000F__pp_3	41658	No	NA	61	49	0	Medium-quality	Genome-fragment	88.84	HMM-based (lower-bound)	0.0	1.0
strainAC6_000000F__pp_1	4678	No	NA	8	5	0	Low-quality	Genome-fragment	8.67	HMM-based (lower-bound)	0.0	1.0
strainAC6_000000F__pp_2	46853	Yes	44773	66	55	3	High-quality	High-quality	95.17	HMM-based (lower-bound)	4.44	1.0
strainAC6_000000F__pp_3	41658	No	NA	61	49	0	Medium-quality	Genome-fragment	88.84	HMM-based (lower-bound)	0.0	1.0
strainL4_000000F__pp_1	4678	No	NA	8	5	0	Low-quality	Genome-fragment	8.67	HMM-based (lower-bound)	0.0	1.0
strainL4_000000F__pp_2	46853	Yes	44773	66	55	3	High-quality	High-quality	95.17	HMM-based (lower-bound)	4.44	1.0
strainL4_000000F__pp_3	41658	No	NA	61	49	0	Medium-quality	Genome-fragment	88.84	HMM-based (lower-bound)	0.0	1.0
strainL5_000000F__pp_1	4678	No	NA	8	5	0	Low-quality	Genome-fragment	8.67	HMM-based (lower-bound)	0.0	1.0
strainL5_000000F__pp_2	46853	Yes	44773	66	55	3	High-quality	High-quality	95.17	HMM-based (lower-bound)	4.44	1.0
strainL5_000000F__pp_3	41658	No	NA	61	49	0	Medium-quality	Genome-fragment	88.84	HMM-based (lower-bound)	0.0	1.0
strainL6_000000F__pp_1	42539	No	NA	62	49	0	High-quality	High-quality	90.7	HMM-based (lower-bound)	0.0	1.0
strainL6_000000F__pp_2	4678	No	NA	8	5	0	Low-quality	Genome-fragment	8.67	HMM-based (lower-bound)	0.0	1.0
strainL6_000000F__pp_3	46853	Yes	44773	66	55	3	High-quality	High-quality	95.17	HMM-based (lower-bound)	4.44	1.0
strainN4_000000F__pp_1	41658	No	NA	61	49	0	Medium-quality	Genome-fragment	88.84	HMM-based (lower-bound)	0.0	1.0
strainN4_000000F__pp_2	46853	Yes	44841	66	55	3	High-quality	High-quality	95.25	HMM-based (lower-bound)	4.29	1.0
strainN4_000000F__pp_3	4678	No	NA	8	5	0	Low-quality	Genome-fragment	8.67	HMM-based (lower-bound)	0.0	1.0
strainN5_000000F__pp_1	4678	No	NA	8	5	0	Low-quality	Genome-fragment	8.67	HMM-based (lower-bound)	0.0	1.0
strainN5_000000F__pp_2	46853	Yes	44773	66	55	3	High-quality	High-quality	95.17	HMM-based (lower-bound)	4.44	1.0
strainN5_000000F__pp_3	41658	No	NA	61	49	0	Medium-quality	Genome-fragment	88.84	HMM-based (lower-bound)	0.0	1.0
strainN6_000000F__pp_1	41658	No	NA	61	49	0	Medium-quality	Genome-fragment	88.84	HMM-based (lower-bound)	0.0	1.0
strainN6_000000F__pp_2	46853	Yes	44841	66	55	3	High-quality	High-quality	95.25	HMM-based (lower-bound)	4.29	1.0
strainN6_000000F__pp_3	4678	No	NA	8	5	0	Low-quality	Genome-fragment	8.67	HMM-based (lower-bound)	0.0	1.0
